# Supplementary material for: Exome sequencing of osteosarcoma reveals mutation signatures reminiscent of BRCA deficiency
Source: Nat Commun. 2015 Dec 3;6:8940. doi: 10.1038/ncomms9940 (PMC4686819; doi:10.1038/ncomms9940)
Supplement: Supplementary Data 2 — Gene set used for technical replication. [file ncomms9940-s3.xlsx]

## Sheet: Sheet1
Supplementary Data 2: Gene set used for technical replication
Gene	Entrez_ID
AXIN1	8312
KDM5A	5927
HRAS	3265
TYMS	7298
RSPO4	343637
SNTG2	54221
RAD52	5893
STK11	6794
TERT	7015
DLGAP2	9228
FOXC1	2296
FGFR3	2261
WHSC1	7468
SMARCA2	6595
TSC2	7249
IGF2	3481
DOT1L	84444
TRAF7	84231
PDPK1	5170
FOXM1	2305
GNA11	2767
TP73	7161
CREBBP	1387
MAP2K2	5605
CCND2	894
KDM4B	23030
JAK2	3717
PMS2	5395
CHD5	26038
RAC1	5879
CHD4	1108
KDM4C	23081
INSR	3643
RBFOX1	54715
TP53	7157
GATA3	2625
AURKB	9212
LMO1	4004
PTPRD	5789
TNKS	8658
PAK7	57144
VHL	7428
ROPN1L	83853
APCDD1	147495
KEAP1	9817
BAGE	574
SMARCA4	6597
HCCS	3052
MTOR	2475
SOCS1	8651
HS3ST1	9957
ETV6	2120
MTHFR	4524
MAP2K4	6416
RAF1	5894
CDKN1B	1027
TBC1D7	51256
ETV1	2115
FLRT3	23767
NOTCH3	4854
NDE1	54820
NCOR1	9611
NCOR1	9611
ABCC1	4363
MYCN	4613
JAK3	3718
TPMT	7172
NAT2	10
PIK3R2	5296
PIK3C2G	5288
LDHC	3948
PAX7	5081
MAPK7	5598
CHODL	140578
RAB5A	5868
PLXDC2	84898
RPS6KA3	6197
SLIT2	9353
VPREB1	7441
PARP2	10038
CDA	978
RIOK3	8780
CRKL	1399
SLCO1B1	10599
LATS2	26524
CDKN2A	1029
CDKN2B	1030
MAPK1	5594
NIPA1	123606
PRDM9	56979
SS18	6760
PALB2	79728
PRKCB	5579
SMARCB1	6598
GSTT1	2952
MPP6	51678
PARP4	143
KRAS	3845
DNMT3A	1788
WSB1	26118
HIST1H3B	8358
ARID1A	8289
BBOX1	8424
FLT3	2322
SULT1A1	6817
FLT1	2321
DSG3	1830
CHEK2	11200
DUSP4	1846
ALK	238
NF1	4763
EWSR1	2130
NF2	4771
MAPK3	5595
BCL2L1	598
CCNE1	898
TGFBR2	7048
BACH1	571
TEX15	56154
PCDH7	5099
TAB3	257397
DDX11	1663
KLF13	51621
STK19	8859
NOTCH4	4855
KIF5B	3799
WT1	7490
BRCA2	675
DAXX	1616
RAD51D	#N/A
PRLR	5618
TBX20	57057
IL7R	3575
NFKBIA	4792
RUNX1	861
MLL4	#N/A
MELK	9833
MYH9	4627
NKX2-1	7080
MLH1	4292
PIM1	5292
CDK12	51755
ERBB2	2064
FOXA1	3169
RSPO1	284654
WHSC1L1	54904
FGFR1	2260
CYP1B1	1545
DPF1
SMARCE1	6605
RICTOR	253260
PIK3C3	5289
TOP1	7150
ERG	2078
BCOR	54880
LHFP	10186
MYCL1	4610
STAT3	6774
AKT2	208
PRX	57716
RAD51	5888
SFRP1	6422
BRCA1	672
CTNNB1	1499
CYP2A6	1548
EP300	2033
CYP2B6	1555
ETV4	2118
AXL	558
PHOX2B	8929
KAT6A	7994
LTK	4058
CCND3	896
PLAT	5327
EML4	27436
CYP2D6	1565
YAF2	10138
CIC	23152
TMPRSS2	7113
RET	5979
ABCG1	9619
VEGFA	7422
MPL	4352
ALKBH3	221120
XRCC1	7515
KDM4A	9682
HSP90AB1	3326
U2AF1	7307
KDM6A	7403
BCL3	602
PTCH2	8643
SMAD2	4087
FKBP3	2287
ERCC2	2068
ERCC1	2067
IGFBP3	3486
ARID2	196528
ZC3H13	23091
PPARA	5465
SLC19A1	6573
RBM10	8241
SETD2	29072
ARAF
SMARCC1	6599
MSH2	4436
SPOP	8405
MSH6	2956
NIPAL1	152519
PORCN	64840
SMAD4	4089
GATA1	2623
PRKDC	5591
PIM2	11040
RB1	5925
MLL2	8085
MST1	4485
DCC	1630
WDFY4	57705
MST1R	4486
BRD7	29117
PIM3	415116
SMARCD1	6602
USP8	9101
POLD1	5424
SAV1	60485
CDKN2C	1031
PKHD1	5314
CYP19A1
PARP3	10039
ZNF217	7764
ACVR1B	91
BAP1	8314
PBRM1	55193
PPP2R1A	5518
KDM5C	8242
OLFM4	10562
DKK1	22943
PRKCG	5582
AURKA	6790
EGFR	1956
PDGFRA	5156
KIT	3815
PCDH15	65217
TBPL2	387332
KDR	3791
MAP3K1	4214
RNF43	54894
ERBB3	2065
SMARCC2	6601
RAD51C	5889
GNAS	2778
PLK2	10769
IMPAD1	54928
RPS6KB1	6198
CDK4	1019
SETD6	79918
ZNF324	25799
CDH20	28316
JUN	3725
CCNB2	9133
BCL2	596
TDRD3	81550
BIRC7	79444
SMARCD2	6603
FAM123B	139285
PTP4A1	7803
PRKCA	5578
MEN1	4221
ESR2
DPF2	5977
JAK1	3716
MAX	4149
EPHA5	2044
RABGEF1	27342
CDH5	1003
PRKAR1A	5573
MAP2K1	5604
AR	367
KDM2A	22992
CBFB	865
GSTP1	2950
SMAD3	4088
PIK3R1	5295
CTCF	10664
SOCS6	9306
RAD51B	5890
IFNG	3458
CDH1	999
PREX2	80243
MDM2	4193
CCND1	595
NQO1	1728
MITF	4286
ANO1	55107
KLHL1	57626
MED12	9968
FXN	2395
PHLPP2	23035
MOB1B	#N/A
NEGR1	257194
PKM2	5315
DPF3	8110
GRB2
MOB1A	#N/A
MLH3	27030
DTX2	113878
KAT6B	23522
ATRX	546
ROBO2	6092
PARD6G	84552
GAB2	9846
WWOX	51741
RPTOR	57521
ROBO1	6091
MSH3	4437
NDFIP2	54602
BCL2A1	597
GNAQ	2776
TTK	7272
PPIF	10105
FGF5	2250
LIN7A	8825
TSHR	7253
ZNF704	619279
CDH13	1012
TCF7L1	83439
CCDC89	220388
DACH2	117154
BCL10	8915
FLRT2	23768
GRM3
SLITRK6	84189
ABCB1	5243
NTRK2	4915
NTRK3	4916
ABCG2	9429
MMP16	4325
EPHA3	2042
PTEN	5728
FANCA	2175
IDH2	3418
BACH2	60468
ARRDC3	57561
FAM190A	401145
BARHL2	343472
BLM	641
RPS6KA5	9252
CDK6	1021
TNKS2	80351
GPC6	10082
SMARCAD1	56916
DICER1	23405
ABCC4	10257
CYP2C19	1557
EPHA6	285220
ELK3	2004
CYP2C9	1559
CYP2C8	1558
DUSP2	1844
DPYD	1806
PTCH1	5727
IGF1R	3480
CYP3A5
CYP3A4
STK3	6788
ST8SIA4	7903
ACTL6B	51412
SIM1	6492
RNF19A	25897
ABCC2	1244
CHUK	1147
BIRC3	330
BIRC2	329
HSP90AA1	3320
TRAF3	7187
SUFU	51684
HSP90B1	7184
CYP17A1	1586
AKT1	207
MRPS9	64965
TET2	54790
PIK3CG	5294
PRDM1	639
NTNG1	22854
ATM	472
MORC1	27136
RSPO2	340419
GSTM1	2944
KLF4	9314
IRS2	8660
DCX	1641
BCL2L11	10018
APC	324
PTPN11	5781
PPP1R3A	5506
PROZ	8858
PTPN22	26191
TCF7L2	6934
TBX3	6926
NRAS	4893
UGT8	7368
MET	4233
ROS1	6098
RAD21	5885
BHLHE40	8553
MLL	4297
UBE2A	7319
INSIG2	51141
CBL	867
NR1I2	8856
GSK3B	2932
REG4	83998
NOTCH2	4853
STXBP5L	9515
SRFBP1	153443
KDM2B	84678
FGFR2	2263
FGF2	2247
ATAD2	29028
CHEK1	1111
RSPO3	84870
PPP6C	5537
ISOC1	51015
FLI1	2313
SMARCA1	6594
MYC	4609
SMO	6608
MBD4	8930
IMP4	92856
MGMT	4255
RAD50	10111
POLE	5426
CHFR	55743
ABL1	25
PCDH10	57575
B3GAT1	27087
MYB	4602
TSC1	7248
KHDRBS3	10656
KDM3B	51780
FOXL2	668
NOTCH1	4851
TRAF2	7186
BRAF	673
MAGEC3	139081
ATR	545
PRSS1	5644
KYNU	8942
CYP11B2
TPK1	27010
SMARCA5	8467
AFF2	2334
EZH2	2146
PDGFRB	5159
LATS1	9113
MCL1	4170
SMARCD3	6604
RND3	390
MLL3	58508
MBNL1	4154
RPTN	126638
ESR1	2099
HRNR	388697
FLG	2312
FLG2	388698
FBXW7	55294
IRAK1	3654
G6PD	2539
RNF32	140545
NTRK1	4914
ARID1B	57492
PEA15	8682
IGF2R	3482
PPM1L	151742
CD302	9936
GABRA6
FCGR2A	2212
FCGR3A	2214
PARK2	5071
DDR2	4921
NAF1	92345
MECOM	2122
SELL	6402
PHF10	55274
NPM1	4869
TNFSF10	8743
PDK1	5163
HPGD	3248
NAALADL2	254827
FGFR4	2264
NSD1	64324
NFE2L2	4780
PIK3CA	5290
ABL2	27
ACTL6A	86
FLT4	2324
SOX2	6657
MAP3K13	9175
IRF2	3660
ETV5	2119
TPR	7175
PTGS2	5743
TLR3	7098
BCL6	604
ZSWIM2	151112
SF3B1	23451
CASP8	841
MDM4	4194
CTLA4	1493
IKBKE	9641
IDH1	3417
ERBB4	2066
RPS6KC1	26750
BARD1	580
SMARCAL1	50485
H3F3A	3020
PARP1	142
IRS1	3667
SLC35F3	148641
UGT1A1	54658
FH	2271
BOK	666
AKT3	10000
