# Supplementary material for: Exome sequencing of osteosarcoma reveals mutation signatures reminiscent of BRCA deficiency
Source: Nat Commun. 2015 Dec 3;6:8940. doi: 10.1038/ncomms9940 (PMC4686819; doi:10.1038/ncomms9940)
Supplement: Supplementary Data 3 — Thirty genes shortlisted for biological replication. [file ncomms9940-s4.xlsx]

## Sheet: Sheet1
Supplementary Data 3: Thirty genes shortlisted for biological replication
Chr	Start	End	Gene	Entrez_ID
chr1	3569128	3652765	TP73	7161
chr1	6161847	6240194	CHD5	26038
chr1	18957499	19062632	PAX7	5081
chr1	20915443	20945400	CDA	978
chr1	27022521	27108601	ARID1A	8289
chr1	38076950	38100595	RSPO1	284654
chr1	40361095	40367687	MYCL1	4610
chr1	43803474	43820135	MPL	4352
chr1	44115797	44171189	KDM4A	9682
chr1	45287937	45308616	PTCH2	8643
chr1	51435641	51440309	CDKN2C	1031
chr1	59246462	59249785	JUN	3725
chr1	65298905	65432187	JAK1	3716
chr1	71868624	72748405	NEGR1	257194
chr1	85731459	85742587	BCL10	8915
chr1	91177578	91182794	BARHL2	343472
chr1	114356432	114414375	PTPN22	26191
chr1	115247084	115259515	NRAS	4893
chr1	120454175	120612317	NOTCH2	4853
chr1	152126070	152131704	RPTN	126638
chr1	152184557	152196669	HRNR	388697
chr1	152274650	152297679	FLG	2312
chr1	152321212	152332482	FLG2	388698
chr1	160175124	160185162	PEA15	8682
chr1	179068461	179112224	ABL2	27
chr1	186280785	186344457	TPR	7175
chr1	186640943	186649559	PTGS2	5743
chr1	204485506	204527248	MDM4	4194
chr1	234040678	234460262	SLC35F3	148641
chr1	241660856	241683085	FH	2271
chr10	43572516	43625797	RET	5979
chr10	54074040	54077417	DKK1	22943
chr10	55580859	56561051	PCDH15	65217
chr10	81107219	81115089	PPIF	10105
chr10	89623194	89728532	PTEN	5728
chr10	96522462	96612671	CYP2C19	1557
chr10	96698414	96749148	CYP2C9	1559
chr10	96796528	96829254	CYP2C8	1558
chr10	101542462	101611662	ABCC2	1244
chr10	104263718	104393214	SUFU	51684
chr10	104590287	104597290	CYP17A1	1586
chr10	114710008	114927436	TCF7L2	6934
chr10	123237843	123357972	FGFR2	2263
chr10	131265453	131565783	MGMT	4255
chr11	532241	535550	HRAS	3265
chr11	2150341	2162341	IGF2	3481
chr11	27062508	27149354	BBOX1	8424
chr11	32409321	32457081	WT1	7490
chr11	43902356	43941825	ALKBH3	221120
chr11	64570985	64578188	MEN1	4221
chr11	65101225	65120451	DPF2	5977
chr11	66886739	67025550	KDM2A	22992
chr11	67351065	67354124	GSTP1	2950
chr11	69455872	69469242	CCND1	595
chr11	69924407	70035652	ANO1	55107
chr11	77926335	78128868	GAB2	9846
chr11	85394892	85397320	CCDC89	220388
chr11	108093558	108239826	ATM	472
chr11	118307204	118397539	MLL	4297
chr11	125496250	125527042	CHEK1	1111
chr11	128556430	128683162	FLI1	2313
chr11	134248397	134281812	B3GAT1	27087
chr12	389222	498620	KDM5A	5927
chr12	1021254	1058863	RAD52	5893
chr12	4382901	4414522	CCND2	894
chr12	6679247	6716551	CHD4	1108
chr12	12870301	12875305	CDKN1B	1027
chr12	18414473	18801352	PIK3C2G	5288
chr12	21284127	21392730	SLCO1B1	10599
chr12	25358179	25403854	KRAS	3845
chr12	31226778	31257725	DDX11	1663
chr12	42550906	42632154	YAF2	10138
chr12	46123619	46301819	ARID2	196528
chr12	49412757	49449107	MLL2	8085
chr12	50478982	50494494	SMARCD1	6602
chr12	52345450	52390863	ACVR1B	91
chr12	56473808	56497291	ERBB3	2065
chr12	56555636	56583351	SMARCC2	6601
chr12	58141509	58146230	CDK4	1019
chr12	68548549	68553521	IFNG	3458
chr12	69201970	69239212	MDM2	4193
chr12	81191170	81331694	LIN7A	8825
chr12	96588206	96661606	ELK3	2004
chr12	104324188	104341703	HSP90B1	7184
chr12	112856535	112947717	PTPN11	5781
chr12	115108058	115121969	TBX3	6926
chr12	121866899	122018920	KDM2B	84678
chr12	133200347	133263945	POLE	5426
chr12	133416937	133464204	CHFR	55743
chr13	21547175	21635722	LATS2	26524
chr13	28577410	28674729	FLT3	2322
chr13	28874482	29069265	FLT1	2321
chr13	32889616	32973809	BRCA2	675
chr13	39917028	40177356	LHFP	10186
chr13	46536313	46626894	ZC3H13	23091
chr13	48877882	49056026	RB1	5925
chr13	53602875	53626196	OLFM4	10562
chr13	70274724	70682625	KLHL1	57626
chr13	80055258	80130212	NDFIP2	54602
chr13	86366921	86373483	SLITRK6	84189
chr13	93879077	95060273	GPC6	10082
chr13	110406183	110438914	IRS2	8660
chr13	113812967	113826694	PROZ	8858
chr14	35870715	35873960	NFKBIA	4792
chr14	36985603	36989430	NKX2-1	7080
chr14	38059190	38064489	FOXA1	3169
chr14	45584801	45604009	FKBP3	2287
chr14	55880929	55907263	TBPL2	387332
chr14	65541844	65569227	MAX	4149
chr14	68286495	69062738	RAD51B	5890
chr14	73136660	73360809	DPF3	8110
chr14	75480466	75518235	MLH3	27030
chr14	81421868	81612646	TSHR	7253
chr14	85996487	86094270	FLRT2	23768
chr14	91337166	91526993	RPS6KA5	9252
chr14	95552564	95608085	DICER1	23405
chr14	103243815	103377837	TRAF3	7187
chr14	105235686	105262080	AKT1	207
chr15	23043278	23086436	NIPA1	123606
chr15	31619082	31670102	KLF13	51621
chr15	40987326	41024356	RAD51	5888
chr15	41795839	41806085	LTK	4058
chr15	59397283	59417244	CCNB2	9133
chr15	66679210	66783882	MAP2K1	5604
chr15	67358194	67487533	SMAD3	4088
chr15	72491370	72523727	PKM2	5315
chr15	80253231	80263643	BCL2A1	597
chr15	88419987	88799962	NTRK3	4916
chr15	90627211	90645708	IDH2	3418
chr15	91260578	91358686	BLM	641
chr15	99192760	99507759	IGF1R	3480
chr16	337439	402676	AXIN1	8312
chr16	2097989	2138713	TSC2	7249
chr16	2587969	2653189	PDPK1	5170
chr16	3775055	3930121	CREBBP	1387
chr16	7382750	7763340	RBFOX1	54715
chr16	16043433	16236930	ABCC1	4363
chr16	23614482	23652678	PALB2	79728
chr16	30125425	30134630	MAPK3	5595
chr16	50352928	50402845	BRD7	29117
chr16	66400524	66438689	CDH5	1003
chr16	67063049	67134958	CBFB	865
chr16	67596309	67673088	CTCF	10664
chr16	68771194	68869444	CDH1	999
chr16	69743303	69760533	NQO1	1728
chr16	71678851	71748704	PHLPP2	23035
chr16	78133326	79246564	WWOX	51741
chr16	82660398	83830215	CDH13	1012
chr16	89803958	89883065	FANCA	2175
chr17	7571719	7590863	TP53	7157
chr17	25621105	25640645	WSB1	26118
chr17	29421944	29704695	NF1	4763
chr17	37617738	37690800	CDK12	51755
chr17	37856253	37884915	ERBB2	2064
chr17	38783972	38804103	SMARCE1	6605
chr17	40465342	40540513	STAT3	6774
chr17	41196311	41277500	BRCA1	672
chr17	41605210	41623305	ETV4	2118
chr17	47676245	47755525	SPOP	8405
chr17	56431037	56494931	RNF43	54894
chr17	56769962	56811692	RAD51C	5889
chr17	57970442	58027786	RPS6KB1	6198
chr17	66508109	66528910	PRKAR1A	5573
chr17	78518624	78940173	RPTOR	57521
chr18	10454624	10488698	APCDD1	147495
chr18	23596217	23670611	SS18	6760
chr18	29027731	29058665	DSG3	1830
chr18	39535198	39661446	PIK3C3	5289
chr18	45359465	45457515	SMAD2	4087
chr18	48556582	48611411	SMAD4	4089
chr18	49866541	51062273	DCC	1630
chr18	60790578	60986613	BCL2	596
chr18	67956136	67997434	SOCS6	9306
chr19	1205797	1228434	STK11	6794
chr19	3094407	3121454	GNA11	2767
chr19	4090319	4124126	MAP2K2	5605
chr19	4969124	5153609	KDM4B	23030
chr19	7112265	7294011	INSR	3643
chr19	10596795	10614054	KEAP1	9817
chr19	15270443	15311792	NOTCH3	4854
chr19	17935592	17958841	JAK3	3718
chr19	18264015	18281343	PIK3R2	5296
chr19	30302900	30315215	CCNE1	898
chr19	36208921	36229779	MLL4	#N/A
chr19	40736223	40791302	AKT2	208
chr19	40899670	40919271	PRX	57716
chr19	41349442	41356352	CYP2A6	1548
chr19	41497203	41524301	CYP2B6	1555
chr19	41725107	41767671	AXL	558
chr19	42788816	42799949	CIC	23152
chr19	44047463	44079730	XRCC1	7515
chr19	45251977	45263301	BCL3	602
chr19	45854648	45873845	ERCC2	2068
chr19	45916691	45926820	ERCC1	2067
chr19	50887592	50921271	POLD1	5424
chr19	52693054	52729678	PPP2R1A	5518
chr19	54385466	54410901	PRKCG	5582
chr2	946554	1371384	SNTG2	54221
chr2	16080682	16087129	MYCN	4613
chr2	25455844	25564774	DNMT3A	1788
chr2	29415639	30144477	ALK	238
chr2	38294745	38303323	CYP1B1	1545
chr2	42396489	42559688	EML4	27436
chr2	47630262	47710360	MSH2	4436
chr2	48010220	48034092	MSH6	2956
chr2	85360582	85537511	TCF7L1	83439
chr2	96808907	96811179	DUSP2	1844
chr2	105654482	105716418	MRPS9	64965
chr2	111878491	111926022	BCL2L11	10018
chr2	143635194	143799885	KYNU	8942
chr2	160625139	160654766	CD302	9936
chr2	178095032	178129859	NFE2L2	4780
chr2	198256697	198299771	SF3B1	23451
chr2	202122753	202152434	CASP8	841
chr2	204732510	204738683	CTLA4	1493
chr2	209100952	209119806	IDH1	3417
chr2	212240441	213403352	ERBB4	2066
chr2	215593274	215674428	BARD1	580
chr2	227596032	227663506	IRS1	3667
chr2	234668918	234681951	UGT1A1	54658
chr20	939095	982907	RSPO4	343637
chr20	14304638	14318313	FLRT3	23767
chr20	30252260	30310656	BCL2L1	598
chr20	39657461	39659162	TOP1	7150
chr20	52183609	52199707	ZNF217	7764
chr20	54944444	54967351	AURKA	6790
chr20	57428035	57486250	GNAS	2778
chr21	11057795	11098937	BAGE	574
chr21	36160097	36421595	RUNX1	861
chr21	39751949	39870428	ERG	2078
chr21	42836477	42879992	TMPRSS2	7113
chr21	43639266	43717354	ABCG1	9619
chr21	44513065	44527688	U2AF1	7307
chr21	46934628	46962385	SLC19A1	6573
chr22	21271713	21308037	CRKL	1399
chr22	24129149	24176705	SMARCB1	6598
chr22	29083730	29137822	CHEK2	11200
chr22	29663997	29696515	EWSR1	2130
chr22	29999544	30094589	NF2	4771
chr22	36677322	36784063	MYH9	4627
chr22	41488613	41576081	EP300	2033
chr22	46546498	46639653	PPARA	5465
chr22	50356295	50357720	PIM3	415116
chr3	10183318	10195354	VHL	7428
chr3	12625099	12705700	RAF1	5894
chr3	30647993	30735633	TGFBR2	7048
chr3	37034840	37092337	MLH1	4292
chr3	41240941	41281939	CTNNB1	1499
chr3	47057897	47205467	SETD2	29072
chr3	47627378	47823405	SMARCC1	6599
chr3	49721379	49726196	MST1	4485
chr3	52435024	52444009	BAP1	8314
chr3	52579367	52713739	PBRM1	55193
chr3	69788585	70017488	MITF	4286
chr3	78646387	79817059	ROBO1	6091
chr3	89156673	89531284	EPHA3	2042
chr3	96533424	97467786	EPHA6	285220
chr3	108677086	108836993	MORC1	27136
chr3	119501556	119537332	NR1I2	8856
chr3	119540801	119582452	GSK3B	2932
chr3	120627049	121143608	STXBP5L	9515
chr3	138663065	138665982	FOXL2	668
chr3	142168076	142297668	ATR	545
chr3	152017193	152183569	MBNL1	4154
chr3	160473995	160788817	PPM1L	151742
chr3	178866310	178952497	PIK3CA	5290
chr3	179280708	179306193	ACTL6A	86
chr3	181429711	181432223	SOX2	6657
chr3	185080835	185206882	MAP3K13	9175
chr3	185764105	185826901	ETV5	2119
chr3	187439164	187463513	BCL6	604
chr4	1795038	1810599	FGFR3	2261
chr4	41746098	41750987	PHOX2B	8929
chr4	48018790	48039080	NIPAL1	152519
chr4	55095263	55164412	PDGFRA	5156
chr4	55524094	55606881	KIT	3815
chr4	55944425	55991762	KDR	3791
chr4	66185280	66535653	EPHA5	2044
chr4	81187741	81212171	FGF5	2250
chr4	89011415	89080011	ABCG2	9429
chr4	91048684	92523370	FAM190A	401145
chr4	95128759	95212443	SMARCAD1	56916
chr4	106067841	106200960	TET2	54790
chr4	115519610	115598202	UGT8	7368
chr4	123747862	123819390	FGF2	2247
chr4	134070469	134112732	PCDH10	57575
chr4	153242409	153456185	FBXW7	55294
chr4	185308875	185395726	IRF2	3660
chr4	186990308	187006252	TLR3	7098
chr5	1253286	1295162	TERT	7015
chr5	10441973	10465138	ROPN1L	83853
chr5	23507723	23528706	PRDM9	56979
chr5	35055801	35230823	PRLR	5618
chr5	35856990	35876923	IL7R	3575
chr5	56110899	56191978	MAP3K1	4214
chr5	57749809	57755966	PLK2	10769
chr5	67511583	67597649	PIK3R1	5295
chr5	79950293	80172634	MSH3	4437
chr5	90664540	90679149	ARRDC3	57561
chr5	112073555	112181936	APC	324
chr5	121297655	121364295	SRFBP1	153443
chr5	131892615	131980313	RAD50	10111
chr5	137688284	137772716	KDM3B	51780
chr5	176560832	176727214	NSD1	64324
chr5	180028505	180076624	FLT4	2324
chr6	1610680	1614129	FOXC1	2296
chr6	26031817	26032288	HIST1H3B	8358
chr6	31939645	31949223	STK19	8859
chr6	32162619	32191844	NOTCH4	4855
chr6	33286334	33290793	DAXX	1616
chr6	37140233	37143204	PIM1	5292
chr6	41902670	41909552	CCND3	896
chr6	43737946	43754223	VEGFA	7422
chr6	44214848	44221614	HSP90AB1	3326
chr6	51480144	51952423	PKHD1	5314
chr6	80714321	80752244	TTK	7272
chr6	90636246	91006627	BACH2	60468
chr6	117609529	117747018	ROS1	6098
chr6	135502452	135540311	MYB	4602
chr6	152128453	152424408	ESR1	2099
chr6	157099064	157531913	ARID1B	57492
chr6	160390130	160527583	IGF2R	3482
chr7	6012869	6048737	PMS2	5395
chr7	6414125	6443598	RAC1	5879
chr7	13930855	14029642	ETV1	2115
chr7	24613084	24727498	MPP6	51678
chr7	45951843	45960871	IGFBP3	3486
chr7	55086724	55275031	EGFR	1956
chr7	66204982	66276448	RABGEF1	27342
chr7	76090971	76135312	DTX2	113878
chr7	87133178	87342639	ABCB1	5243
chr7	92234234	92465941	CDK6	1021
chr7	113516881	113559082	PPP1R3A	5506
chr7	116312458	116438440	MET	4233
chr7	140433812	140624564	BRAF	673
chr7	142457318	142460927	PRSS1	5644
chr7	151832009	152133090	MLL3	58508
chr7	156435670	156469820	RNF32	140545
chr8	1449568	1656642	DLGAP2	9228
chr8	18248754	18258723	NAT2	10
chr8	29190578	29208267	DUSP4	1846
chr8	38132560	38239790	WHSC1L1	54904
chr8	38268655	38325363	FGFR1	2260
chr8	41119475	41166990	SFRP1	6422
chr8	41786997	41909505	KAT6A	7994
chr8	42032235	42065194	PLAT	5327
chr8	48685668	48872743	PRKDC	5591
chr8	57870487	57906430	IMPAD1	54928
chr8	68864602	69143897	PREX2	80243
chr8	81540685	81787016	ZNF704	619279
chr8	89049459	89339717	MMP16	4325
chr8	101269287	101315487	RNF19A	25897
chr8	108911543	109095913	RSPO2	340419
chr8	117858172	117887105	RAD21	5885
chr8	124332090	124408705	ATAD2	29028
chr8	128748314	128753680	MYC	4609
chr8	136469715	136659848	KHDRBS3	10656
chr9	2015342	2193624	SMARCA2	6595
chr9	4985244	5128183	JAK2	3717
chr9	21967750	21975132	CDKN2A	1029
chr9	22002901	22009312	CDKN2B	1030
chr9	36572904	36677679	MELK	9833
chr9	71650478	71693993	FXN	2395
chr9	80335190	80646219	GNAQ	2776
chr9	87283465	87638505	NTRK2	4915
chr9	98205263	98270831	PTCH1	5727
chr9	110247132	110252047	KLF4	9314
chr9	133710830	133763062	ABL1	25
chr9	135766734	135820020	TSC1	7248
chr9	139388895	139440238	NOTCH1	4851
chr9	139780964	139821067	TRAF2	7186
chrX	39910498	39956719	BCOR	54880
chrX	44732422	44971845	KDM6A	7403
chrX	47004616	47046214	RBM10	8241
chrX	48368171	48379202	PORCN	64840
chrX	48644981	48652717	GATA1	2623
chrX	48770459	48776413	PIM2	11040
chrX	53220502	53254604	KDM5C	8242
chrX	66763873	66950461	AR	367
chrX	70338405	70362304	MED12	9968
chrX	76760355	77041719	ATRX	546
chrX	85403454	86087605	DACH2	117154
chrX	110537006	110654374	DCX	1641
chrX	118708498	118718379	UBE2A	7319
chrX	128580478	128657460	SMARCA1	6594
chrX	140926101	140985618	MAGEC3	139081
chrX	153275956	153285342	IRAK1	3654
chrX	153759605	153775233	G6PD	2539
