# Supplementary material for: Exome sequencing of osteosarcoma reveals mutation signatures reminiscent of BRCA deficiency
Source: Nat Commun. 2015 Dec 3;6:8940. doi: 10.1038/ncomms9940 (PMC4686819; doi:10.1038/ncomms9940)
Supplement: Supplementary Data 4 — Intogen pathway analysis. [file ncomms9940-s5.xlsx]

## Sheet: Sheet1
Supplementary Data 4: Intogen pathway analysis
gene	refseq	start	synonyms	description	symbol	end	band	accession	gene	strand	chr	fm-bias	clust-bias	samples	recurrence	geneid	geneid	mut-freq	intogen	transloc-partner	g-mut	mutation-type	s-mut	tissue	tumortype s-mut	mol-genetics	cancer-syndrome	gene	transloc-partner	g-mut	mutation-type	s-mut	tumortype s-mut	tissue	mol-genetics	cancer-syndrome	driver-category	samples
ENSG00000139687		48877887	OSRC RB	retinoblastoma 1	RB1	49056122	q14.2	M15400	ENSG00000139687	1	13	0.00134468	null	25	4	ENSG00000139687	ENSG00000139687	0.16	1	-	yes	D, Mis, N, F, S	yes	L, E, M, O	retinoblastoma, sarcoma, breast, small cell lung	Rec	Familial retinoblastoma	ENSG00000139687	-	yes	D, Mis, N, F, S	yes	retinoblastoma, sarcoma, breast, small cell lung	L, E, M, O	Rec	Familial retinoblastoma	HCD	42
ENSG00000085224		76760378			ATRX	77041702	q21.1		ENSG00000085224	-1	X	0.00134468	null	25	2	ENSG00000085224	ENSG00000085224	0.08	1	-	-	Mis, F, N	yes	E	Pancreatic neuroendocrine tumors, paediatric GBM	Rec	-	ENSG00000085224	-	-	Mis, F, N	yes	Pancreatic neuroendocrine tumors, paediatric GBM	E	Rec	-	HCD	16
ENSG00000115761	NM_024894	10710892	PQBP5 FLJ14075	nucleolar protein 10	NOL10	10830101	p25.1	AK024137	ENSG00000115761	-1	2	0.0458694	null	25	2	ENSG00000115761	ENSG00000115761	0.08	0	null	null	null	null	null	null	null	null	null	null	null	null	null	null	null	null	null	null	null
ENSG00000136699	NM_017751	130908981	FLJ20297, FLJ20756, nSMase-3, KIAA1418, NSMASE3, NET13	sphingomyelin phosphodiesterase 4, neutral membrane (neutral sphingomyelinase-3)	SMPD4	130940323	q21.1	AF052134	ENSG00000136699	-1	2	0.0976516	null	25	4	ENSG00000136699	ENSG00000136699	0.16	0	null	null	null	null	null	null	null	null	null	null	null	null	null	null	null	null	null	null	null
ENSG00000168477		32008931			TNXB	32083111	p21.33		ENSG00000168477	-1	6	0.119574	null	25	2	ENSG00000168477	ENSG00000168477	0.08	0	null	null	null	null	null	null	null	null	null	null	null	null	null	null	null	null	null	null	null
ENSG00000180900		144873090			SCRIB	144897549	q24.3		ENSG00000180900	-1	8	0.247983	null	25	2	ENSG00000180900	ENSG00000180900	0.08	0	null	null	null	null	null	null	null	null	null	null	null	null	null	null	null	null	null	null	null
ENSG00000124406	NM_006095	42410390	ATPIA	ATPase, aminophospholipid transporter (APLT), class I, type 8A, member 1	ATP8A1	42659122	p13	AF067820	ENSG00000124406	-1	4	0.247983	null	25	2	ENSG00000124406	ENSG00000124406	0.08	0	null	null	null	null	null	null	null	null	null	null	null	null	null	null	null	null	null	null	null
ENSG00000130702	NM_005560	60883011		laminin, alpha 5	LAMA5	60942368	q13.33	AF443072	ENSG00000130702	-1	20	0.247983	null	25	2	ENSG00000130702	ENSG00000130702	0.08	0	null	null	null	null	null	null	null	null	null	null	null	null	null	null	null	null	null	null	null
ENSG00000070756	NM_002568	101698044	PAB1, PABPC2 PABP1, PABPL1	poly(A) binding protein, cytoplasmic 1	PABPC1	101735037	q22.3	Y00345	ENSG00000070756	-1	8	0.262916	null	25	4	ENSG00000070756	ENSG00000070756	0.16	0	null	null	null	null	null	null	null	null	null	null	null	null	null	null	null	null	null	HCD	null
ENSG00000188906	XM_058513	40590546	PARK8 ROCO2, DKFZp434H2111, FLJ45829, RIPK7	leucine-rich repeat kinase 2	LRRK2	40763087	q12	AK026776	ENSG00000188906	1	12	0.262916	null	25	3	ENSG00000188906	ENSG00000188906	0.12	1	null	null	null	null	null	null	null	null	null	null	null	null	null	null	null	null	null	HCD	null
ENSG00000118513		135502453	c-myb	v-myb myeloblastosis viral oncogene homolog (avian)	MYB	135540311	q23.3		ENSG00000118513	1	6	0.430919	null	25	3	ENSG00000118513	ENSG00000118513	0.12	1	NFIB	-	T	yes	E	adenoid cystic carcinoma	Dom	-	ENSG00000118513	NFIB	-	T	yes	adenoid cystic carcinoma	E	Dom	-	HCD	9
ENSG00000141526	NM_004207	80186273	MCT3, MCT4	solute carrier family 16, member 3 (monocarboxylic acid transporter 4)	SLC16A3	80219005	q25.3	U81800	ENSG00000141526	1	17	0.710927	null	25	2	ENSG00000141526	ENSG00000141526	0.08	0	null	null	null	null	null	null	null	null	null	null	null	null	null	null	null	null	null	null	null
ENSG00000125691	NM_000978	37004118	rpL17, L23	ribosomal protein L23	RPL23	37010096	q12	X52839	ENSG00000125691	-1	17	0.710927	null	25	3	ENSG00000125691	ENSG00000125691	0.12	0	null	null	null	null	null	null	null	null	null	null	null	null	null	null	null	null	null	null	null
ENSG00000115267	NM_022168	163123589	MDA-5, Hlcd, MDA5, IDDM19	interferon induced with helicase C domain 1	IFIH1	163175213	q24.2	AF095844	ENSG00000115267	-1	2	0.710927	null	25	2	ENSG00000115267	ENSG00000115267	0.08	0	null	null	null	null	null	null	null	null	null	null	null	null	null	null	null	null	null	null	null
ENSG00000205758	NM_145858	34961647	QOH-1, 4P11	crystallin, zeta (quinone reductase)-like 1	CRYZL1	35016232	q22.11	AF029689	ENSG00000205758	-1	21	0.842801	null	25	2	ENSG00000205758	ENSG00000205758	0.08	0	null	null	null	null	null	null	null	null	null	null	null	null	null	null	null	null	null	null	null
ENSG00000100612	NM_016029	60610838	retDSR4, SDR34C1	dehydrogenase/reductase (SDR family) member 7	DHRS7	60636574	q23.1	AF151844	ENSG00000100612	-1	14	0.868764	null	25	2	ENSG00000100612	ENSG00000100612	0.08	0	null	null	null	null	null	null	null	null	null	null	null	null	null	null	null	null	null	null	null
ENSG00000160223	NM_015259	45642874	ICOSL KIAA0653, GL50, B7-H2, B7RP-1, B7H2, B7RP1, ICOS-L, CD275	inducible T-cell co-stimulator ligand	ICOSLG	45660849	q22.3	AB014553	ENSG00000160223	-1	21	0.868764	null	25	2	ENSG00000160223	ENSG00000160223	0.08	0	null	null	null	null	null	null	null	null	null	null	null	null	null	null	null	null	null	null	null
ENSG00000123104	NM_002223	26490342	IP3R2	inositol 1,4,5-trisphosphate receptor, type 2	ITPR2	26986131	p11.23	D26350	ENSG00000123104	-1	12	0.868764	null	25	2	ENSG00000123104	ENSG00000123104	0.08	0	null	null	null	null	null	null	null	null	null	null	null	null	null	null	null	null	null	null	null
ENSG00000198157	NM_030763	80369200	NSBP1	high mobility group nucleosome binding domain 5	HMGN5	80457441	q21.1	AF250329	ENSG00000198157	-1	X	0.940141	null	25	3	ENSG00000198157	ENSG00000198157	0.12	0	null	null	null	null	null	null	null	null	null	null	null	null	null	null	null	null	null	null	null
ENSG00000167554	NM_173530	52839498	FLJ36040	zinc finger protein 610	ZNF610	52871031	q13.41	AK093359	ENSG00000167554	1	19	0.940141	null	25	3	ENSG00000167554	ENSG00000167554	0.12	0	null	null	null	null	null	null	null	null	null	null	null	null	null	null	null	null	null	null	null
ENSG00000223865		33043703			HLA-DPB1	33054978	p21.32		ENSG00000223865	1	6	1	null	25	3	ENSG00000223865	ENSG00000223865	0.12	0	null	null	null	null	null	null	null	null	null	null	null	null	null	null	null	null	null	null	null
ENSG00000090905	NM_020847	24741016	TNRC6 CAGH26, KIAA1460, GW182	trinucleotide repeat containing 6A	TNRC6A	24838953	p12.1	U80739	ENSG00000090905	1	16	1	null	25	2	ENSG00000090905	ENSG00000090905	0.08	0	null	null	null	null	null	null	null	null	null	null	null	null	null	null	null	null	null	null	null
ENSG00000204256		32936437			BRD2	32949282	p21.32		ENSG00000204256	1	6	1	null	25	2	ENSG00000204256	ENSG00000204256	0.08	0	null	null	null	null	null	null	null	null	null	null	null	null	null	null	null	null	null	null	null
ENSG00000096433	NM_002224	33588522	IP3R3	inositol 1,4,5-trisphosphate receptor, type 3	ITPR3	33664351	p21.31	D26351	ENSG00000096433	1	6	1	null	25	3	ENSG00000096433	ENSG00000096433	0.12	0	null	null	null	null	null	null	null	null	null	null	null	null	null	null	null	null	null	null	null
ENSG00000146757	NM_152626	64838712	HPF12, TF12	zinc finger protein 92	ZNF92	64866038	q11.21	M61872	ENSG00000146757	1	7	1	null	25	2	ENSG00000146757	ENSG00000146757	0.08	0	null	null	null	null	null	null	null	null	null	null	null	null	null	null	null	null	null	null	null
ENSG00000177842	XM_171060	40547483	MGC50836	zinc finger protein 620	ZNF620	40560227	p22.1	AK093599	ENSG00000177842	1	3	1	null	25	2	ENSG00000177842	ENSG00000177842	0.08	0	null	null	null	null	null	null	null	null	null	null	null	null	null	null	null	null	null	null	null
ENSG00000197857	NM_016264	12335501	ZNF58, ZNF55 KOX7, ZNF504	zinc finger protein 44	ZNF44	12405702	p13.2	X52338	ENSG00000197857	-1	19	1	null	25	4	ENSG00000197857	ENSG00000197857	0.16	0	null	null	null	null	null	null	null	null	null	null	null	null	null	null	null	null	null	null	null
ENSG00000038427	NM_004385	82767284	CSPG2 PG-M	versican	VCAN	82878122	q14.2	X15998	ENSG00000038427	1	5	1	null	25	2	ENSG00000038427	ENSG00000038427	0.08	0	null	null	null	null	null	null	null	null	null	null	null	null	null	null	null	null	null	null	null
ENSG00000066827	NM_001029939	135490031	ZNF406, ZFAT1 KIAA1485	zinc finger and AT hook domain containing	ZFAT	135725292	q24.22	BC025423	ENSG00000066827	-1	8	1	null	25	2	ENSG00000066827	ENSG00000066827	0.08	0	null	null	null	null	null	null	null	null	null	null	null	null	null	null	null	null	null	null	null
ENSG00000197713	NM_006916	210867289		ribulose-5-phosphate-3-epimerase	RPE	210886300	q34		ENSG00000197713	1	2	1	null	25	3	ENSG00000197713	ENSG00000197713	0.12	0	null	null	null	null	null	null	null	null	null	null	null	null	null	null	null	null	null	null	null
ENSG00000168385	NM_006155	242254515	DIFF6, NEDD5 KIAA0158, hNedd5, Pnutl3	septin 2	2002-09-01	242293442	q37.3	D28540	ENSG00000168385	1	2	1	null	25	2	ENSG00000168385	ENSG00000168385	0.08	0	null	null	null	null	null	null	null	null	null	null	null	null	null	null	null	null	null	null	null
ENSG00000122386	NM_003456	3162561	ZNF210 Zfp13	zinc finger protein 205	ZNF205	3170518	p13.3	AF060865	ENSG00000122386	1	16	1	null	25	2	ENSG00000122386	ENSG00000122386	0.08	0	null	null	null	null	null	null	null	null	null	null	null	null	null	null	null	null	null	null	null
ENSG00000142197	NM_005128	37529080	C21orf5 KIAA0933	dopey family member 2	DOPEY2	37666572	q22.12	AJ237839	ENSG00000142197	1	21	1	null	25	2	ENSG00000142197	ENSG00000142197	0.08	0	null	null	null	null	null	null	null	null	null	null	null	null	null	null	null	null	null	null	null
ENSG00000196329	NM_018384	150419341	IAN4L1 HIMAP3	GTPase, IMAP family member 5	GIMAP5	150447121	q36.1	AK002158	ENSG00000196329	1	7	1	null	25	2	ENSG00000196329	ENSG00000196329	0.08	0	null	null	null	null	null	null	null	null	null	null	null	null	null	null	null	null	null	null	null
ENSG00000167676	XM_170901	4502204	KIAA1881 S3-12	perilipin 4	PLIN4	4517716	p13.3	AB067468	ENSG00000167676	-1	19	1	null	25	3	ENSG00000167676	ENSG00000167676	0.12	0	null	null	null	null	null	null	null	null	null	null	null	null	null	null	null	null	null	null	null
ENSG00000154358	NM_052843	228395831	KIAA1556, UNC89, KIAA1639, ARHGEF30	obscurin, cytoskeletal calmodulin and titin-interacting RhoGEF	OBSCN	228566575	q42.13	AJ002535	ENSG00000154358	1	1	1	null	25	4	ENSG00000154358	ENSG00000154358	0.16	1	null	null	null	null	null	null	null	null	null	null	null	null	null	null	null	null	null	null	null
ENSG00000124104	NM_033421	44462449	C20orf161 dJ337O18.4, SNX-L	sorting nexin family member 21	SNX21	44471914	q13.12	AK095851	ENSG00000124104	1	20	1	null	25	2	ENSG00000124104	ENSG00000124104	0.08	0	null	null	null	null	null	null	null	null	null	null	null	null	null	null	null	null	null	null	null
ENSG00000115760	NM_016252	32582096	BRUCE	baculoviral IAP repeat containing 6	BIRC6	32843966	p22.3	AF265555	ENSG00000115760	1	2	1	null	25	2	ENSG00000115760	ENSG00000115760	0.08	0	null	null	null	null	null	null	null	null	null	null	null	null	null	null	null	null	null	null	null
ENSG00000100263	NM_012265	29655841	C22orf3 PTAG	rhomboid domain containing 3	RHBDD3	29664198	q12.2	AL050346	ENSG00000100263	-1	22	1	null	25	2	ENSG00000100263	ENSG00000100263	0.08	0	null	null	null	null	null	null	null	null	null	null	null	null	null	null	null	null	null	null	null
ENSG00000121211	NM_032117	154265801	GAJ	meiotic nuclear divisions 1 homolog (S. cerevisiae)	MND1	154336270	q31.3	AY028916	ENSG00000121211	1	4	1	null	25	2	ENSG00000121211	ENSG00000121211	0.08	0	null	null	null	null	null	null	null	null	null	null	null	null	null	null	null	null	null	null	null
ENSG00000204525		31236526			HLA-C	31239907	p21.33		ENSG00000204525	-1	6	1	null	25	3	ENSG00000204525	ENSG00000204525	0.12	0	null	null	null	null	null	null	null	null	null	null	null	null	null	null	null	null	null	null	null
ENSG00000090612	NM_152943	133707570	HZF3	zinc finger protein 268	ZNF268	133783698	q24.33	X78926	ENSG00000090612	1	12	1	null	25	2	ENSG00000090612	ENSG00000090612	0.08	0	null	null	null	null	null	null	null	null	null	null	null	null	null	null	null	null	null	null	null
ENSG00000186517	NM_181720	161016736	FLJ00267	Rho GTPase activating protein 30	ARHGAP30	161039760	q23.3	AL832852	ENSG00000186517	-1	1	1	null	25	2	ENSG00000186517	ENSG00000186517	0.08	0	null	null	null	null	null	null	null	null	null	null	null	null	null	null	null	null	null	null	null
ENSG00000111206	NM_021953	2966847	FKHL16 HFH-11, trident, HNF-3, INS-1, MPP2, MPHOSPH2, TGT3	forkhead box M1	FOXM1	2986206	p13.33	Y12773	ENSG00000111206	-1	12	1	null	25	2	ENSG00000111206	ENSG00000111206	0.08	0	null	null	null	null	null	null	null	null	null	null	null	null	null	null	null	null	null	null	null
ENSG00000132466	NM_032217	73939093	GTAR, KIAA0697, FLJ22206, NY-BR-16	ankyrin repeat domain 17	ANKRD17	74124515	q13.3	AB014597	ENSG00000132466	-1	4	1	null	25	2	ENSG00000132466	ENSG00000132466	0.08	0	null	null	null	null	null	null	null	null	null	null	null	null	null	null	null	null	null	null	null
ENSG00000174151	NM_182580	110036674	FLJ39035, FLJ44753	cytochrome b561 family, member D1	CYB561D1	110045554	p13.3	AK096354	ENSG00000174151	1	1	1	null	25	2	ENSG00000174151	ENSG00000174151	0.08	0	null	null	null	null	null	null	null	null	null	null	null	null	null	null	null	null	null	null	null
ENSG00000197124	NM_033196	20107867	BC39498_3	zinc finger protein 682	ZNF682	20150315	p12	AC006539	ENSG00000197124	-1	19	1	null	25	3	ENSG00000197124	ENSG00000197124	0.12	0	null	null	null	null	null	null	null	null	null	null	null	null	null	null	null	null	null	null	null
ENSG00000168661	NM_194325	35417807	KOX28, DKFZp686N19164, FLJ20562	zinc finger protein 30	ZNF30	35436074	q13.11	X52359	ENSG00000168661	1	19	1	null	25	3	ENSG00000168661	ENSG00000168661	0.12	0	null	null	null	null	null	null	null	null	null	null	null	null	null	null	null	null	null	null	null
ENSG00000179954	XM_001718392	55999771	FLJ35258	scavenger receptor cysteine rich domain containing (5 domains)	SSC5D	56030465	q13.42		ENSG00000179954	1	19	1	null	25	3	ENSG00000179954	ENSG00000179954	0.12	0	null	null	null	null	null	null	null	null	null	null	null	null	null	null	null	null	null	null	null
ENSG00000130749		47567444	C19orf7 KIAA1064	zinc finger CCCH-type containing 4	ZC3H4	47617009	q13.32	AB028987	ENSG00000130749	-1	19	1	null	25	2	ENSG00000130749	ENSG00000130749	0.08	0	null	null	null	null	null	null	null	null	null	null	null	null	null	null	null	null	null	null	null
ENSG00000184384		95709762	KIAA1819, MAM3	mastermind-like 2 (Drosophila)	MAML2	96076382	q21	AB058722	ENSG00000184384	-1	11	1	null	25	3	ENSG00000184384	ENSG00000184384	0.12	0	MECT1, CRTC3	-	T	yes	E	salivary gland mucoepidermoid	Dom	-	ENSG00000184384	MECT1, CRTC3	-	T	yes	salivary gland mucoepidermoid	E	Dom	-	null	4
ENSG00000145782	NM_004707	115163893	APG12L APG12	autophagy related 12	ATG12	115177555	q22.3	AB017507	ENSG00000145782	-1	5	1	null	25	2	ENSG00000145782	ENSG00000145782	0.08	0	null	null	null	null	null	null	null	null	null	null	null	null	null	null	null	null	null	null	null
ENSG00000179588		88519725	FOG1, FOG, ZNF89A, ZC2HC11A	zinc finger protein, FOG family member 1	ZFPM1	88601572	q24.2	AF488691	ENSG00000179588	1	16	1	null	25	2	ENSG00000179588	ENSG00000179588	0.08	0	null	null	null	null	null	null	null	null	null	null	null	null	null	null	null	null	null	null	null
ENSG00000154175		100468000	NESHBP, DKFZP586L2024, TARSH	ABI family, member 3 (NESH) binding protein	ABI3BP	100712359	q12.2	AB056106	ENSG00000154175	-1	3	1	null	25	2	ENSG00000154175	ENSG00000154175	0.08	0	null	null	null	null	null	null	null	null	null	null	null	null	null	null	null	null	null	null	null
ENSG00000267680	NM_013398	44598492	ZNF255, ZNF27 BMZF-2, KOX22	zinc finger protein 224	ZNF224	44612479	q13.31	AF187990	ENSG00000267680	1	19	1	null	25	2	ENSG00000267680	ENSG00000267680	0.08	0	null	null	null	null	null	null	null	null	null	null	null	null	null	null	null	null	null	null	null
ENSG00000196267	NM_001102657	52657117	FLJ16287	zinc finger protein 836	ZNF836	52674896	q13.41	BC011784	ENSG00000196267	-1	19	1	null	25	3	ENSG00000196267	ENSG00000196267	0.12	1	null	null	null	null	null	null	null	null	null	null	null	null	null	null	null	null	null	null	null
ENSG00000221923	NM_001145434	52873170		zinc finger protein 880	ZNF880	52889048	q13.41	BC058819	ENSG00000221923	1	19	1	null	25	4	ENSG00000221923	ENSG00000221923	0.16	0	null	null	null	null	null	null	null	null	null	null	null	null	null	null	null	null	null	null	null
ENSG00000158062	NM_145345	26607819	UBXD5 SOC, SOCI	UBX domain protein 11	UBXN11	26644854	p36.11	AF521017	ENSG00000158062	-1	1	1	null	25	2	ENSG00000158062	ENSG00000158062	0.08	0	null	null	null	null	null	null	null	null	null	null	null	null	null	null	null	null	null	null	null
ENSG00000068308		48779305			OTUD5	48815648	p11.23		ENSG00000068308	-1	X	1	null	25	2	ENSG00000068308	ENSG00000068308	0.08	0	null	null	null	null	null	null	null	null	null	null	null	null	null	null	null	null	null	null	null
ENSG00000251247		37341263	HZF10	zinc finger protein 345	ZNF345	37403931	q13.12	X78933	ENSG00000251247	1	19	1	null	25	4	ENSG00000251247	ENSG00000251247	0.16	0	null	null	null	null	null	null	null	null	null	null	null	null	null	null	null	null	null	null	null
ENSG00000188283	NM_152604	37708828	FLJ35863	zinc finger protein 383	ZNF383	37734828	q13.12	AY438646	ENSG00000188283	1	19	1	null	25	2	ENSG00000188283	ENSG00000188283	0.08	0	null	null	null	null	null	null	null	null	null	null	null	null	null	null	null	null	null	null	null
ENSG00000171827	NM_144694	37958487	FLJ30791	zinc finger protein 570	ZNF570	37976260	q13.12	AK055353	ENSG00000171827	1	19	1	null	25	2	ENSG00000171827	ENSG00000171827	0.08	0	null	null	null	null	null	null	null	null	null	null	null	null	null	null	null	null	null	null	null
ENSG00000180479	NM_016536	38045684	HSPC059	zinc finger protein 571	ZNF571	38085673	q13.12	AF161544	ENSG00000180479	-1	19	1	null	25	2	ENSG00000180479	ENSG00000180479	0.08	0	null	null	null	null	null	null	null	null	null	null	null	null	null	null	null	null	null	null	null
ENSG00000127507		14843205	CD312	egf-like module containing, mucin-like, hormone receptor-like 2	EMR2	14889353	p13.12	AF114491	ENSG00000127507	-1	19	1	null	25	2	ENSG00000127507	ENSG00000127507	0.08	0	null	null	null	null	null	null	null	null	null	null	null	null	null	null	null	null	null	null	null
ENSG00000114529	NM_024616	111805182	FLJ23186, TTMP	chromosome 3 open reading frame 52	C3orf52	111849851	q13.2	AY830714	ENSG00000114529	1	3	1	null	25	3	ENSG00000114529	ENSG00000114529	0.12	0	null	null	null	null	null	null	null	null	null	null	null	null	null	null	null	null	null	null	null
ENSG00000155657	NM_133378	179390716	CMD1G CMPD4, FLJ32040, TMD, CMH9, LGMD2J, MYLK5	titin	TTN	179695529	q31.2	X90568	ENSG00000155657	-1	2	1	null	25	4	ENSG00000155657	ENSG00000155657	0.16	1	null	null	null	null	null	null	null	null	null	null	null	null	null	null	null	null	null	null	null
ENSG00000068724	XM_372927	47143296	TTC7 KIAA1140	tetratricopeptide repeat domain 7A	TTC7A	47303276	p21	AB032966	ENSG00000068724	1	2	1	null	25	3	ENSG00000068724	ENSG00000068724	0.12	0	null	null	null	null	null	null	null	null	null	null	null	null	null	null	null	null	null	null	null
ENSG00000165684	NM_003086	139270029	SNAP190, PTFalpha, FLJ13451	small nuclear RNA activating complex, polypeptide 4, 190kDa	SNAPC4	139293249	q34.3	AF032387	ENSG00000165684	-1	9	1	null	25	4	ENSG00000165684	ENSG00000165684	0.16	0	null	null	null	null	null	null	null	null	null	null	null	null	null	null	null	null	null	null	null
ENSG00000144554		10068098	FACD, FANCD FAD, FA-D2	Fanconi anemia, complementation group D2	FANCD2	10143614	p25.3	AF340183	ENSG00000144554	1	3	1	null	25	5	ENSG00000144554	ENSG00000144554	0.2	0	-	yes	D, Mis, N, F	-	L	-	Rec	Fanconi anaemia D2	ENSG00000144554	-	yes	D, Mis, N, F	-	-	L	Rec	Fanconi anaemia D2	null	1
ENSG00000188629	NM_003451	9435017		zinc finger protein 177	ZNF177	9493293	p13.2	U37263, BC012012	ENSG00000188629	1	19	1	null	25	2	ENSG00000188629	ENSG00000188629	0.08	0	null	null	null	null	null	null	null	null	null	null	null	null	null	null	null	null	null	null	null
ENSG00000130518		18367906		KIAA1683	KIAA1683	18385319	p13.11	AB051470	ENSG00000130518	-1	19	1	null	25	2	ENSG00000130518	ENSG00000130518	0.08	0	null	null	null	null	null	null	null	null	null	null	null	null	null	null	null	null	null	null	null
ENSG00000100376	NM_017911	45704849	C22orf8 FLJ20635, bK268H5.C22.4	family with sequence similarity 118, member A	FAM118A	45737836	q13.31	BC013696	ENSG00000100376	1	22	1	null	25	3	ENSG00000100376	ENSG00000100376	0.12	0	null	null	null	null	null	null	null	null	null	null	null	null	null	null	null	null	null	null	null
ENSG00000166963	NM_002373	43803156	MAP1L	microtubule-associated protein 1A	MAP1A	43823818	q15.3	U38292	ENSG00000166963	1	15	1	null	25	2	ENSG00000166963	ENSG00000166963	0.08	1	null	null	null	null	null	null	null	null	null	null	null	null	null	null	null	null	null	CD	null
ENSG00000050438	NM_004858	51785101	NBC3	solute carrier family 4, sodium bicarbonate cotransporter, member 8	SLC4A8	51902980	q13.13	AB018282	ENSG00000050438	1	12	1	null	25	3	ENSG00000050438	ENSG00000050438	0.12	0	null	null	null	null	null	null	null	null	null	null	null	null	null	null	null	null	null	null	null
ENSG00000133740	NM_001951	86089460		E2F transcription factor 5, p130-binding	E2F5	86129387	q21.2	X86097	ENSG00000133740	1	8	1	null	25	2	ENSG00000133740	ENSG00000133740	0.08	0	null	null	null	null	null	null	null	null	null	null	null	null	null	null	null	null	null	null	null
ENSG00000068305		100017370	RSRFC4, RSRFC9	myocyte enhancer factor 2A	MEF2A	100256671	q26.3		ENSG00000068305	1	15	1	null	25	2	ENSG00000068305	ENSG00000068305	0.08	0	null	null	null	null	null	null	null	null	null	null	null	null	null	null	null	null	null	HCD	null
ENSG00000109911	NM_019040	31531297	C11orf19 PAXNEB	elongator acetyltransferase complex subunit 4	ELP4	31805546	p13	AJ276005	ENSG00000109911	1	11	1	null	25	2	ENSG00000109911	ENSG00000109911	0.08	0	null	null	null	null	null	null	null	null	null	null	null	null	null	null	null	null	null	null	null
ENSG00000082258	NM_058241	135675805		cyclin T2	CCNT2	135716912	q21.3	AF048731	ENSG00000082258	1	2	1	null	25	2	ENSG00000082258	ENSG00000082258	0.08	0	null	null	null	null	null	null	null	null	null	null	null	null	null	null	null	null	null	null	null
ENSG00000125482	NM_007344	135251008		transcription termination factor, RNA polymerase I	TTF1	135282209	q34.13	BC050734	ENSG00000125482	-1	9	1	null	25	2	ENSG00000125482	ENSG00000125482	0.08	0	null	null	null	null	null	null	null	null	null	null	null	null	null	null	null	null	null	null	null
ENSG00000204176		46955444			SYT15	46971400	q11.22		ENSG00000204176	-1	10	1	null	25	2	ENSG00000204176	ENSG00000204176	0.08	0	null	null	null	null	null	null	null	null	null	null	null	null	null	null	null	null	null	null	null
ENSG00000252328		33424579			ENSG00000252328	33424676	q12		ENSG00000252328	-1	17	null	null	25	1	ENSG00000252328	ENSG00000252328	0.04	0	null	null	null	null	null	null	null	null	null	null	null	null	null	null	null	null	null	null	null
ENSG00000200832	NR_003196.1	101420711	14q(II-4)	small nucleolar RNA, C/D box 114-4	SNORD114-4	101420785	q32.31		ENSG00000200832	1	14	null	null	25	1	ENSG00000200832	ENSG00000200832	0.04	0	null	null	null	null	null	null	null	null	null	null	null	null	null	null	null	null	null	null	null
ENSG00000207594	NR_030189	54194135	MIRN520A hsa-mir-520a	microRNA 520a	MIR520A	54194219	q13.42		ENSG00000207594	1	19	null	null	25	1	ENSG00000207594	ENSG00000207594	0.04	0	null	null	null	null	null	null	null	null	null	null	null	null	null	null	null	null	null	null	null
ENSG00000208017	NR_029681	69966984	MIRN140 hsa-mir-140	microRNA 140	MIR140	69967083	q22.1		ENSG00000208017	1	16	null	null	25	1	ENSG00000208017	ENSG00000208017	0.04	0	null	null	null	null	null	null	null	null	null	null	null	null	null	null	null	null	null	null	null
ENSG00000199038	NR_029623	568089	MIRN210 hsa-mir-210	microRNA 210	MIR210	568198	p15.5		ENSG00000199038	-1	11	null	null	25	1	ENSG00000199038	ENSG00000199038	0.04	0	null	null	null	null	null	null	null	null	null	null	null	null	null	null	null	null	null	null	null
ENSG00000264994	NR_003074	29136530	HBII-316	small nucleolar RNA, C/D box 92	SNORD92	29136614	p23.2		ENSG00000264994	1	2	null	null	25	1	ENSG00000264994	ENSG00000264994	0.04	0	null	null	null	null	null	null	null	null	null	null	null	null	null	null	null	null	null	null	null
ENSG00000266665		77680985			MIR4739	77681058	q25.3		ENSG00000266665	-1	17	null	null	25	1	ENSG00000266665	ENSG00000266665	0.04	0	null	null	null	null	null	null	null	null	null	null	null	null	null	null	null	null	null	null	null
ENSG00000222179		43569619			ENSG00000222179	43569911	q21.1		ENSG00000222179	-1	18	null	null	25	1	ENSG00000222179	ENSG00000222179	0.04	0	null	null	null	null	null	null	null	null	null	null	null	null	null	null	null	null	null	null	null
ENSG00000265503	NR_039747	12820585	hsa-mir-1269b	microRNA 1269b	MIR1269B	12820659	p12		ENSG00000265503	-1	17	null	null	25	1	ENSG00000265503	ENSG00000265503	0.04	0	null	null	null	null	null	null	null	null	null	null	null	null	null	null	null	null	null	null	null
ENSG00000238571		202166756			ENSG00000238571	202166859	q32.1		ENSG00000238571	-1	1	null	null	25	1	ENSG00000238571	ENSG00000238571	0.04	0	null	null	null	null	null	null	null	null	null	null	null	null	null	null	null	null	null	null	null
ENSG00000265192		19646299			ENSG00000265192	19646554	p36.13		ENSG00000265192	-1	1	null	null	25	1	ENSG00000265192	ENSG00000265192	0.04	0	null	null	null	null	null	null	null	null	null	null	null	null	null	null	null	null	null	null	null
ENSG00000221319		29637162			ENSG00000221319	29637300	q11.21		ENSG00000221319	1	20	null	null	25	2	ENSG00000221319	ENSG00000221319	0.08	0	null	null	null	null	null	null	null	null	null	null	null	null	null	null	null	null	null	null	null
ENSG00000200823	NR_003194.1	101418193	14q(II-2)	small nucleolar RNA, C/D box 114-2	SNORD114-2	101418270	q32.31		ENSG00000200823	1	14	null	null	25	1	ENSG00000200823	ENSG00000200823	0.04	0	null	null	null	null	null	null	null	null	null	null	null	null	null	null	null	null	null	null	null
ENSG00000211575	NR_030621	94312388	MIRN760 hsa-mir-760	microRNA 760	MIR760	94312467	p22.1		ENSG00000211575	1	1	null	null	25	1	ENSG00000211575	ENSG00000211575	0.04	0	null	null	null	null	null	null	null	null	null	null	null	null	null	null	null	null	null	null	null
ENSG00000265565	NR_036096	27115405	hsa-mir-3143	microRNA 3143	MIR3143	27115467	p22.1		ENSG00000265565	1	6	null	null	25	1	ENSG00000265565	ENSG00000265565	0.04	0	null	null	null	null	null	null	null	null	null	null	null	null	null	null	null	null	null	null	null
ENSG00000264566	NR_037414	20035206	hsa-mir-23c	microRNA 23c	MIR23C	20035305	p22.12		ENSG00000264566	-1	X	null	null	25	1	ENSG00000264566	ENSG00000264566	0.04	0	null	null	null	null	null	null	null	null	null	null	null	null	null	null	null	null	null	null	null
ENSG00000207191	NR_003320	25307480	HBII-85-5	small nucleolar RNA, C/D box 116-5	SNORD116-5	25307574	q11.2	AF250841	ENSG00000207191	1	15	null	null	25	1	ENSG00000207191	ENSG00000207191	0.04	0	null	null	null	null	null	null	null	null	null	null	null	null	null	null	null	null	null	null	null
ENSG00000242095		85595405			ENSG00000242095	85595701	p11.2		ENSG00000242095	1	2	null	null	25	1	ENSG00000242095	ENSG00000242095	0.04	0	null	null	null	null	null	null	null	null	null	null	null	null	null	null	null	null	null	null	null
ENSG00000221386		111740604			ENSG00000221386	111740703	q24.12		ENSG00000221386	1	12	null	null	25	1	ENSG00000221386	ENSG00000221386	0.04	0	null	null	null	null	null	null	null	null	null	null	null	null	null	null	null	null	null	null	null
ENSG00000201555		31746594			ENSG00000201555	31746682	p21.33		ENSG00000201555	-1	6	null	null	25	1	ENSG00000201555	ENSG00000201555	0.04	0	null	null	null	null	null	null	null	null	null	null	null	null	null	null	null	null	null	null	null
ENSG00000216014		40226715			ENSG00000216014	40226806	q14.11		ENSG00000216014	1	13	null	null	25	1	ENSG00000216014	ENSG00000216014	0.04	0	null	null	null	null	null	null	null	null	null	null	null	null	null	null	null	null	null	null	null
ENSG00000253021		44589366			ENSG00000253021	44589456	q13.31		ENSG00000253021	-1	19	null	null	25	1	ENSG00000253021	ENSG00000253021	0.04	0	null	null	null	null	null	null	null	null	null	null	null	null	null	null	null	null	null	null	null
ENSG00000200376		47598023		RNA, U5E small nuclear 10, pseudogene	RNU5E-10P	47598140	p11.2		ENSG00000200376	-1	11	null	null	25	1	ENSG00000200376	ENSG00000200376	0.04	0	null	null	null	null	null	null	null	null	null	null	null	null	null	null	null	null	null	null	null
ENSG00000269323		81204345	KIAA1879	polycystic kidney disease 1-like 2	PKD1L2	81253975	q23.2	AY164483	ENSG00000269323	-1	16	null	null	25	1	ENSG00000269323	ENSG00000269323	0.04	0	null	null	null	null	null	null	null	null	null	null	null	null	null	null	null	null	null	null	null
ENSG00000252623		30596154	RN5S481	RNA, 5S ribosomal pseudogene 481	RNA5SP481	30596275	q11.21		ENSG00000252623	1	20	null	null	25	1	ENSG00000252623	ENSG00000252623	0.04	0	null	null	null	null	null	null	null	null	null	null	null	null	null	null	null	null	null	null	null
ENSG00000208018	NR_030375	49202323	MIRN645 hsa-mir-645	microRNA 645	MIR645	49202416	q13.13		ENSG00000208018	1	20	null	null	25	2	ENSG00000208018	ENSG00000208018	0.08	0	null	null	null	null	null	null	null	null	null	null	null	null	null	null	null	null	null	null	null
ENSG00000265145	NR_002741	29149933	RNU53 U53	small nucleolar RNA, C/D box 53	SNORD53	29150010	p23.2	X96652	ENSG00000265145	1	2	null	null	25	1	ENSG00000265145	ENSG00000265145	0.04	0	null	null	null	null	null	null	null	null	null	null	null	null	null	null	null	null	null	null	null
ENSG00000207788	NR_030188	54189723	MIRN519C hsa-mir-519c	microRNA 519c	MIR519C	54189809	q13.42		ENSG00000207788	1	19	null	null	25	1	ENSG00000207788	ENSG00000207788	0.04	0	null	null	null	null	null	null	null	null	null	null	null	null	null	null	null	null	null	null	null
ENSG00000252809		31120551			ENSG00000252809	31120634	p11.2		ENSG00000252809	1	16	null	null	25	1	ENSG00000252809	ENSG00000252809	0.04	0	null	null	null	null	null	null	null	null	null	null	null	null	null	null	null	null	null	null	null
ENSG00000207280	NR_002908	232321155	RNU20 U20	small nucleolar RNA, C/D box 20	SNORD20	232321234	q37.1	Z34290	ENSG00000207280	-1	2	null	null	25	1	ENSG00000207280	ENSG00000207280	0.04	0	null	null	null	null	null	null	null	null	null	null	null	null	null	null	null	null	null	null	null
ENSG00000221343		12740548			ENSG00000221343	12740599	p13.2		ENSG00000221343	1	19	null	null	25	1	ENSG00000221343	ENSG00000221343	0.04	0	null	null	null	null	null	null	null	null	null	null	null	null	null	null	null	null	null	null	null
ENSG00000266610		100552275			ENSG00000266610	100552521	q23.1		ENSG00000266610	-1	12	null	null	25	1	ENSG00000266610	ENSG00000266610	0.04	0	null	null	null	null	null	null	null	null	null	null	null	null	null	null	null	null	null	null	null
ENSG00000266634	NR_039768	17604384	hsa-mir-3972	microRNA 3972	MIR3972	17604470	p36.13		ENSG00000266634	1	1	null	null	25	1	ENSG00000266634	ENSG00000266634	0.04	0	null	null	null	null	null	null	null	null	null	null	null	null	null	null	null	null	null	null	null
ENSG00000199036	NR_029633	33175612	MIRN219-1 hsa-mir-219-1	microRNA 219-1	MIR219-1	33175721	p21.32		ENSG00000199036	1	6	null	null	25	1	ENSG00000199036	ENSG00000199036	0.04	0	null	null	null	null	null	null	null	null	null	null	null	null	null	null	null	null	null	null	null
ENSG00000266019		98479273			MIR3609	98479352	q22.1		ENSG00000266019	1	7	null	null	25	1	ENSG00000266019	ENSG00000266019	0.04	0	null	null	null	null	null	null	null	null	null	null	null	null	null	null	null	null	null	null	null
ENSG00000207654	NR_029672	136422967	MIRN128A, MIRN128-1 hsa-mir-128a, hsa-mir-128-1	microRNA 128-1	MIR128-1	136423048	q21.3		ENSG00000207654	1	2	null	null	25	1	ENSG00000207654	ENSG00000207654	0.04	0	null	null	null	null	null	null	null	null	null	null	null	null	null	null	null	null	null	null	null
ENSG00000202025		186280957			ENSG00000202025	186281060	q31.1		ENSG00000202025	-1	1	null	null	25	2	ENSG00000202025	ENSG00000202025	0.08	0	null	null	null	null	null	null	null	null	null	null	null	null	null	null	null	null	null	null	null
ENSG00000265306		60639858			ENSG00000265306	60639941	q13.33		ENSG00000265306	1	20	null	null	25	1	ENSG00000265306	ENSG00000265306	0.04	0	null	null	null	null	null	null	null	null	null	null	null	null	null	null	null	null	null	null	null
ENSG00000266189		79418130			MIR3186	79418214	q25.3		ENSG00000266189	-1	17	null	null	25	1	ENSG00000266189	ENSG00000266189	0.04	0	null	null	null	null	null	null	null	null	null	null	null	null	null	null	null	null	null	null	null
ENSG00000201919		22314309			ENSG00000201919	22314412	p36.12		ENSG00000201919	1	1	null	null	25	4	ENSG00000201919	ENSG00000201919	0.16	0	null	null	null	null	null	null	null	null	null	null	null	null	null	null	null	null	null	null	null
ENSG00000263572	NR_049863	6169567	hsa-mir-5683	microRNA 5683	MIR5683	6169642	p25.1		ENSG00000263572	1	6	null	null	25	1	ENSG00000263572	ENSG00000263572	0.04	0	null	null	null	null	null	null	null	null	null	null	null	null	null	null	null	null	null	null	null
ENSG00000252372		76109433			ENSG00000252372	76109504	q24.2		ENSG00000252372	-1	15	null	null	25	2	ENSG00000252372	ENSG00000252372	0.08	0	null	null	null	null	null	null	null	null	null	null	null	null	null	null	null	null	null	null	null
ENSG00000265506		24535357			ENSG00000265506	24535457	p22.11		ENSG00000265506	-1	X	null	null	25	1	ENSG00000265506	ENSG00000265506	0.04	0	null	null	null	null	null	null	null	null	null	null	null	null	null	null	null	null	null	null	null
ENSG00000207442	NR_003321	25310173	HBII-85-6	small nucleolar RNA, C/D box 116-6	SNORD116-6	25310268	q11.2	AF250841	ENSG00000207442	1	15	null	null	25	1	ENSG00000207442	ENSG00000207442	0.04	0	null	null	null	null	null	null	null	null	null	null	null	null	null	null	null	null	null	null	null
ENSG00000253054	NG_007693	35424371	U7.77	RNA, U7 small nuclear 77 pseudogene	RNU7-77P	35424430	p11.21		ENSG00000253054	1	10	null	null	25	1	ENSG00000253054	ENSG00000253054	0.04	0	null	null	null	null	null	null	null	null	null	null	null	null	null	null	null	null	null	null	null
ENSG00000199293	NR_002576	37009116	ACA21	small nucleolar RNA, H/ACA box 21	SNORA21	37009247	q12	AJ609436	ENSG00000199293	-1	17	null	null	25	3	ENSG00000199293	ENSG00000199293	0.12	0	null	null	null	null	null	null	null	null	null	null	null	null	null	null	null	null	null	null	null
ENSG00000265653	NR_039699	12172759	hsa-mir-548ak	microRNA 548ak	MIR548AK	12172815	p14		ENSG00000265653	-1	10	null	null	25	1	ENSG00000265653	ENSG00000265653	0.04	0	null	null	null	null	null	null	null	null	null	null	null	null	null	null	null	null	null	null	null
ENSG00000207643		65017			ENSG00000207643	65125	p16.3		ENSG00000207643	1	4	null	null	25	1	ENSG00000207643	ENSG00000207643	0.04	0	null	null	null	null	null	null	null	null	null	null	null	null	null	null	null	null	null	null	null
ENSG00000264425	NR_039797	100802754	hsa-mir-4653	microRNA 4653	MIR4653	100802836	q22.1		ENSG00000264425	1	7	null	null	25	1	ENSG00000264425	ENSG00000264425	0.04	0	null	null	null	null	null	null	null	null	null	null	null	null	null	null	null	null	null	null	null
ENSG00000207616	NR_030184	54182257	MIRN515-1 hsa-mir-515-1	microRNA 515-1	MIR515-1	54182339	q13.42		ENSG00000207616	1	19	null	null	25	1	ENSG00000207616	ENSG00000207616	0.04	0	null	null	null	null	null	null	null	null	null	null	null	null	null	null	null	null	null	null	null
ENSG00000265873	NR_036252	91360751	hsa-mir-4289	microRNA 4289	MIR4289	91360820	q22.1		ENSG00000265873	-1	9	null	null	25	2	ENSG00000265873	ENSG00000265873	0.08	0	null	null	null	null	null	null	null	null	null	null	null	null	null	null	null	null	null	null	null
ENSG00000200150		101422577			ENSG00000200150	101422649	q32.31		ENSG00000200150	1	14	null	null	25	1	ENSG00000200150	ENSG00000200150	0.04	0	null	null	null	null	null	null	null	null	null	null	null	null	null	null	null	null	null	null	null
ENSG00000252734		54236235			ENSG00000252734	54236337	q13.42		ENSG00000252734	-1	19	null	null	25	1	ENSG00000252734	ENSG00000252734	0.04	0	null	null	null	null	null	null	null	null	null	null	null	null	null	null	null	null	null	null	null
ENSG00000266582	NR_039753	44906867	hsa-mir-4527	microRNA 4527	MIR4527	44906936	q21.1		ENSG00000266582	1	18	null	null	25	1	ENSG00000266582	ENSG00000266582	0.04	0	null	null	null	null	null	null	null	null	null	null	null	null	null	null	null	null	null	null	null
ENSG00000201831	NR_001291	25415870	HBII-52-1	small nucleolar RNA, C/D box 115-1	SNORD115-1	25415951	q11.2	AF250841	ENSG00000201831	1	15	null	null	25	1	ENSG00000201831	ENSG00000201831	0.04	0	null	null	null	null	null	null	null	null	null	null	null	null	null	null	null	null	null	null	null
ENSG00000223309		48816440			ENSG00000223309	48816543	p11.23		ENSG00000223309	-1	X	null	null	25	2	ENSG00000223309	ENSG00000223309	0.08	0	null	null	null	null	null	null	null	null	null	null	null	null	null	null	null	null	null	null	null
ENSG00000207946	NR_030212	54240099	MIRN516-4, MIRN516B1 hsa-mir-516-4, hsa-mir-516b-1	microRNA 516b-1	MIR516B1	54240188	q13.42		ENSG00000207946	1	19	null	null	25	1	ENSG00000207946	ENSG00000207946	0.04	0	null	null	null	null	null	null	null	null	null	null	null	null	null	null	null	null	null	null	null
ENSG00000201839	NR_003195.1	101419686	14q(II-3)	small nucleolar RNA, C/D box 114-3	SNORD114-3	101419760	q32.31		ENSG00000201839	1	14	null	null	25	1	ENSG00000201839	ENSG00000201839	0.04	0	null	null	null	null	null	null	null	null	null	null	null	null	null	null	null	null	null	null	null
ENSG00000266802	NR_039614	23384351	hsa-mir-4419a	microRNA 4419a	MIR4419A	23384427	p36.12		ENSG00000266802	-1	1	null	null	25	1	ENSG00000266802	ENSG00000266802	0.04	0	null	null	null	null	null	null	null	null	null	null	null	null	null	null	null	null	null	null	null
ENSG00000207736	NR_030394	79099076	MIRN657 hsa-mir-657	microRNA 657	MIR657	79099173	q25.3		ENSG00000207736	-1	17	null	null	25	1	ENSG00000207736	ENSG00000207736	0.04	0	null	null	null	null	null	null	null	null	null	null	null	null	null	null	null	null	null	null	null
ENSG00000212445		68223190			ENSG00000212445	68223324	q22.1		ENSG00000212445	1	16	null	null	25	1	ENSG00000212445	ENSG00000212445	0.04	0	null	null	null	null	null	null	null	null	null	null	null	null	null	null	null	null	null	null	null
ENSG00000264991		101720106			ENSG00000264991	101720191	q22.3		ENSG00000264991	-1	8	null	null	25	2	ENSG00000264991	ENSG00000264991	0.08	0	null	null	null	null	null	null	null	null	null	null	null	null	null	null	null	null	null	null	null
ENSG00000207599	NR_030183	54178965	MIRN520E hsa-mir-520e	microRNA 520e	MIR520E	54179051	q13.42		ENSG00000207599	1	19	null	null	25	1	ENSG00000207599	ENSG00000207599	0.04	0	null	null	null	null	null	null	null	null	null	null	null	null	null	null	null	null	null	null	null
ENSG00000212084		55035322			ENSG00000212084	55035413	q13.31		ENSG00000212084	-1	20	null	null	25	1	ENSG00000212084	ENSG00000212084	0.04	0	null	null	null	null	null	null	null	null	null	null	null	null	null	null	null	null	null	null	null
ENSG00000266745	NR_036086	20179057	MIR3135 hsa-mir-3135	microRNA 3135a	MIR3135A	20179133	p24.3		ENSG00000266745	1	3	null	null	25	1	ENSG00000266745	ENSG00000266745	0.04	0	null	null	null	null	null	null	null	null	null	null	null	null	null	null	null	null	null	null	null
ENSG00000200769		91831557			ENSG00000200769	91831648	q21.2		ENSG00000200769	-1	7	null	null	25	1	ENSG00000200769	ENSG00000200769	0.04	0	null	null	null	null	null	null	null	null	null	null	null	null	null	null	null	null	null	null	null
ENSG00000252327		47461557			ENSG00000252327	47461617	p11.2		ENSG00000252327	-1	11	null	null	25	1	ENSG00000252327	ENSG00000252327	0.04	0	null	null	null	null	null	null	null	null	null	null	null	null	null	null	null	null	null	null	null
ENSG00000207964	NR_030358	55665138	MIRN628 hsa-mir-628	microRNA 628	MIR628	55665232	q21.3		ENSG00000207964	-1	15	null	null	25	1	ENSG00000207964	ENSG00000207964	0.04	0	null	null	null	null	null	null	null	null	null	null	null	null	null	null	null	null	null	null	null
ENSG00000263991		22313974			ENSG00000263991	22314268	p36.12		ENSG00000263991	1	1	null	null	25	4	ENSG00000263991	ENSG00000263991	0.16	0	null	null	null	null	null	null	null	null	null	null	null	null	null	null	null	null	null	null	null
ENSG00000221474		122000700			ENSG00000221474	122000769	q21.1		ENSG00000221474	1	3	null	null	25	1	ENSG00000221474	ENSG00000221474	0.04	0	null	null	null	null	null	null	null	null	null	null	null	null	null	null	null	null	null	null	null
ENSG00000264085		33406108			MIR5004	33406214	p21.32		ENSG00000264085	1	6	null	null	25	1	ENSG00000264085	ENSG00000264085	0.04	0	null	null	null	null	null	null	null	null	null	null	null	null	null	null	null	null	null	null	null
ENSG00000266515	NR_039657	87463635	hsa-mir-4452	microRNA 4452	MIR4452	87463705	q21.3		ENSG00000266515	-1	4	null	null	25	1	ENSG00000266515	ENSG00000266515	0.04	0	null	null	null	null	null	null	null	null	null	null	null	null	null	null	null	null	null	null	null
ENSG00000201868		35661570			ENSG00000201868	35661663	p34.3		ENSG00000201868	1	1	null	null	25	1	ENSG00000201868	ENSG00000201868	0.04	0	null	null	null	null	null	null	null	null	null	null	null	null	null	null	null	null	null	null	null
ENSG00000239542		39886381			ENSG00000239542	39886657	q21.2		ENSG00000239542	-1	17	null	null	25	1	ENSG00000239542	ENSG00000239542	0.04	0	null	null	null	null	null	null	null	null	null	null	null	null	null	null	null	null	null	null	null
ENSG00000211563	NR_036151	79099677	hsa-mir-3065	microRNA 3065	MIR3065	79099755	q25.3		ENSG00000211563	1	17	null	null	25	1	ENSG00000211563	ENSG00000211563	0.04	0	null	null	null	null	null	null	null	null	null	null	null	null	null	null	null	null	null	null	null
ENSG00000207615	NR_030187	54188263	MIRN515-2 hsa-mir-515-2	microRNA 515-2	MIR515-2	54188345	q13.42		ENSG00000207615	1	19	null	null	25	1	ENSG00000207615	ENSG00000207615	0.04	0	null	null	null	null	null	null	null	null	null	null	null	null	null	null	null	null	null	null	null
ENSG00000265230		70298072			ENSG00000265230	70298383	q22.1		ENSG00000265230	-1	16	null	null	25	1	ENSG00000265230	ENSG00000265230	0.04	0	null	null	null	null	null	null	null	null	null	null	null	null	null	null	null	null	null	null	null
ENSG00000266760	NR_039671	91022461	hsa-mir-4464	microRNA 4464	MIR4464	91022552	q15		ENSG00000266760	1	6	null	null	25	1	ENSG00000266760	ENSG00000266760	0.04	0	null	null	null	null	null	null	null	null	null	null	null	null	null	null	null	null	null	null	null
ENSG00000207747	NR_030211	54238131	MIRN518D hsa-mir-518d	microRNA 518d	MIR518D	54238217	q13.42		ENSG00000207747	1	19	null	null	25	1	ENSG00000207747	ENSG00000207747	0.04	0	null	null	null	null	null	null	null	null	null	null	null	null	null	null	null	null	null	null	null
ENSG00000251938		47130098			ENSG00000251938	47130169	p21.31		ENSG00000251938	1	3	null	null	25	1	ENSG00000251938	ENSG00000251938	0.04	0	null	null	null	null	null	null	null	null	null	null	null	null	null	null	null	null	null	null	null
ENSG00000221025	NR_031652	79106996	MIRN1250 hsa-mir-1250	microRNA 1250	MIR1250	79107108	q25.3		ENSG00000221025	-1	17	null	null	25	1	ENSG00000221025	ENSG00000221025	0.04	0	null	null	null	null	null	null	null	null	null	null	null	null	null	null	null	null	null	null	null
ENSG00000264385		22305444			ENSG00000264385	22305729	p36.12		ENSG00000264385	-1	1	null	null	25	3	ENSG00000264385	ENSG00000264385	0.12	0	null	null	null	null	null	null	null	null	null	null	null	null	null	null	null	null	null	null	null
ENSG00000200503	NR_003297.1	25423885	HBII-52-5	small nucleolar RNA, C/D box 115-5	SNORD115-5	25423966	q11.2	AF250841	ENSG00000200503	1	15	null	null	25	1	ENSG00000200503	ENSG00000200503	0.04	0	null	null	null	null	null	null	null	null	null	null	null	null	null	null	null	null	null	null	null
ENSG00000221365	NR_031597	57588287	MIRN1228 hsa-mir-1228	microRNA 1228	MIR1228	57588359	q13.3		ENSG00000221365	1	12	null	null	25	1	ENSG00000221365	ENSG00000221365	0.04	0	null	null	null	null	null	null	null	null	null	null	null	null	null	null	null	null	null	null	null
ENSG00000251728		139794497			ENSG00000251728	139794592	q34		ENSG00000251728	-1	7	null	null	25	1	ENSG00000251728	ENSG00000251728	0.04	0	null	null	null	null	null	null	null	null	null	null	null	null	null	null	null	null	null	null	null
ENSG00000201263	NR_003198.1	101423503	14q(II-6)	small nucleolar RNA, C/D box 114-6	SNORD114-6	101423574	q32.31		ENSG00000201263	1	14	null	null	25	1	ENSG00000201263	ENSG00000201263	0.04	0	null	null	null	null	null	null	null	null	null	null	null	null	null	null	null	null	null	null	null
ENSG00000252699		37007777			ENSG00000252699	37007912	q12		ENSG00000252699	-1	17	null	null	25	3	ENSG00000252699	ENSG00000252699	0.12	0	null	null	null	null	null	null	null	null	null	null	null	null	null	null	null	null	null	null	null
ENSG00000199575	NR_003193.1	101416170	14q(II-1)	small nucleolar RNA, C/D box 114-1	SNORD114-1	101416241	q32.31		ENSG00000199575	1	14	null	null	25	1	ENSG00000199575	ENSG00000199575	0.04	0	null	null	null	null	null	null	null	null	null	null	null	null	null	null	null	null	null	null	null
ENSG00000222282		38350695			ENSG00000222282	38350789	p34.3		ENSG00000222282	1	1	null	null	25	1	ENSG00000222282	ENSG00000222282	0.04	0	null	null	null	null	null	null	null	null	null	null	null	null	null	null	null	null	null	null	null
ENSG00000212091		110884309			ENSG00000212091	110884401	q13		ENSG00000212091	-1	2	null	null	25	1	ENSG00000212091	ENSG00000212091	0.04	0	null	null	null	null	null	null	null	null	null	null	null	null	null	null	null	null	null	null	null
ENSG00000265003	NR_039940	88382038	hsa-mir-4780	microRNA 4780	MIR4780	88382118	p11.2		ENSG00000265003	-1	2	null	null	25	1	ENSG00000265003	ENSG00000265003	0.04	0	null	null	null	null	null	null	null	null	null	null	null	null	null	null	null	null	null	null	null
ENSG00000265828	NR_037504	167411295	hsa-mir-3939	microRNA 3939	MIR3939	167411400	q27		ENSG00000265828	-1	6	null	null	25	2	ENSG00000265828	ENSG00000265828	0.08	0	null	null	null	null	null	null	null	null	null	null	null	null	null	null	null	null	null	null	null
ENSG00000263596		154281685			ENSG00000263596	154281806	q31.3		ENSG00000263596	1	4	null	null	25	2	ENSG00000263596	ENSG00000263596	0.08	0	null	null	null	null	null	null	null	null	null	null	null	null	null	null	null	null	null	null	null
ENSG00000207555	NR_030186	54185413	MIRN520F hsa-mir-520f	microRNA 520f	MIR520F	54185499	q13.42		ENSG00000207555	1	19	null	null	25	1	ENSG00000207555	ENSG00000207555	0.04	0	null	null	null	null	null	null	null	null	null	null	null	null	null	null	null	null	null	null	null
ENSG00000201573		50935115			ENSG00000201573	50935216	q22.1		ENSG00000201573	-1	14	null	null	25	1	ENSG00000201573	ENSG00000201573	0.04	0	null	null	null	null	null	null	null	null	null	null	null	null	null	null	null	null	null	null	null
ENSG00000207623	NR_029622	209605478	MIRN205 hsa-mir-205	microRNA 205	MIR205	209605587	q32.2		ENSG00000207623	1	1	null	null	25	1	ENSG00000207623	ENSG00000207623	0.04	0	null	null	null	null	null	null	null	null	null	null	null	null	null	null	null	null	null	null	null
ENSG00000221520	NR_031616	91833329	MIRN1285-1 hsa-mir-1285-1	microRNA 1285-1	MIR1285-1	91833412	q21.2		ENSG00000221520	-1	7	null	null	25	1	ENSG00000221520	ENSG00000221520	0.04	0	null	null	null	null	null	null	null	null	null	null	null	null	null	null	null	null	null	null	null
ENSG00000206885	NR_002921	232320511	U23	small nucleolar RNA, H/ACA box 75	SNORA75	232320647	q37.1	AJ007015	ENSG00000206885	-1	2	null	null	25	1	ENSG00000206885	ENSG00000206885	0.04	0	null	null	null	null	null	null	null	null	null	null	null	null	null	null	null	null	null	null	null
ENSG00000199712	NR_003294.1	25417782	HBII-52-2	small nucleolar RNA, C/D box 115-2	SNORD115-2	25417863	q11.2	AF250841	ENSG00000199712	1	15	null	null	25	1	ENSG00000199712	ENSG00000199712	0.04	0	null	null	null	null	null	null	null	null	null	null	null	null	null	null	null	null	null	null	null
ENSG00000266209		4726303			ENSG00000266209	4726391	p13.3		ENSG00000266209	-1	19	null	null	25	1	ENSG00000266209	ENSG00000266209	0.04	0	null	null	null	null	null	null	null	null	null	null	null	null	null	null	null	null	null	null	null
ENSG00000264395	NR_036161	30194989	hsa-mir-3193	microRNA 3193	MIR3193	30195043	q11.21		ENSG00000264395	1	20	null	null	25	1	ENSG00000264395	ENSG00000264395	0.04	0	null	null	null	null	null	null	null	null	null	null	null	null	null	null	null	null	null	null	null
ENSG00000200991		85395729			ENSG00000200991	85395846	q25.3		ENSG00000200991	-1	15	null	null	25	1	ENSG00000200991	ENSG00000200991	0.04	0	null	null	null	null	null	null	null	null	null	null	null	null	null	null	null	null	null	null	null
ENSG00000243642		58581338			ENSG00000243642	58581607	q13.43		ENSG00000243642	1	19	null	null	25	1	ENSG00000243642	ENSG00000243642	0.04	0	null	null	null	null	null	null	null	null	null	null	null	null	null	null	null	null	null	null	null
ENSG00000221770		100551034			ENSG00000221770	100551116	q23.1		ENSG00000221770	-1	12	null	null	25	1	ENSG00000221770	ENSG00000221770	0.04	0	null	null	null	null	null	null	null	null	null	null	null	null	null	null	null	null	null	null	null
ENSG00000207869	NR_030182	54177451	MIRN498 hsa-mir-498	microRNA 498	MIR498	54177574	q13.42		ENSG00000207869	1	19	null	null	25	1	ENSG00000207869	ENSG00000207869	0.04	0	null	null	null	null	null	null	null	null	null	null	null	null	null	null	null	null	null	null	null
ENSG00000263555		47582188			ENSG00000263555	47582450	q13.32		ENSG00000263555	1	19	null	null	25	1	ENSG00000263555	ENSG00000263555	0.04	0	null	null	null	null	null	null	null	null	null	null	null	null	null	null	null	null	null	null	null
ENSG00000264720	NR_036060	67094123	hsa-mir-3117	microRNA 3117	MIR3117	67094200	p31.3		ENSG00000264720	1	1	null	null	25	1	ENSG00000264720	ENSG00000264720	0.04	0	null	null	null	null	null	null	null	null	null	null	null	null	null	null	null	null	null	null	null
ENSG00000201898		224367343			ENSG00000201898	224367469	q42.11		ENSG00000201898	1	1	null	null	25	1	ENSG00000201898	ENSG00000201898	0.04	0	null	null	null	null	null	null	null	null	null	null	null	null	null	null	null	null	null	null	null
ENSG00000200204		3136144		RNA, U1 small nuclear 22, pseudogene	RNU1-22P	3136301	p13.3		ENSG00000200204	1	16	null	null	25	1	ENSG00000200204	ENSG00000200204	0.04	0	null	null	null	null	null	null	null	null	null	null	null	null	null	null	null	null	null	null	null
ENSG00000202067		57621757			ENSG00000202067	57621880	q13.3		ENSG00000202067	1	12	null	null	25	1	ENSG00000202067	ENSG00000202067	0.04	0	null	null	null	null	null	null	null	null	null	null	null	null	null	null	null	null	null	null	null
ENSG00000207940	NR_030292	111831648	MIRN567 hsa-mir-567	microRNA 567	MIR567	111831745	q13.2		ENSG00000207940	1	3	null	null	25	3	ENSG00000207940	ENSG00000207940	0.12	0	null	null	null	null	null	null	null	null	null	null	null	null	null	null	null	null	null	null	null
ENSG00000202406		111928678			ENSG00000202406	111929007	q31.1		ENSG00000202406	1	7	null	null	25	1	ENSG00000202406	ENSG00000202406	0.04	0	null	null	null	null	null	null	null	null	null	null	null	null	null	null	null	null	null	null	null
ENSG00000252206	NG_007634	56746171	U7.40	RNA, U7 small nuclear 40 pseudogene	RNU7-40P	56746234	q13.3		ENSG00000252206	-1	12	null	null	25	2	ENSG00000252206	ENSG00000252206	0.08	0	null	null	null	null	null	null	null	null	null	null	null	null	null	null	null	null	null	null	null
ENSG00000206639		21890825			ENSG00000206639	21890926	p22.12		ENSG00000206639	1	X	null	null	25	1	ENSG00000206639	ENSG00000206639	0.04	0	null	null	null	null	null	null	null	null	null	null	null	null	null	null	null	null	null	null	null
ENSG00000207583	NR_030337	77312216	MIRN606 hsa-mir-606	microRNA 606	MIR606	77312311	q22.2		ENSG00000207583	1	10	null	null	25	1	ENSG00000207583	ENSG00000207583	0.04	0	null	null	null	null	null	null	null	null	null	null	null	null	null	null	null	null	null	null	null
ENSG00000207133	NR_003322	25312935	HBII-85-7	small nucleolar RNA, C/D box 116-7	SNORD116-7	25313029	q11.2	AF250841	ENSG00000207133	1	15	null	null	25	1	ENSG00000207133	ENSG00000207133	0.04	0	null	null	null	null	null	null	null	null	null	null	null	null	null	null	null	null	null	null	null
ENSG00000221203	NR_031664	68649201	MIRN1262 hsa-mir-1262	microRNA 1262	MIR1262	68649293	p31.3		ENSG00000221203	-1	1	null	null	25	2	ENSG00000221203	ENSG00000221203	0.08	0	null	null	null	null	null	null	null	null	null	null	null	null	null	null	null	null	null	null	null
ENSG00000212134		29964122			ENSG00000212134	29964249	q11.21		ENSG00000212134	1	20	null	null	25	1	ENSG00000212134	ENSG00000212134	0.04	0	null	null	null	null	null	null	null	null	null	null	null	null	null	null	null	null	null	null	null
ENSG00000223238		114173924	RN5S294	RNA, 5S ribosomal pseudogene 294	RNA5SP294	114174022	q31.3		ENSG00000223238	-1	9	null	null	25	1	ENSG00000223238	ENSG00000223238	0.04	0	null	null	null	null	null	null	null	null	null	null	null	null	null	null	null	null	null	null	null
ENSG00000202400	NR_004398	232325082	RNU82 Z25, U82	small nucleolar RNA, C/D box 82	SNORD82	232325151	q37.1	AJ010666	ENSG00000202400	-1	2	null	null	25	1	ENSG00000202400	ENSG00000202400	0.04	0	null	null	null	null	null	null	null	null	null	null	null	null	null	null	null	null	null	null	null
ENSG00000207148		122250224			ENSG00000207148	122250325	q27		ENSG00000207148	-1	4	null	null	25	1	ENSG00000207148	ENSG00000207148	0.04	0	null	null	null	null	null	null	null	null	null	null	null	null	null	null	null	null	null	null	null
ENSG00000201998	NR_002962	9450320	ACA23	small nucleolar RNA, H/ACA box 23	SNORA23	9450501	p15.4	AJ609438	ENSG00000201998	1	11	null	null	25	1	ENSG00000201998	ENSG00000201998	0.04	0	null	null	null	null	null	null	null	null	null	null	null	null	null	null	null	null	null	null	null
ENSG00000265089	NR_039799	1883816	hsa-mir-4655	microRNA 4655	MIR4655	1883889	p22.3		ENSG00000265089	-1	7	null	null	25	3	ENSG00000265089	ENSG00000265089	0.12	0	null	null	null	null	null	null	null	null	null	null	null	null	null	null	null	null	null	null	null
ENSG00000252512		32046285	RN5S206	RNA, 5S ribosomal pseudogene 206	RNA5SP206	32046405	p21.33		ENSG00000252512	-1	6	null	null	25	1	ENSG00000252512	ENSG00000252512	0.04	0	null	null	null	null	null	null	null	null	null	null	null	null	null	null	null	null	null	null	null
ENSG00000252478		85600577			ENSG00000252478	85600637	p11.2		ENSG00000252478	-1	2	null	null	25	1	ENSG00000252478	ENSG00000252478	0.04	0	null	null	null	null	null	null	null	null	null	null	null	null	null	null	null	null	null	null	null
ENSG00000207240		28962280			ENSG00000207240	28962393	q12.1		ENSG00000207240	1	18	null	null	25	1	ENSG00000207240	ENSG00000207240	0.04	0	null	null	null	null	null	null	null	null	null	null	null	null	null	null	null	null	null	null	null
ENSG00000222493		2969115			ENSG00000222493	2969199	p13.33		ENSG00000222493	1	12	null	null	25	2	ENSG00000222493	ENSG00000222493	0.08	0	null	null	null	null	null	null	null	null	null	null	null	null	null	null	null	null	null	null	null
ENSG00000199121	NR_029500	219267369	MIRN26B hsa-mir-26b	microRNA 26b	MIR26B	219267445	q35		ENSG00000199121	1	2	null	null	25	1	ENSG00000199121	ENSG00000199121	0.04	0	null	null	null	null	null	null	null	null	null	null	null	null	null	null	null	null	null	null	null
ENSG00000207579	NR_030384	820183	MIRN662 hsa-mir-662	microRNA 662	MIR662	820277	p13.3		ENSG00000207579	1	16	null	null	25	1	ENSG00000207579	ENSG00000207579	0.04	0	null	null	null	null	null	null	null	null	null	null	null	null	null	null	null	null	null	null	null
ENSG00000252958		2255031			ENSG00000252958	2255137	p13.3		ENSG00000252958	-1	16	null	null	25	1	ENSG00000252958	ENSG00000252958	0.04	0	null	null	null	null	null	null	null	null	null	null	null	null	null	null	null	null	null	null	null
ENSG00000202382		85594708			ENSG00000202382	85594809	p11.2		ENSG00000202382	1	2	null	null	25	1	ENSG00000202382	ENSG00000202382	0.04	0	null	null	null	null	null	null	null	null	null	null	null	null	null	null	null	null	null	null	null
ENSG00000252448		38349909			ENSG00000252448	38349989	p34.3		ENSG00000252448	1	1	null	null	25	1	ENSG00000252448	ENSG00000252448	0.04	0	null	null	null	null	null	null	null	null	null	null	null	null	null	null	null	null	null	null	null
ENSG00000264169		133275653			ENSG00000264169	133275950	q34.11		ENSG00000264169	1	9	null	null	25	1	ENSG00000264169	ENSG00000264169	0.04	0	null	null	null	null	null	null	null	null	null	null	null	null	null	null	null	null	null	null	null
ENSG00000238406		131306195			ENSG00000238406	131306256	q34.11		ENSG00000238406	1	9	null	null	25	1	ENSG00000238406	ENSG00000238406	0.04	0	null	null	null	null	null	null	null	null	null	null	null	null	null	null	null	null	null	null	null
ENSG00000263969		38587906			ENSG00000263969	38588202	q22.13		ENSG00000263969	1	21	null	null	25	1	ENSG00000263969	ENSG00000263969	0.04	0	null	null	null	null	null	null	null	null	null	null	null	null	null	null	null	null	null	null	null
ENSG00000264609		74186781			ENSG00000264609	74186865	q13		ENSG00000264609	1	6	null	null	25	1	ENSG00000264609	ENSG00000264609	0.04	0	null	null	null	null	null	null	null	null	null	null	null	null	null	null	null	null	null	null	null
ENSG00000266247		9962104			ENSG00000266247	9962192	p13.2		ENSG00000266247	1	19	null	null	25	1	ENSG00000266247	ENSG00000266247	0.04	0	null	null	null	null	null	null	null	null	null	null	null	null	null	null	null	null	null	null	null
ENSG00000238965		111799124	RN5S351	RNA, 5S ribosomal pseudogene 351	RNA5SP351	111799232	q23.1		ENSG00000238965	1	11	null	null	25	1	ENSG00000238965	ENSG00000238965	0.04	0	null	null	null	null	null	null	null	null	null	null	null	null	null	null	null	null	null	null	null
ENSG00000201444		120470274			ENSG00000201444	120470380	q33.1		ENSG00000201444	-1	9	null	null	25	1	ENSG00000201444	ENSG00000201444	0.04	0	null	null	null	null	null	null	null	null	null	null	null	null	null	null	null	null	null	null	null
ENSG00000222224		29150109			ENSG00000222224	29150206	p23.2		ENSG00000222224	-1	2	null	null	25	1	ENSG00000222224	ENSG00000222224	0.04	0	null	null	null	null	null	null	null	null	null	null	null	null	null	null	null	null	null	null	null
ENSG00000206709		72753097			ENSG00000206709	72753203	q11.23		ENSG00000206709	-1	7	null	null	25	1	ENSG00000206709	ENSG00000206709	0.04	0	null	null	null	null	null	null	null	null	null	null	null	null	null	null	null	null	null	null	null
ENSG00000264549	NR_002591	180670312	U95	small nucleolar RNA, C/D box 95	SNORD95	180670379	q35.3	AY349594	ENSG00000264549	-1	5	null	null	25	1	ENSG00000264549	ENSG00000264549	0.04	0	null	null	null	null	null	null	null	null	null	null	null	null	null	null	null	null	null	null	null
ENSG00000207923	NR_030286	47604814	MIRN559 hsa-mir-559	microRNA 559	MIR559	47604909	p21		ENSG00000207923	1	2	null	null	25	1	ENSG00000207923	ENSG00000207923	0.04	0	null	null	null	null	null	null	null	null	null	null	null	null	null	null	null	null	null	null	null
ENSG00000207941	NR_030278	35135200	MIRN552 hsa-mir-552	microRNA 552	MIR552	35135295	p34.3		ENSG00000207941	-1	1	null	null	25	1	ENSG00000207941	ENSG00000207941	0.04	0	null	null	null	null	null	null	null	null	null	null	null	null	null	null	null	null	null	null	null
ENSG00000264950		75518212			ENSG00000264950	75518312	q24.2		ENSG00000264950	1	15	null	null	25	1	ENSG00000264950	ENSG00000264950	0.04	0	null	null	null	null	null	null	null	null	null	null	null	null	null	null	null	null	null	null	null
ENSG00000199798	NR_003197.1	101421707	14q(II-5)	small nucleolar RNA, C/D box 114-5	SNORD114-5	101421776	q32.31		ENSG00000199798	1	14	null	null	25	1	ENSG00000199798	ENSG00000199798	0.04	0	null	null	null	null	null	null	null	null	null	null	null	null	null	null	null	null	null	null	null
ENSG00000221421	NR_031573	54191735	MIRN1283-1 hsa-mir-1283-1	microRNA 1283-1	MIR1283-1	54191821	q13.42		ENSG00000221421	1	19	null	null	25	1	ENSG00000221421	ENSG00000221421	0.04	0	null	null	null	null	null	null	null	null	null	null	null	null	null	null	null	null	null	null	null
ENSG00000207838	NR_030214	54244567	MIRN517C hsa-mir-517c	microRNA 517c	MIR517C	54244661	q13.42		ENSG00000207838	1	19	null	null	25	1	ENSG00000207838	ENSG00000207838	0.04	0	null	null	null	null	null	null	null	null	null	null	null	null	null	null	null	null	null	null	null
ENSG00000265020		75544515			MIR4651	75544587	q11.23		ENSG00000265020	1	7	null	null	25	1	ENSG00000265020	ENSG00000265020	0.04	0	null	null	null	null	null	null	null	null	null	null	null	null	null	null	null	null	null	null	null
ENSG00000266491		67971141			ENSG00000266491	67971238	q13.1		ENSG00000266491	1	8	null	null	25	1	ENSG00000266491	ENSG00000266491	0.04	0	null	null	null	null	null	null	null	null	null	null	null	null	null	null	null	null	null	null	null
ENSG00000238459		98482613			ENSG00000238459	98482713	q22.1		ENSG00000238459	-1	7	null	null	25	1	ENSG00000238459	ENSG00000238459	0.04	0	null	null	null	null	null	null	null	null	null	null	null	null	null	null	null	null	null	null	null
ENSG00000222383		10753024	RN5S203	RNA, 5S ribosomal pseudogene 203	RNA5SP203	10753159	p24.2		ENSG00000222383	-1	6	null	null	25	1	ENSG00000222383	ENSG00000222383	0.04	0	null	null	null	null	null	null	null	null	null	null	null	null	null	null	null	null	null	null	null
ENSG00000201756		76115184			ENSG00000201756	76115296	q13.5		ENSG00000201756	-1	11	null	null	25	2	ENSG00000201756	ENSG00000201756	0.08	0	null	null	null	null	null	null	null	null	null	null	null	null	null	null	null	null	null	null	null
ENSG00000265063		29640868			ENSG00000265063	29640952	q12.1		ENSG00000265063	-1	18	null	null	25	1	ENSG00000265063	ENSG00000265063	0.04	0	null	null	null	null	null	null	null	null	null	null	null	null	null	null	null	null	null	null	null
ENSG00000265539	NR_036122	68850644	hsa-mir-3164	microRNA 3164	MIR3164	68850726	q13.3		ENSG00000265539	1	11	null	null	25	1	ENSG00000265539	ENSG00000265539	0.04	0	null	null	null	null	null	null	null	null	null	null	null	null	null	null	null	null	null	null	null
ENSG00000207810	NR_030185	54183194	MIRN519E hsa-mir-519e	microRNA 519e	MIR519E	54183277	q13.42		ENSG00000207810	1	19	null	null	25	1	ENSG00000207810	ENSG00000207810	0.04	0	null	null	null	null	null	null	null	null	null	null	null	null	null	null	null	null	null	null	null
ENSG00000263582		22330078			ENSG00000263582	22330361	p36.12		ENSG00000263582	-1	1	null	null	25	2	ENSG00000263582	ENSG00000263582	0.08	0	null	null	null	null	null	null	null	null	null	null	null	null	null	null	null	null	null	null	null
ENSG00000265227	NR_039848	81552167	hsa-mir-4699	microRNA 4699	MIR4699	81552240	q21.31		ENSG00000265227	1	12	null	null	25	1	ENSG00000265227	ENSG00000265227	0.04	0	null	null	null	null	null	null	null	null	null	null	null	null	null	null	null	null	null	null	null
ENSG00000221494	NR_031690	83480760	MIRN548I4 hsa-mir-548i-4	microRNA 548i-4	MIR548I4	83480836	q21.1		ENSG00000221494	-1	X	null	null	25	1	ENSG00000221494	ENSG00000221494	0.04	0	null	null	null	null	null	null	null	null	null	null	null	null	null	null	null	null	null	null	null
ENSG00000266704	NR_039719	120593238	hsa-mir-4498	microRNA 4498	MIR4498	120593303	q24.23		ENSG00000266704	-1	12	null	null	25	1	ENSG00000266704	ENSG00000266704	0.04	0	null	null	null	null	null	null	null	null	null	null	null	null	null	null	null	null	null	null	null
ENSG00000216133	NR_030635	145619364	MIRN939 hsa-mir-939	microRNA 939	MIR939	145619445	q24.3		ENSG00000216133	-1	8	null	null	25	2	ENSG00000216133	ENSG00000216133	0.08	0	null	null	null	null	null	null	null	null	null	null	null	null	null	null	null	null	null	null	null
ENSG00000207699	NR_030213	54242587	MIRN518A-2, MIRN518A2 hsa-mir-518a-2	microRNA 518a-2	MIR518A2	54242673	q13.42		ENSG00000207699	1	19	null	null	25	1	ENSG00000207699	ENSG00000207699	0.04	0	null	null	null	null	null	null	null	null	null	null	null	null	null	null	null	null	null	null	null
ENSG00000201545		20038295			ENSG00000201545	20038417	p24.3		ENSG00000201545	1	3	null	null	25	1	ENSG00000201545	ENSG00000201545	0.04	0	null	null	null	null	null	null	null	null	null	null	null	null	null	null	null	null	null	null	null
ENSG00000241217		57064236			ENSG00000241217	57064530	q13.3		ENSG00000241217	-1	12	null	null	25	1	ENSG00000241217	ENSG00000241217	0.04	0	null	null	null	null	null	null	null	null	null	null	null	null	null	null	null	null	null	null	null
ENSG00000200680	NR_003296.1	25421979	HBII-52-4	small nucleolar RNA, C/D box 115-4	SNORD115-4	25422060	q11.2	AF250841	ENSG00000200680	1	15	null	null	25	1	ENSG00000200680	ENSG00000200680	0.04	0	null	null	null	null	null	null	null	null	null	null	null	null	null	null	null	null	null	null	null
ENSG00000207952	NR_030354	31483852	MIRN624 hsa-mir-624	microRNA 624	MIR624	31483948	q12		ENSG00000207952	-1	14	null	null	25	1	ENSG00000207952	ENSG00000207952	0.04	0	null	null	null	null	null	null	null	null	null	null	null	null	null	null	null	null	null	null	null
ENSG00000265861	NR_039716	98332834	hsa-mir-4495	microRNA 4495	MIR4495	98332899	q23.1		ENSG00000265861	-1	12	null	null	25	1	ENSG00000265861	ENSG00000265861	0.04	0	null	null	null	null	null	null	null	null	null	null	null	null	null	null	null	null	null	null	null
ENSG00000266800		38120817			ENSG00000266800	38120899	p11.1		ENSG00000266800	1	10	null	null	25	1	ENSG00000266800	ENSG00000266800	0.04	0	null	null	null	null	null	null	null	null	null	null	null	null	null	null	null	null	null	null	null
ENSG00000212359		121731624			ENSG00000212359	121731724	q27		ENSG00000212359	1	4	null	null	25	1	ENSG00000212359	ENSG00000212359	0.04	0	null	null	null	null	null	null	null	null	null	null	null	null	null	null	null	null	null	null	null
ENSG00000201604		92682488			ENSG00000201604	92682592	q23.31		ENSG00000201604	-1	10	null	null	25	1	ENSG00000201604	ENSG00000201604	0.04	0	null	null	null	null	null	null	null	null	null	null	null	null	null	null	null	null	null	null	null
ENSG00000264834	NR_039971	53394346	hsa-mir-1273f	microRNA 1273f	MIR1273F	53394444	p32.3		ENSG00000264834	1	1	null	null	25	2	ENSG00000264834	ENSG00000264834	0.08	0	null	null	null	null	null	null	null	null	null	null	null	null	null	null	null	null	null	null	null
ENSG00000238774		11442584			ENSG00000238774	11442653	p13.13		ENSG00000238774	1	16	null	null	25	1	ENSG00000238774	ENSG00000238774	0.04	0	null	null	null	null	null	null	null	null	null	null	null	null	null	null	null	null	null	null	null
ENSG00000216090	NR_030633	144895127	MIRN937 hsa-mir-937	microRNA 937	MIR937	144895212	q24.3		ENSG00000216090	-1	8	null	null	25	1	ENSG00000216090	ENSG00000216090	0.04	0	null	null	null	null	null	null	null	null	null	null	null	null	null	null	null	null	null	null	null
ENSG00000266623	NR_039676	157100812	hsa-mir-4466	microRNA 4466	MIR4466	157100865	q25.3		ENSG00000266623	-1	6	null	null	25	1	ENSG00000266623	ENSG00000266623	0.04	0	null	null	null	null	null	null	null	null	null	null	null	null	null	null	null	null	null	null	null
ENSG00000200745		237119016			ENSG00000200745	237119191	q37.2		ENSG00000200745	-1	2	null	null	25	1	ENSG00000200745	ENSG00000200745	0.04	0	null	null	null	null	null	null	null	null	null	null	null	null	null	null	null	null	null	null	null
ENSG00000199970	NR_003295.1	25420074	HBII-52-3	small nucleolar RNA, C/D box 115-3	SNORD115-3	25420155	q11.2	AF250841	ENSG00000199970	1	15	null	null	25	1	ENSG00000199970	ENSG00000199970	0.04	0	null	null	null	null	null	null	null	null	null	null	null	null	null	null	null	null	null	null	null
ENSG00000263856		31645394			ENSG00000263856	31645476	q11.21		ENSG00000263856	-1	20	null	null	25	1	ENSG00000263856	ENSG00000263856	0.04	0	null	null	null	null	null	null	null	null	null	null	null	null	null	null	null	null	null	null	null
ENSG00000223774		201862970			ENSG00000223774	201869106	q32.1		ENSG00000223774	1	1	null	null	25	4	ENSG00000223774	ENSG00000223774	0.16	0	null	null	null	null	null	null	null	null	null	null	null	null	null	null	null	null	null	null	null
ENSG00000234678		201969222			ENSG00000234678	201979481	q32.1		ENSG00000234678	-1	1	null	null	25	1	ENSG00000234678	ENSG00000234678	0.04	0	null	null	null	null	null	null	null	null	null	null	null	null	null	null	null	null	null	null	null
ENSG00000243323	XM_086287	202137179	PTPRV OST-PTP, ESP	protein tyrosine phosphatase, receptor type, V, pseudogene	PTPRVP	202158583	q32.1	AJ629456	ENSG00000243323	1	1	null	null	25	2	ENSG00000243323	ENSG00000243323	0.08	0	null	null	null	null	null	null	null	null	null	null	null	null	null	null	null	null	null	null	null
ENSG00000240553		23346640			ENSG00000240553	23414551	p36.12		ENSG00000240553	-1	1	null	null	25	1	ENSG00000240553	ENSG00000240553	0.04	0	null	null	null	null	null	null	null	null	null	null	null	null	null	null	null	null	null	null	null
ENSG00000230937		209602165	LINC00510	MIR205 host gene (non-protein coding)	MIR205HG	209606183	q32.2		ENSG00000230937	1	1	null	null	25	1	ENSG00000230937	ENSG00000230937	0.04	0	null	null	null	null	null	null	null	null	null	null	null	null	null	null	null	null	null	null	null
ENSG00000225315		24367325			ENSG00000225315	24413289	p36.11		ENSG00000225315	1	1	null	null	25	1	ENSG00000225315	ENSG00000225315	0.04	0	null	null	null	null	null	null	null	null	null	null	null	null	null	null	null	null	null	null	null
ENSG00000232222		209960324			ENSG00000232222	209961038	q32.2		ENSG00000232222	-1	1	null	null	25	1	ENSG00000232222	ENSG00000232222	0.04	0	null	null	null	null	null	null	null	null	null	null	null	null	null	null	null	null	null	null	null
ENSG00000229841		217665317			ENSG00000229841	217667625	q41		ENSG00000229841	1	1	null	null	25	1	ENSG00000229841	ENSG00000229841	0.04	0	null	null	null	null	null	null	null	null	null	null	null	null	null	null	null	null	null	null	null
ENSG00000220785	NR_026850	32697259	MTMR9L	myotubularin related protein 9-like, pseudogene	MTMR9LP	32707221	p35.1		ENSG00000220785	-1	1	null	null	25	2	ENSG00000220785	ENSG00000220785	0.08	0	null	null	null	null	null	null	null	null	null	null	null	null	null	null	null	null	null	null	null
ENSG00000236773		224363178			ENSG00000236773	224363408	q42.11		ENSG00000236773	-1	1	null	null	25	1	ENSG00000236773	ENSG00000236773	0.04	0	null	null	null	null	null	null	null	null	null	null	null	null	null	null	null	null	null	null	null
ENSG00000241014		35439957			ENSG00000241014	35450914	p34.3		ENSG00000241014	-1	1	null	null	25	1	ENSG00000241014	ENSG00000241014	0.04	0	null	null	null	null	null	null	null	null	null	null	null	null	null	null	null	null	null	null	null
ENSG00000236274		35975343			ENSG00000236274	35977039	p34.3		ENSG00000236274	1	1	null	null	25	1	ENSG00000236274	ENSG00000236274	0.04	0	null	null	null	null	null	null	null	null	null	null	null	null	null	null	null	null	null	null	null
ENSG00000232862		36545921			ENSG00000232862	36547923	p34.3		ENSG00000232862	-1	1	null	null	25	1	ENSG00000232862	ENSG00000232862	0.04	0	null	null	null	null	null	null	null	null	null	null	null	null	null	null	null	null	null	null	null
ENSG00000233706		227179841			ENSG00000233706	227180907	q42.13		ENSG00000233706	1	1	null	null	25	1	ENSG00000233706	ENSG00000233706	0.04	0	null	null	null	null	null	null	null	null	null	null	null	null	null	null	null	null	null	null	null
ENSG00000244137		230846444			ENSG00000244137	230931238	q42.2		ENSG00000244137	-1	1	null	null	25	1	ENSG00000244137	ENSG00000244137	0.04	0	null	null	null	null	null	null	null	null	null	null	null	null	null	null	null	null	null	null	null
ENSG00000235002		42878069			ENSG00000235002	42878465	p34.2		ENSG00000235002	-1	1	null	null	25	1	ENSG00000235002	ENSG00000235002	0.04	0	null	null	null	null	null	null	null	null	null	null	null	null	null	null	null	null	null	null	null
ENSG00000237250		238025475			ENSG00000237250	238091621	q43		ENSG00000237250	1	1	null	null	25	1	ENSG00000237250	ENSG00000237250	0.04	0	null	null	null	null	null	null	null	null	null	null	null	null	null	null	null	null	null	null	null
ENSG00000225506		47562325	ncRNA-a3	CYP4A22 antisense RNA 1	CYP4A22-AS1	47644943	p33	BQ688560	ENSG00000225506	-1	1	null	null	25	2	ENSG00000225506	ENSG00000225506	0.08	0	null	null	null	null	null	null	null	null	null	null	null	null	null	null	null	null	null	null	null
ENSG00000233407		50671756			ENSG00000233407	50688799	p33		ENSG00000233407	-1	1	null	null	25	1	ENSG00000233407	ENSG00000233407	0.04	0	null	null	null	null	null	null	null	null	null	null	null	null	null	null	null	null	null	null	null
ENSG00000224680	NG_027094	52834349		phospholipase A2, group XIIA pseudogene 1	PLA2G12AP1	52834916	p32.3		ENSG00000224680	1	1	null	null	25	1	ENSG00000224680	ENSG00000224680	0.04	0	null	null	null	null	null	null	null	null	null	null	null	null	null	null	null	null	null	null	null
ENSG00000231866		53390921			ENSG00000231866	53391095	p32.3		ENSG00000231866	-1	1	null	null	25	2	ENSG00000231866	ENSG00000231866	0.08	0	null	null	null	null	null	null	null	null	null	null	null	null	null	null	null	null	null	null	null
ENSG00000236723		53676128			ENSG00000236723	53679447	p32.3		ENSG00000236723	-1	1	null	null	25	1	ENSG00000236723	ENSG00000236723	0.04	0	null	null	null	null	null	null	null	null	null	null	null	null	null	null	null	null	null	null	null
ENSG00000237611		54565641			ENSG00000237611	54565897	p32.3		ENSG00000237611	-1	1	null	null	25	2	ENSG00000237611	ENSG00000237611	0.08	0	null	null	null	null	null	null	null	null	null	null	null	null	null	null	null	null	null	null	null
ENSG00000230798		63786555			ENSG00000230798	63790112	p31.3		ENSG00000230798	-1	1	null	null	25	1	ENSG00000230798	ENSG00000230798	0.04	0	null	null	null	null	null	null	null	null	null	null	null	null	null	null	null	null	null	null	null
ENSG00000232284		68297986		GNG12 antisense RNA 1	GNG12-AS1	68668670	p31.3		ENSG00000232284	1	1	null	null	25	2	ENSG00000232284	ENSG00000232284	0.08	0	null	null	null	null	null	null	null	null	null	null	null	null	null	null	null	null	null	null	null
ENSG00000234614		151814353			ENSG00000234614	151822861	q21.3		ENSG00000234614	1	1	null	null	25	1	ENSG00000234614	ENSG00000234614	0.04	0	null	null	null	null	null	null	null	null	null	null	null	null	null	null	null	null	null	null	null
ENSG00000237975		152140601		FLG antisense RNA 1	FLG-AS1	152339163	q21.3	BC041408, AK056431	ENSG00000237975	1	1	null	null	25	3	ENSG00000237975	ENSG00000237975	0.12	0	null	null	null	null	null	null	null	null	null	null	null	null	null	null	null	null	null	null	null
ENSG00000232622		85101841			ENSG00000232622	85102789	p22.3		ENSG00000232622	-1	1	null	null	25	1	ENSG00000232622	ENSG00000232622	0.04	0	null	null	null	null	null	null	null	null	null	null	null	null	null	null	null	null	null	null	null
ENSG00000236915		87036864			ENSG00000236915	87158886	p22.3		ENSG00000236915	-1	1	null	null	25	1	ENSG00000236915	ENSG00000236915	0.04	0	null	null	null	null	null	null	null	null	null	null	null	null	null	null	null	null	null	null	null
ENSG00000250784		155108373			ENSG00000250784	155109607	q22		ENSG00000250784	1	1	null	null	25	1	ENSG00000250784	ENSG00000250784	0.04	0	null	null	null	null	null	null	null	null	null	null	null	null	null	null	null	null	null	null	null
ENSG00000229953		156616299			ENSG00000229953	156631216	q23.1		ENSG00000229953	-1	1	null	null	25	1	ENSG00000229953	ENSG00000229953	0.04	0	null	null	null	null	null	null	null	null	null	null	null	null	null	null	null	null	null	null	null
ENSG00000260464		94312730			ENSG00000260464	94314495	p22.1		ENSG00000260464	1	1	null	null	25	1	ENSG00000260464	ENSG00000260464	0.04	0	null	null	null	null	null	null	null	null	null	null	null	null	null	null	null	null	null	null	null
ENSG00000237428		22720578			ENSG00000237428	22722138	q11.22		ENSG00000237428	1	22	null	null	25	1	ENSG00000237428	ENSG00000237428	0.04	0	null	null	null	null	null	null	null	null	null	null	null	null	null	null	null	null	null	null	null
ENSG00000225938		101701239			ENSG00000225938	101702084	p21.2		ENSG00000225938	-1	1	null	null	25	1	ENSG00000225938	ENSG00000225938	0.04	0	null	null	null	null	null	null	null	null	null	null	null	null	null	null	null	null	null	null	null
ENSG00000260940		101708714			ENSG00000260940	101709305	p21.2		ENSG00000260940	1	1	null	null	25	1	ENSG00000260940	ENSG00000260940	0.04	0	null	null	null	null	null	null	null	null	null	null	null	null	null	null	null	null	null	null	null
ENSG00000232603		22725197			ENSG00000232603	22725488	q11.22		ENSG00000232603	1	22	null	null	25	1	ENSG00000232603	ENSG00000232603	0.04	0	null	null	null	null	null	null	null	null	null	null	null	null	null	null	null	null	null	null	null
ENSG00000231392		23117022			ENSG00000231392	23117184	q11.22		ENSG00000231392	1	22	null	null	25	1	ENSG00000231392	ENSG00000231392	0.04	0	null	null	null	null	null	null	null	null	null	null	null	null	null	null	null	null	null	null	null
ENSG00000237380	NR_038435	176986339		HOXD cluster antisense RNA 2	HOXD-AS2	177001826	q31.1	BC034000	ENSG00000237380	-1	2	null	null	25	1	ENSG00000237380	ENSG00000237380	0.04	0	null	null	null	null	null	null	null	null	null	null	null	null	null	null	null	null	null	null	null
ENSG00000251484		109646053			ENSG00000251484	109647388	p13.3		ENSG00000251484	-1	1	null	null	25	1	ENSG00000251484	ENSG00000251484	0.04	0	null	null	null	null	null	null	null	null	null	null	null	null	null	null	null	null	null	null	null
ENSG00000231407		170429594			ENSG00000231407	170501788	q24.2		ENSG00000231407	-1	1	null	null	25	1	ENSG00000231407	ENSG00000231407	0.04	0	null	null	null	null	null	null	null	null	null	null	null	null	null	null	null	null	null	null	null
ENSG00000229283		111860222			ENSG00000229283	111866603	p13.2		ENSG00000229283	-1	1	null	null	25	2	ENSG00000229283	ENSG00000229283	0.08	0	null	null	null	null	null	null	null	null	null	null	null	null	null	null	null	null	null	null	null
ENSG00000260948		111973668			ENSG00000260948	111975690	p13.2		ENSG00000260948	-1	1	null	null	25	1	ENSG00000260948	ENSG00000260948	0.04	0	null	null	null	null	null	null	null	null	null	null	null	null	null	null	null	null	null	null	null
ENSG00000237298	NR_038272	179385910		TTN antisense RNA 1	TTN-AS1	179639402	q31.2	BC041357	ENSG00000237298	1	2	null	null	25	4	ENSG00000237298	ENSG00000237298	0.16	0	null	null	null	null	null	null	null	null	null	null	null	null	null	null	null	null	null	null	null
ENSG00000267784		179588184			ENSG00000267784	179591773	q31.2		ENSG00000267784	1	2	null	null	25	1	ENSG00000267784	ENSG00000267784	0.04	0	null	null	null	null	null	null	null	null	null	null	null	null	null	null	null	null	null	null	null
ENSG00000236021		176176784			ENSG00000236021	176198466	q25.2		ENSG00000236021	1	1	null	null	25	1	ENSG00000236021	ENSG00000236021	0.04	0	null	null	null	null	null	null	null	null	null	null	null	null	null	null	null	null	null	null	null
ENSG00000228315		23980674		glucuronidase, beta pseudogene 11	GUSBP11	24059543	q11.23		ENSG00000228315	-1	22	null	null	25	1	ENSG00000228315	ENSG00000228315	0.04	0	null	null	null	null	null	null	null	null	null	null	null	null	null	null	null	null	null	null	null
ENSG00000227227		187506066			ENSG00000227227	187560014	q32.1		ENSG00000227227	-1	2	null	null	25	1	ENSG00000227227	ENSG00000227227	0.04	0	null	null	null	null	null	null	null	null	null	null	null	null	null	null	null	null	null	null	null
ENSG00000224063		187867947			ENSG00000224063	188419390	q32.1		ENSG00000224063	1	2	null	null	25	1	ENSG00000224063	ENSG00000224063	0.04	0	null	null	null	null	null	null	null	null	null	null	null	null	null	null	null	null	null	null	null
ENSG00000235579		202027207			ENSG00000235579	202027403	q33.1		ENSG00000235579	-1	2	null	null	25	1	ENSG00000235579	ENSG00000235579	0.04	0	null	null	null	null	null	null	null	null	null	null	null	null	null	null	null	null	null	null	null
ENSG00000234431		202031688			ENSG00000234431	202032269	q33.1		ENSG00000234431	1	2	null	null	25	1	ENSG00000234431	ENSG00000234431	0.04	0	null	null	null	null	null	null	null	null	null	null	null	null	null	null	null	null	null	null	null
ENSG00000227348		202077006		MT-ND5 pseudogene 25	MTND5P25	202077804	q33.1		ENSG00000227348	-1	2	null	null	25	1	ENSG00000227348	ENSG00000227348	0.04	0	null	null	null	null	null	null	null	null	null	null	null	null	null	null	null	null	null	null	null
ENSG00000225796		202078021		MT-ND4 pseudogene 23	MTND4P23	202079383	q33.1		ENSG00000225796	-1	2	null	null	25	1	ENSG00000225796	ENSG00000225796	0.04	0	null	null	null	null	null	null	null	null	null	null	null	null	null	null	null	null	null	null	null
ENSG00000235318		202079376			ENSG00000235318	202079673	q33.1		ENSG00000235318	-1	2	null	null	25	1	ENSG00000235318	ENSG00000235318	0.04	0	null	null	null	null	null	null	null	null	null	null	null	null	null	null	null	null	null	null	null
ENSG00000173273	NM_003747	9413424	TIN1, TINF1, TNKS1, PARP-5a, PARP5A, pART5	tankyrase, TRF1-interacting ankyrin-related ADP-ribose polymerase	TNKS	9639856	p23.1	AF082556	ENSG00000173273	1	8	null	null	25	1	ENSG00000173273	ENSG00000173273	0.04	0	null	null	null	null	null	null	null	null	null	null	null	null	null	null	null	null	null	null	null
ENSG00000231955		206980271			ENSG00000231955	206987047	q33.3		ENSG00000231955	1	2	null	null	25	1	ENSG00000231955	ENSG00000231955	0.04	0	null	null	null	null	null	null	null	null	null	null	null	null	null	null	null	null	null	null	null
ENSG00000228577		207471221			ENSG00000228577	207474536	q33.3		ENSG00000228577	-1	2	null	null	25	1	ENSG00000228577	ENSG00000228577	0.04	0	null	null	null	null	null	null	null	null	null	null	null	null	null	null	null	null	null	null	null
ENSG00000223380	NM_004892	145096220	SEC22L1 sec22b, ERS-24	SEC22 vesicle trafficking protein homolog B (S. cerevisiae) (gene/pseudogene)	SEC22B	145116922	q21.1	AF047442	ENSG00000223380	1	1	null	null	25	3	ENSG00000223380	ENSG00000223380	0.12	0	null	null	null	null	null	null	null	null	null	null	null	null	null	null	null	null	null	null	null
ENSG00000196096		214141276			ENSG00000196096	214148929	q34		ENSG00000196096	-1	2	null	null	25	1	ENSG00000196096	ENSG00000196096	0.04	0	null	null	null	null	null	null	null	null	null	null	null	null	null	null	null	null	null	null	null
ENSG00000237188		146644806			ENSG00000237188	146646726	q21.1		ENSG00000237188	1	1	null	null	25	1	ENSG00000237188	ENSG00000237188	0.04	0	null	null	null	null	null	null	null	null	null	null	null	null	null	null	null	null	null	null	null
ENSG00000183638		10463859	DCDC4B	retinitis pigmentosa 1-like 1	RP1L1	10569697	p23.1	AY168346	ENSG00000183638	-1	8	null	null	25	3	ENSG00000183638	ENSG00000183638	0.12	0	null	null	null	null	null	null	null	null	null	null	null	null	null	null	null	null	null	null	null
ENSG00000234638		220289793			ENSG00000234638	220290906	q35		ENSG00000234638	-1	2	null	null	25	1	ENSG00000234638	ENSG00000234638	0.04	0	null	null	null	null	null	null	null	null	null	null	null	null	null	null	null	null	null	null	null
ENSG00000227400		154278130			ENSG00000227400	154449801	q23.3		ENSG00000227400	-1	2	null	null	25	1	ENSG00000227400	ENSG00000227400	0.04	0	null	null	null	null	null	null	null	null	null	null	null	null	null	null	null	null	null	null	null
ENSG00000228601	NG_000990	55034484	dJ1167H4.5	ribosomal protein L39 pseudogene	RPL39P	55034639	q13.31		ENSG00000228601	-1	20	null	null	25	1	ENSG00000228601	ENSG00000228601	0.04	0	null	null	null	null	null	null	null	null	null	null	null	null	null	null	null	null	null	null	null
ENSG00000114904	NM_003157	52744800	STK2 NRK2, pp12301	NIMA-related kinase 4	NEK4	52804965	p21.1	L20321	ENSG00000114904	-1	3	null	null	25	1	ENSG00000114904	ENSG00000114904	0.04	0	null	null	null	null	null	null	null	null	null	null	null	null	null	null	null	null	null	null	null
ENSG00000183514	NG_001244	228734799	TDGF2 CR-2, CRIPTO-2	teratocarcinoma-derived growth factor 1 pseudogene 2	TDGF1P2	228735360	q36.3	Y09998	ENSG00000183514	-1	2	null	null	25	1	ENSG00000183514	ENSG00000183514	0.04	0	null	null	null	null	null	null	null	null	null	null	null	null	null	null	null	null	null	null	null
ENSG00000237015		29656878			ENSG00000237015	29658026	q12.2		ENSG00000237015	1	22	null	null	25	2	ENSG00000237015	ENSG00000237015	0.08	0	null	null	null	null	null	null	null	null	null	null	null	null	null	null	null	null	null	null	null
ENSG00000242156		29815144			ENSG00000242156	29819182	q12.2		ENSG00000242156	-1	22	null	null	25	1	ENSG00000242156	ENSG00000242156	0.04	0	null	null	null	null	null	null	null	null	null	null	null	null	null	null	null	null	null	null	null
ENSG00000230385		231773567			ENSG00000230385	231774817	q37.1		ENSG00000230385	1	2	null	null	25	1	ENSG00000230385	ENSG00000230385	0.04	0	null	null	null	null	null	null	null	null	null	null	null	null	null	null	null	null	null	null	null
ENSG00000238062		231849083			ENSG00000238062	231860747	q37.1		ENSG00000238062	-1	2	null	null	25	1	ENSG00000238062	ENSG00000238062	0.04	0	null	null	null	null	null	null	null	null	null	null	null	null	null	null	null	null	null	null	null
ENSG00000232396		30101245			ENSG00000232396	30115848	q12.2		ENSG00000232396	-1	22	null	null	25	1	ENSG00000232396	ENSG00000232396	0.04	0	null	null	null	null	null	null	null	null	null	null	null	null	null	null	null	null	null	null	null
ENSG00000239446		30107809			ENSG00000239446	30115703	q12.2		ENSG00000239446	-1	22	null	null	25	1	ENSG00000239446	ENSG00000239446	0.04	0	null	null	null	null	null	null	null	null	null	null	null	null	null	null	null	null	null	null	null
ENSG00000226332		60880488			ENSG00000226332	60881381	q13.33		ENSG00000226332	-1	20	null	null	25	1	ENSG00000226332	ENSG00000226332	0.04	0	null	null	null	null	null	null	null	null	null	null	null	null	null	null	null	null	null	null	null
ENSG00000232803		61294371			ENSG00000232803	61298076	q13.33		ENSG00000232803	-1	20	null	null	25	1	ENSG00000232803	ENSG00000232803	0.04	0	null	null	null	null	null	null	null	null	null	null	null	null	null	null	null	null	null	null	null
ENSG00000241409		233624856			ENSG00000241409	233632659	q37.1		ENSG00000241409	-1	2	null	null	25	1	ENSG00000241409	ENSG00000241409	0.04	0	null	null	null	null	null	null	null	null	null	null	null	null	null	null	null	null	null	null	null
ENSG00000242082		32601102			ENSG00000242082	32665653	q12.3		ENSG00000242082	1	22	null	null	25	2	ENSG00000242082	ENSG00000242082	0.08	0	null	null	null	null	null	null	null	null	null	null	null	null	null	null	null	null	null	null	null
ENSG00000230002		73683891		ALMS1 intronic transcript 1 (non-protein coding)	ALMS1-IT1	73686611	p13.1		ENSG00000230002	1	2	null	null	25	1	ENSG00000230002	ENSG00000230002	0.04	0	null	null	null	null	null	null	null	null	null	null	null	null	null	null	null	null	null	null	null
ENSG00000233360		38037839			ENSG00000233360	38054384	q13.1		ENSG00000233360	-1	22	null	null	25	1	ENSG00000233360	ENSG00000233360	0.04	0	null	null	null	null	null	null	null	null	null	null	null	null	null	null	null	null	null	null	null
ENSG00000240040		89109984			ENSG00000240040	89161075	p11.2		ENSG00000240040	-1	2	null	null	25	1	ENSG00000240040	ENSG00000240040	0.04	0	null	null	null	null	null	null	null	null	null	null	null	null	null	null	null	null	null	null	null
ENSG00000231486		89130700			ENSG00000231486	89165653	p11.2		ENSG00000231486	-1	2	null	null	25	1	ENSG00000231486	ENSG00000231486	0.04	0	null	null	null	null	null	null	null	null	null	null	null	null	null	null	null	null	null	null	null
ENSG00000243004		19958604			ENSG00000243004	20180076	p21.1		ENSG00000243004	-1	7	null	null	25	1	ENSG00000243004	ENSG00000243004	0.04	0	null	null	null	null	null	null	null	null	null	null	null	null	null	null	null	null	null	null	null
ENSG00000204250		105281918	C9orf107 bA785H23.1	long intergenic non-protein coding RNA 587	LINC00587	105419796	q31.1	BC038565	ENSG00000204250	1	9	null	null	25	1	ENSG00000204250	ENSG00000204250	0.04	0	null	null	null	null	null	null	null	null	null	null	null	null	null	null	null	null	null	null	null
ENSG00000228598		20181539		MACC1 antisense RNA 1	MACC1-AS1	20193154	p21.1	AI125264, BX114725	ENSG00000228598	1	7	null	null	25	1	ENSG00000228598	ENSG00000228598	0.04	0	null	null	null	null	null	null	null	null	null	null	null	null	null	null	null	null	null	null	null
ENSG00000109536		190861943			FRG1	190884359	q35.2		ENSG00000109536	1	4	null	null	25	1	ENSG00000109536	ENSG00000109536	0.04	0	null	null	null	null	null	null	null	null	null	null	null	null	null	null	null	null	null	null	null
ENSG00000259162		20906141			ENSG00000259162	20909427	q11.2		ENSG00000259162	1	14	null	null	25	1	ENSG00000259162	ENSG00000259162	0.04	0	null	null	null	null	null	null	null	null	null	null	null	null	null	null	null	null	null	null	null
ENSG00000259060		21052499			ENSG00000259060	21077954	q11.2		ENSG00000259060	-1	14	null	null	25	1	ENSG00000259060	ENSG00000259060	0.04	0	null	null	null	null	null	null	null	null	null	null	null	null	null	null	null	null	null	null	null
ENSG00000258573		21055803			ENSG00000258573	21075296	q11.2		ENSG00000258573	1	14	null	null	25	1	ENSG00000258573	ENSG00000258573	0.04	0	null	null	null	null	null	null	null	null	null	null	null	null	null	null	null	null	null	null	null
ENSG00000196126		32546546			HLA-DRB1	32557625	p21.32		ENSG00000196126	-1	6	null	null	25	5	ENSG00000196126	ENSG00000196126	0.2	0	null	null	null	null	null	null	null	null	null	null	null	null	null	null	null	null	null	null	null
ENSG00000175311	NM_145865	21244986	FLJ38819, HARP	ankyrin repeat and sterile alpha motif domain containing 4B	ANKS4B	21263750	p12.2	AK096138	ENSG00000175311	1	16	null	null	25	1	ENSG00000175311	ENSG00000175311	0.04	0	null	null	null	null	null	null	null	null	null	null	null	null	null	null	null	null	null	null	null
ENSG00000103316		21250195	DFNA40	crystallin, mu	CRYM	21314404	p12.2		ENSG00000103316	-1	16	null	null	25	1	ENSG00000103316	ENSG00000103316	0.04	0	null	null	null	null	null	null	null	null	null	null	null	null	null	null	null	null	null	null	null
ENSG00000258714		21558546			ENSG00000258714	21560491	q11.2		ENSG00000258714	1	14	null	null	25	1	ENSG00000258714	ENSG00000258714	0.04	0	null	null	null	null	null	null	null	null	null	null	null	null	null	null	null	null	null	null	null
ENSG00000196735		32595956			HLA-DQA1	32614839	p21.32		ENSG00000196735	1	6	null	null	25	1	ENSG00000196735	ENSG00000196735	0.04	0	null	null	null	null	null	null	null	null	null	null	null	null	null	null	null	null	null	null	null
ENSG00000255436		85621			ENSG00000255436	87340	p16.3		ENSG00000255436	1	4	null	null	25	2	ENSG00000255436	ENSG00000255436	0.08	0	null	null	null	null	null	null	null	null	null	null	null	null	null	null	null	null	null	null	null
ENSG00000250312	NM_001039127	124386	FLJ90036	zinc finger protein 718	ZNF718	157779	p16.3	AK096662	ENSG00000250312	1	4	null	null	25	1	ENSG00000250312	ENSG00000250312	0.04	0	null	null	null	null	null	null	null	null	null	null	null	null	null	null	null	null	null	null	null
ENSG00000181378	NM_194302	219867568	DKFZp434O0527, MGC35338	coiled-coil domain containing 108	CCDC108	219906249	q35	NM_194302, AL833882, AK127189	ENSG00000181378	-1	2	null	null	25	1	ENSG00000181378	ENSG00000181378	0.04	0	null	null	null	null	null	null	null	null	null	null	null	null	null	null	null	null	null	null	null
ENSG00000251188		262771			ENSG00000251188	263320	p16.3		ENSG00000251188	-1	4	null	null	25	1	ENSG00000251188	ENSG00000251188	0.04	0	null	null	null	null	null	null	null	null	null	null	null	null	null	null	null	null	null	null	null
ENSG00000251689		263655			ENSG00000251689	263964	p16.3		ENSG00000251689	-1	4	null	null	25	1	ENSG00000251689	ENSG00000251689	0.04	0	null	null	null	null	null	null	null	null	null	null	null	null	null	null	null	null	null	null	null
ENSG00000179344		32627244			HLA-DQB1	32636160	p21.32		ENSG00000179344	-1	6	null	null	25	2	ENSG00000179344	ENSG00000179344	0.08	0	null	null	null	null	null	null	null	null	null	null	null	null	null	null	null	null	null	null	null
ENSG00000250259		1021466			ENSG00000250259	1022760	p16.3		ENSG00000250259	1	4	null	null	25	1	ENSG00000250259	ENSG00000250259	0.04	0	null	null	null	null	null	null	null	null	null	null	null	null	null	null	null	null	null	null	null
ENSG00000250348		75581367			ENSG00000250348	75607287	q13.3		ENSG00000250348	-1	5	null	null	25	1	ENSG00000250348	ENSG00000250348	0.04	0	null	null	null	null	null	null	null	null	null	null	null	null	null	null	null	null	null	null	null
ENSG00000225756	NR_002783	136519708	NCRNA00118 BPR	DBH antisense RNA 1	DBH-AS1	136522435	q34.2	AF129263	ENSG00000225756	-1	9	null	null	25	1	ENSG00000225756	ENSG00000225756	0.04	0	null	null	null	null	null	null	null	null	null	null	null	null	null	null	null	null	null	null	null
ENSG00000218422		1741078			ENSG00000218422	1743830	p16.3		ENSG00000218422	1	4	null	null	25	1	ENSG00000218422	ENSG00000218422	0.04	0	null	null	null	null	null	null	null	null	null	null	null	null	null	null	null	null	null	null	null
ENSG00000248049		68566998			ENSG00000248049	68946670	q13.2		ENSG00000248049	1	4	null	null	25	1	ENSG00000248049	ENSG00000248049	0.04	0	null	null	null	null	null	null	null	null	null	null	null	null	null	null	null	null	null	null	null
ENSG00000249391		2428248			ENSG00000249391	2452087	p16.3		ENSG00000249391	1	4	null	null	25	1	ENSG00000249391	ENSG00000249391	0.04	0	null	null	null	null	null	null	null	null	null	null	null	null	null	null	null	null	null	null	null
ENSG00000248399		2465524			ENSG00000248399	2465851	p16.3		ENSG00000248399	1	4	null	null	25	1	ENSG00000248399	ENSG00000248399	0.04	0	null	null	null	null	null	null	null	null	null	null	null	null	null	null	null	null	null	null	null
ENSG00000237541		32709119			HLA-DQA2	32714992	p21.32		ENSG00000237541	1	6	null	null	25	1	ENSG00000237541	ENSG00000237541	0.04	0	null	null	null	null	null	null	null	null	null	null	null	null	null	null	null	null	null	null	null
ENSG00000249673	NR_015453	2936626	C4orf10 RES4-24	NOP14 antisense RNA 1	NOP14-AS1	2963465	p16.3	AB000465	ENSG00000249673	1	4	null	null	25	1	ENSG00000249673	ENSG00000249673	0.04	0	null	null	null	null	null	null	null	null	null	null	null	null	null	null	null	null	null	null	null
ENSG00000215256	NR_023921	24407940	C14orf167 PRO1488, AS1DHRS4	DHRS4 antisense RNA 1	DHRS4-AS1	24458048	q11.2	AF116636	ENSG00000215256	-1	14	null	null	25	1	ENSG00000215256	ENSG00000215256	0.04	0	null	null	null	null	null	null	null	null	null	null	null	null	null	null	null	null	null	null	null
ENSG00000238268		139869546			ENSG00000238268	139871433	q34.3		ENSG00000238268	-1	9	null	null	25	1	ENSG00000238268	ENSG00000238268	0.04	0	null	null	null	null	null	null	null	null	null	null	null	null	null	null	null	null	null	null	null
ENSG00000251615		8357038			ENSG00000251615	8359103	p16.1		ENSG00000251615	-1	4	null	null	25	2	ENSG00000251615	ENSG00000251615	0.08	0	null	null	null	null	null	null	null	null	null	null	null	null	null	null	null	null	null	null	null
ENSG00000258745		51378944			ENSG00000258745	51380076	q22.1		ENSG00000258745	1	14	null	null	25	1	ENSG00000258745	ENSG00000258745	0.04	0	null	null	null	null	null	null	null	null	null	null	null	null	null	null	null	null	null	null	null
ENSG00000231389		33032346			HLA-DPA1	33048552	p21.32		ENSG00000231389	-1	6	null	null	25	1	ENSG00000231389	ENSG00000231389	0.04	0	null	null	null	null	null	null	null	null	null	null	null	null	null	null	null	null	null	null	null
ENSG00000262769		19463424			ENSG00000262769	19501235	p11.2		ENSG00000262769	-1	17	null	null	25	2	ENSG00000262769	ENSG00000262769	0.08	0	null	null	null	null	null	null	null	null	null	null	null	null	null	null	null	null	null	null	null
ENSG00000228983		19483256			ENSG00000228983	19499371	p11.2		ENSG00000228983	1	17	null	null	25	2	ENSG00000228983	ENSG00000228983	0.08	0	null	null	null	null	null	null	null	null	null	null	null	null	null	null	null	null	null	null	null
ENSG00000263107		19485429			ENSG00000263107	19485588	p11.2		ENSG00000263107	-1	17	null	null	25	2	ENSG00000263107	ENSG00000263107	0.08	0	null	null	null	null	null	null	null	null	null	null	null	null	null	null	null	null	null	null	null
ENSG00000258968		31487652			ENSG00000258968	31488002	q12		ENSG00000258968	1	14	null	null	25	1	ENSG00000258968	ENSG00000258968	0.04	0	null	null	null	null	null	null	null	null	null	null	null	null	null	null	null	null	null	null	null
ENSG00000250220		74124926			ENSG00000250220	74183670	q13.3		ENSG00000250220	1	4	null	null	25	2	ENSG00000250220	ENSG00000250220	0.08	0	null	null	null	null	null	null	null	null	null	null	null	null	null	null	null	null	null	null	null
ENSG00000180708	NM_001004476	158389718		olfactory receptor, family 10, subfamily K, member 2	OR10K2	158390656	q23.1	AB065642	ENSG00000180708	-1	1	null	null	25	1	ENSG00000180708	ENSG00000180708	0.04	0	null	null	null	null	null	null	null	null	null	null	null	null	null	null	null	null	null	null	null
ENSG00000107611	NM_001081	16865963	MGA1 IFCR, gp280	cubilin (intrinsic factor-cobalamin receptor)	CUBN	17171830	p13	AF034611	ENSG00000107611	-1	10	null	null	25	2	ENSG00000107611	ENSG00000107611	0.08	0	null	null	null	null	null	null	null	null	null	null	null	null	null	null	null	null	null	null	null
ENSG00000163554	NM_003126	158580278	EL2	spectrin, alpha, erythrocytic 1 (elliptocytosis 2)	SPTA1	158656488	q23.1	M61877	ENSG00000163554	-1	1	null	null	25	1	ENSG00000163554	ENSG00000163554	0.04	0	null	null	null	null	null	null	null	null	null	null	null	null	null	null	null	null	null	null	null
ENSG00000247193		36245738			ENSG00000247193	36275842	p14		ENSG00000247193	1	4	null	null	25	2	ENSG00000247193	ENSG00000247193	0.08	0	null	null	null	null	null	null	null	null	null	null	null	null	null	null	null	null	null	null	null
ENSG00000251438		36312812			ENSG00000251438	36394032	p14		ENSG00000251438	-1	4	null	null	25	1	ENSG00000251438	ENSG00000251438	0.04	0	null	null	null	null	null	null	null	null	null	null	null	null	null	null	null	null	null	null	null
ENSG00000175084	NM_001927	220283099	CMD1I, CSM1, CSM2	desmin	DES	220291461	q35	AF521879	ENSG00000175084	1	2	null	null	25	1	ENSG00000175084	ENSG00000175084	0.04	0	null	null	null	null	null	null	null	null	null	null	null	null	null	null	null	null	null	null	null
ENSG00000249835		82827171		VCAN antisense RNA 1	VCAN-AS1	82877139	q14.3		ENSG00000249835	-1	5	null	null	25	1	ENSG00000249835	ENSG00000249835	0.04	0	null	null	null	null	null	null	null	null	null	null	null	null	null	null	null	null	null	null	null
ENSG00000226776		39160733			KRTAP3-4P	39161012	q21.2		ENSG00000226776	-1	17	null	null	25	1	ENSG00000226776	ENSG00000226776	0.04	0	null	null	null	null	null	null	null	null	null	null	null	null	null	null	null	null	null	null	null
ENSG00000132692	NM_021948	156611182	BEHAB, MGC13038, CSPG7	brevican	BCAN	156629324	q23.1	BC027971	ENSG00000132692	1	1	null	null	25	1	ENSG00000132692	ENSG00000132692	0.04	0	null	null	null	null	null	null	null	null	null	null	null	null	null	null	null	null	null	null	null
ENSG00000204248		33130458			COL11A2	33160276	p21.32		ENSG00000204248	-1	6	null	null	25	3	ENSG00000204248	ENSG00000204248	0.12	0	null	null	null	null	null	null	null	null	null	null	null	null	null	null	null	null	null	null	null
ENSG00000231258		20487071		zinc finger, SWIM-type containing 5 pseudogene 2	ZSWIM5P2	20494493	p11.2		ENSG00000231258	-1	17	null	null	25	2	ENSG00000231258	ENSG00000231258	0.08	0	null	null	null	null	null	null	null	null	null	null	null	null	null	null	null	null	null	null	null
ENSG00000188013	NG_002418	20492371		Meis homeobox 3 pseudogene 2	MEIS3P2	20494013	p11.2		ENSG00000188013	1	17	null	null	25	2	ENSG00000188013	ENSG00000188013	0.08	0	null	null	null	null	null	null	null	null	null	null	null	null	null	null	null	null	null	null	null
ENSG00000258798		91884610			ENSG00000258798	91887520	q32.11		ENSG00000258798	1	14	null	null	25	1	ENSG00000258798	ENSG00000258798	0.04	0	null	null	null	null	null	null	null	null	null	null	null	null	null	null	null	null	null	null	null
ENSG00000258446		91885793			ENSG00000258446	91886095	q32.11		ENSG00000258446	1	14	null	null	25	1	ENSG00000258446	ENSG00000258446	0.04	0	null	null	null	null	null	null	null	null	null	null	null	null	null	null	null	null	null	null	null
ENSG00000152463	NM_018324	15074226	THEDC1 FLJ11106, SAST	oleoyl-ACP hydrolase	OLAH	15115851	p13	AK001844	ENSG00000152463	1	10	null	null	25	1	ENSG00000152463	ENSG00000152463	0.04	0	null	null	null	null	null	null	null	null	null	null	null	null	null	null	null	null	null	null	null
ENSG00000267394		42276250			ENSG00000267394	42293933	q21.31		ENSG00000267394	1	17	null	null	25	1	ENSG00000267394	ENSG00000267394	0.04	0	null	null	null	null	null	null	null	null	null	null	null	null	null	null	null	null	null	null	null
ENSG00000234338		64295658			ENSG00000234338	64297260	q11.21		ENSG00000234338	-1	7	null	null	25	1	ENSG00000234338	ENSG00000234338	0.04	0	null	null	null	null	null	null	null	null	null	null	null	null	null	null	null	null	null	null	null
ENSG00000267160		42751057			ENSG00000267160	42753625	q21.31		ENSG00000267160	-1	17	null	null	25	2	ENSG00000267160	ENSG00000267160	0.08	0	null	null	null	null	null	null	null	null	null	null	null	null	null	null	null	null	null	null	null
ENSG00000176244		15119522	FLJ38219, bA455B2.2	acyl-CoA binding domain containing 7	ACBD7	15130775	p13	AK095538	ENSG00000176244	-1	10	null	null	25	1	ENSG00000176244	ENSG00000176244	0.04	0	null	null	null	null	null	null	null	null	null	null	null	null	null	null	null	null	null	null	null
ENSG00000259083		39644089			ENSG00000259083	39645084	q21.1		ENSG00000259083	-1	14	null	null	25	1	ENSG00000259083	ENSG00000259083	0.04	0	null	null	null	null	null	null	null	null	null	null	null	null	null	null	null	null	null	null	null
ENSG00000027869	NM_003975	156776035	TSAd, F2771	SH2 domain containing 2A	SH2D2A	156786654	q23.1	AJ000553	ENSG00000027869	-1	1	null	null	25	1	ENSG00000027869	ENSG00000027869	0.04	0	null	null	null	null	null	null	null	null	null	null	null	null	null	null	null	null	null	null	null
ENSG00000248309		88179145			ENSG00000248309	88762215	q14.3		ENSG00000248309	1	5	null	null	25	1	ENSG00000248309	ENSG00000248309	0.04	0	null	null	null	null	null	null	null	null	null	null	null	null	null	null	null	null	null	null	null
ENSG00000132703	NM_001639	159557615	SAP, PTX2, MGC88159	amyloid P component, serum	APCS	159558655	q23.2		ENSG00000132703	1	1	null	null	25	1	ENSG00000132703	ENSG00000132703	0.04	0	null	null	null	null	null	null	null	null	null	null	null	null	null	null	null	null	null	null	null
ENSG00000198400	NM_002529	156785432	TRK, TRKA, MTC	neurotrophic tyrosine kinase, receptor, type 1	NTRK1	156851642	q23.1	Y09028	ENSG00000198400	1	1	null	null	25	1	ENSG00000198400	ENSG00000198400	0.04	0	TPM3, TPR, TFG	-	T	yes	E	papillary thyroid	Dom	-	ENSG00000198400	TPM3, TPR, TFG	-	T	yes	papillary thyroid	E	Dom	-	null	48
ENSG00000266872		25952510			ENSG00000266872	25953464	q11.2		ENSG00000266872	-1	17	null	null	25	1	ENSG00000266872	ENSG00000266872	0.04	0	null	null	null	null	null	null	null	null	null	null	null	null	null	null	null	null	null	null	null
ENSG00000204650	NR_026905	43697694	C17orf69 FLJ25168	CRHR1 intronic transcript 1 (non-protein coding)	CRHR1-IT1	43725582	q21.31	AK057897	ENSG00000204650	1	17	null	null	25	1	ENSG00000204650	ENSG00000204650	0.04	0	null	null	null	null	null	null	null	null	null	null	null	null	null	null	null	null	null	null	null
ENSG00000263715		43699274			ENSG00000263715	43893909	q21.31		ENSG00000263715	1	17	null	null	25	1	ENSG00000263715	ENSG00000263715	0.04	0	null	null	null	null	null	null	null	null	null	null	null	null	null	null	null	null	null	null	null
ENSG00000187800	NM_001080471	156863490	MEGF12 JEDI, FLJ00193	platelet endothelial aggregation receptor 1	PEAR1	156886226	q23.1	AK098809	ENSG00000187800	1	1	null	null	25	1	ENSG00000187800	ENSG00000187800	0.04	0	null	null	null	null	null	null	null	null	null	null	null	null	null	null	null	null	null	null	null
ENSG00000261872		45247192			ENSG00000261872	45248415	q21.32		ENSG00000261872	1	17	null	null	25	1	ENSG00000261872	ENSG00000261872	0.04	0	null	null	null	null	null	null	null	null	null	null	null	null	null	null	null	null	null	null	null
ENSG00000085552	NM_020789	159896829	KIAA1355, Nrt1, IGSF9A	immunoglobulin superfamily, member 9	IGSF9	159915386	q23.2	AB037776	ENSG00000085552	-1	1	null	null	25	2	ENSG00000085552	ENSG00000085552	0.08	0	null	null	null	null	null	null	null	null	null	null	null	null	null	null	null	null	null	null	null
ENSG00000265073		27059981			ENSG00000265073	27070120	q11.2		ENSG00000265073	-1	17	null	null	25	1	ENSG00000265073	ENSG00000265073	0.04	0	null	null	null	null	null	null	null	null	null	null	null	null	null	null	null	null	null	null	null
ENSG00000250930		54362567		LNX1 antisense RNA 1	LNX1-AS1	54415745	q12		ENSG00000250930	1	4	null	null	25	1	ENSG00000250930	ENSG00000250930	0.04	0	null	null	null	null	null	null	null	null	null	null	null	null	null	null	null	null	null	null	null
ENSG00000248278		46952222			ENSG00000248278	46986345	q21.32		ENSG00000248278	-1	17	null	null	25	1	ENSG00000248278	ENSG00000248278	0.04	0	null	null	null	null	null	null	null	null	null	null	null	null	null	null	null	null	null	null	null
ENSG00000264125		28531336			ENSG00000264125	28533486	q11.2		ENSG00000264125	1	17	null	null	25	2	ENSG00000264125	ENSG00000264125	0.08	0	null	null	null	null	null	null	null	null	null	null	null	null	null	null	null	null	null	null	null
ENSG00000258760		65703198			ENSG00000258760	65785508	q23.3		ENSG00000258760	-1	14	null	null	25	1	ENSG00000258760	ENSG00000258760	0.04	0	null	null	null	null	null	null	null	null	null	null	null	null	null	null	null	null	null	null	null
ENSG00000258613		65733356			ENSG00000258613	65734408	q23.3		ENSG00000258613	-1	14	null	null	25	1	ENSG00000258613	ENSG00000258613	0.04	0	null	null	null	null	null	null	null	null	null	null	null	null	null	null	null	null	null	null	null
ENSG00000214759		65735547			ENSG00000214759	65735816	q23.3		ENSG00000214759	1	14	null	null	25	1	ENSG00000214759	ENSG00000214759	0.04	0	null	null	null	null	null	null	null	null	null	null	null	null	null	null	null	null	null	null	null
ENSG00000250186		47481443			ENSG00000250186	47482559	q21.33		ENSG00000250186	1	17	null	null	25	1	ENSG00000250186	ENSG00000250186	0.04	0	null	null	null	null	null	null	null	null	null	null	null	null	null	null	null	null	null	null	null
ENSG00000112473		33168222			SLC39A7	33172216	p21.32		ENSG00000112473	1	6	null	null	25	1	ENSG00000112473	ENSG00000112473	0.04	0	null	null	null	null	null	null	null	null	null	null	null	null	null	null	null	null	null	null	null
ENSG00000205629		25123050	CGI-68, PPMT1	leucine carboxyl methyltransferase 1	LCMT1	25189552	p12.1	AF037601	ENSG00000205629	1	16	null	null	25	2	ENSG00000205629	ENSG00000205629	0.08	0	null	null	null	null	null	null	null	null	null	null	null	null	null	null	null	null	null	null	null
ENSG00000264497		30351488			ENSG00000264497	30351602	q11.2		ENSG00000264497	-1	17	null	null	25	1	ENSG00000264497	ENSG00000264497	0.04	0	null	null	null	null	null	null	null	null	null	null	null	null	null	null	null	null	null	null	null
ENSG00000250324	NG_002854	57186885		mitochondrial ribosomal protein L22 pseudogene 1	MRPL22P1	57187500	q12		ENSG00000250324	-1	4	null	null	25	1	ENSG00000250324	ENSG00000250324	0.04	0	null	null	null	null	null	null	null	null	null	null	null	null	null	null	null	null	null	null	null
ENSG00000204228		33172419			HSD17B8	33174608	p21.32		ENSG00000204228	1	6	null	null	25	1	ENSG00000204228	ENSG00000204228	0.04	0	null	null	null	null	null	null	null	null	null	null	null	null	null	null	null	null	null	null	null
ENSG00000264458		30954757			ENSG00000264458	31013502	q11.2		ENSG00000264458	1	17	null	null	25	1	ENSG00000264458	ENSG00000264458	0.04	0	null	null	null	null	null	null	null	null	null	null	null	null	null	null	null	null	null	null	null
ENSG00000262298		55017293			ENSG00000262298	55018636	q22		ENSG00000262298	1	17	null	null	25	1	ENSG00000262298	ENSG00000262298	0.04	0	null	null	null	null	null	null	null	null	null	null	null	null	null	null	null	null	null	null	null
ENSG00000204227		33176272			RING1	33180499	p21.32		ENSG00000204227	1	6	null	null	25	1	ENSG00000204227	ENSG00000204227	0.04	0	null	null	null	null	null	null	null	null	null	null	null	null	null	null	null	null	null	null	null
ENSG00000257759		70892529			ENSG00000257759	71014181	q24.2		ENSG00000257759	-1	14	null	null	25	5	ENSG00000257759	ENSG00000257759	0.2	0	null	null	null	null	null	null	null	null	null	null	null	null	null	null	null	null	null	null	null
ENSG00000258801		70918874			ENSG00000258801	70924555	q24.2		ENSG00000258801	1	14	null	null	25	5	ENSG00000258801	ENSG00000258801	0.2	0	null	null	null	null	null	null	null	null	null	null	null	null	null	null	null	null	null	null	null
ENSG00000267542		35969787			ENSG00000267542	35973886	q12		ENSG00000267542	1	17	null	null	25	1	ENSG00000267542	ENSG00000267542	0.04	0	null	null	null	null	null	null	null	null	null	null	null	null	null	null	null	null	null	null	null
ENSG00000248666		130455257			ENSG00000248666	130477926	q34.11		ENSG00000248666	-1	9	null	null	25	1	ENSG00000248666	ENSG00000248666	0.04	0	null	null	null	null	null	null	null	null	null	null	null	null	null	null	null	null	null	null	null
ENSG00000242194		130478259			ENSG00000242194	130487111	q34.11		ENSG00000242194	-1	9	null	null	25	1	ENSG00000242194	ENSG00000242194	0.04	0	null	null	null	null	null	null	null	null	null	null	null	null	null	null	null	null	null	null	null
ENSG00000214174	NM_153032	62962668	FLJ32065	archaelysin family metallopeptidase 2 pseudogene 1	AMZ2P1	62971694	q24.1	AK056627	ENSG00000214174	-1	17	null	null	25	2	ENSG00000214174	ENSG00000214174	0.08	0	null	null	null	null	null	null	null	null	null	null	null	null	null	null	null	null	null	null	null
ENSG00000228395		131291180			ENSG00000228395	131314689	q34.11		ENSG00000228395	-1	9	null	null	25	1	ENSG00000228395	ENSG00000228395	0.04	0	null	null	null	null	null	null	null	null	null	null	null	null	null	null	null	null	null	null	null
ENSG00000267834		131766781			ENSG00000267834	131767277	q34.11		ENSG00000267834	-1	9	null	null	25	1	ENSG00000267834	ENSG00000267834	0.04	0	null	null	null	null	null	null	null	null	null	null	null	null	null	null	null	null	null	null	null
ENSG00000214293	NR_038361	77286977		RSBN1L antisense RNA 1	RSBN1L-AS1	77325582	q11.23	AF290475	ENSG00000214293	-1	7	null	null	25	1	ENSG00000214293	ENSG00000214293	0.04	0	null	null	null	null	null	null	null	null	null	null	null	null	null	null	null	null	null	null	null
ENSG00000264860		71161116			ENSG00000264860	71192732	q25.1		ENSG00000264860	1	17	null	null	25	1	ENSG00000264860	ENSG00000264860	0.04	0	null	null	null	null	null	null	null	null	null	null	null	null	null	null	null	null	null	null	null
ENSG00000250947		135639445		TRPC7 antisense RNA 2	TRPC7-AS2	135651788	q31.1		ENSG00000250947	1	5	null	null	25	1	ENSG00000250947	ENSG00000250947	0.04	0	null	null	null	null	null	null	null	null	null	null	null	null	null	null	null	null	null	null	null
ENSG00000081052	NM_000092	227867427	CA44	collagen, type IV, alpha 4	COL4A4	228028829	q36.3		ENSG00000081052	-1	2	null	null	25	1	ENSG00000081052	ENSG00000081052	0.04	0	null	null	null	null	null	null	null	null	null	null	null	null	null	null	null	null	null	null	null
ENSG00000249637		139750476			ENSG00000249637	139780952	q31.3		ENSG00000249637	-1	5	null	null	25	1	ENSG00000249637	ENSG00000249637	0.04	0	null	null	null	null	null	null	null	null	null	null	null	null	null	null	null	null	null	null	null
ENSG00000249504		140240860	CNRS3 CNR3, CRNR3, PCDH-PSI4	protocadherin alpha 14 pseudogene	PCDHA14	140243104	q31.3	AY013875	ENSG00000249504	1	5	null	null	25	1	ENSG00000249504	ENSG00000249504	0.04	0	null	null	null	null	null	null	null	null	null	null	null	null	null	null	null	null	null	null	null
ENSG00000243107		91829328			ENSG00000243107	91836171	q21.2		ENSG00000243107	-1	7	null	null	25	1	ENSG00000243107	ENSG00000243107	0.04	0	null	null	null	null	null	null	null	null	null	null	null	null	null	null	null	null	null	null	null
ENSG00000234695		93520225			ENSG00000234695	93522913	q21.3		ENSG00000234695	1	7	null	null	25	1	ENSG00000234695	ENSG00000234695	0.04	0	null	null	null	null	null	null	null	null	null	null	null	null	null	null	null	null	null	null	null
ENSG00000173744	NM_004504	228336868	HRB RIP, RAB	ArfGAP with FG repeats 1	AGFG1	228421384	q36.3		ENSG00000173744	1	2	null	null	25	1	ENSG00000173744	ENSG00000173744	0.04	0	null	null	null	null	null	null	null	null	null	null	null	null	null	null	null	null	null	null	null
ENSG00000147130	NM_201599	70459474	ZNF261 ZNF198L2, DXS6673E, KIAA0385, MYM	zinc finger, MYM-type 3	ZMYM3	70474996	q13.1	AB002383	ENSG00000147130	-1	X	null	null	25	1	ENSG00000147130	ENSG00000147130	0.04	0	null	null	null	null	null	null	null	null	null	null	null	null	null	null	null	null	null	null	null
ENSG00000253618		148727679			ENSG00000253618	148737205	q32		ENSG00000253618	-1	5	null	null	25	1	ENSG00000253618	ENSG00000253618	0.04	0	null	null	null	null	null	null	null	null	null	null	null	null	null	null	null	null	null	null	null
ENSG00000251348	NG_016480	95104703		heat shock 60kDa protein 1 (chaperonin) pseudogene 11	HSPD1P11	95106404	q15		ENSG00000251348	1	5	null	null	25	1	ENSG00000251348	ENSG00000251348	0.04	0	null	null	null	null	null	null	null	null	null	null	null	null	null	null	null	null	null	null	null
ENSG00000232738		9556255			ENSG00000232738	9558336	p12.2		ENSG00000232738	1	20	null	null	25	1	ENSG00000232738	ENSG00000232738	0.04	0	null	null	null	null	null	null	null	null	null	null	null	null	null	null	null	null	null	null	null
ENSG00000135916	NM_030926	231729354	BRI3, E25, hRPC.1050_D_4, ITM3, BRICD2C	integral membrane protein 2C	ITM2C	231743963	q37.1	AF038953	ENSG00000135916	1	2	null	null	25	1	ENSG00000135916	ENSG00000135916	0.04	0	null	null	null	null	null	null	null	null	null	null	null	null	null	null	null	null	null	null	null
ENSG00000123977	NM_178821	228735770	WDR69 FLJ25955, ODA16	dynein assembly factor with WDR repeat domains 1	DAW1	228789060	q36.3		ENSG00000123977	1	2	null	null	25	1	ENSG00000123977	ENSG00000123977	0.04	0	null	null	null	null	null	null	null	null	null	null	null	null	null	null	null	null	null	null	null
ENSG00000135898	NM_005683	231772033		G protein-coupled receptor 55	GPR55	231825781	q37.1	AF096786	ENSG00000135898	-1	2	null	null	25	1	ENSG00000135898	ENSG00000135898	0.04	0	null	null	null	null	null	null	null	null	null	null	null	null	null	null	null	null	null	null	null
ENSG00000253718		178107232			ENSG00000253718	178366360	q35.3		ENSG00000253718	1	5	null	null	25	2	ENSG00000253718	ENSG00000253718	0.08	0	null	null	null	null	null	null	null	null	null	null	null	null	null	null	null	null	null	null	null
ENSG00000173699	NM_139073	231860836	TSARG1	spermatogenesis associated 3	SPATA3	231889770	q37.1	AY032925	ENSG00000173699	1	2	null	null	25	1	ENSG00000173699	ENSG00000173699	0.04	0	null	null	null	null	null	null	null	null	null	null	null	null	null	null	null	null	null	null	null
ENSG00000214313		99578385		alpha-2-glycoprotein 1, zinc-binding pseudogene 1	AZGP1P1	99585158	q22.1	AW995302	ENSG00000214313	1	7	null	null	25	1	ENSG00000214313	ENSG00000214313	0.04	0	null	null	null	null	null	null	null	null	null	null	null	null	null	null	null	null	null	null	null
ENSG00000254035		178396391			ENSG00000254035	178417117	q35.3		ENSG00000254035	1	5	null	null	25	2	ENSG00000254035	ENSG00000254035	0.08	0	null	null	null	null	null	null	null	null	null	null	null	null	null	null	null	null	null	null	null
ENSG00000254158		178424970			ENSG00000254158	178425816	q35.3		ENSG00000254158	-1	5	null	null	25	1	ENSG00000254158	ENSG00000254158	0.04	0	null	null	null	null	null	null	null	null	null	null	null	null	null	null	null	null	null	null	null
ENSG00000237259		18294409			ENSG00000237259	18295755	p11.23		ENSG00000237259	-1	20	null	null	25	1	ENSG00000237259	ENSG00000237259	0.04	0	null	null	null	null	null	null	null	null	null	null	null	null	null	null	null	null	null	null	null
ENSG00000187957	NM_139072	230222345	UNQ26, bet	delta/notch-like EGF repeat containing	DNER	230579274	q36.3	AY358891	ENSG00000187957	-1	2	null	null	25	1	ENSG00000187957	ENSG00000187957	0.04	0	null	null	null	null	null	null	null	null	null	null	null	null	null	null	null	null	null	null	null
ENSG00000240122	NG_002376	17075979	FABP5P1, FABP5L11	fatty acid binding protein 5 pseudogene 11	FABP5P11	17076375	q11.1		ENSG00000240122	-1	22	null	null	25	1	ENSG00000240122	ENSG00000240122	0.04	0	null	null	null	null	null	null	null	null	null	null	null	null	null	null	null	null	null	null	null
ENSG00000225946		100606878			ENSG00000225946	100611410	q22.1		ENSG00000225946	-1	7	null	null	25	2	ENSG00000225946	ENSG00000225946	0.08	0	null	null	null	null	null	null	null	null	null	null	null	null	null	null	null	null	null	null	null
ENSG00000233937		180673523			ENSG00000233937	180699168	q35.3		ENSG00000233937	1	5	null	null	25	1	ENSG00000233937	ENSG00000233937	0.04	0	null	null	null	null	null	null	null	null	null	null	null	null	null	null	null	null	null	null	null
ENSG00000213394		100846895			ENSG00000213394	100847776	q22.1		ENSG00000213394	-1	7	null	null	25	1	ENSG00000213394	ENSG00000213394	0.04	0	null	null	null	null	null	null	null	null	null	null	null	null	null	null	null	null	null	null	null
ENSG00000104714	NM_207332	564746		glutamate-rich 1	ERICH1	688106	p23.3		ENSG00000104714	-1	8	null	null	25	1	ENSG00000104714	ENSG00000104714	0.04	0	null	null	null	null	null	null	null	null	null	null	null	null	null	null	null	null	null	null	null
ENSG00000243230		128849616			ENSG00000243230	128853386	q32.1		ENSG00000243230	-1	7	null	null	25	1	ENSG00000243230	ENSG00000243230	0.04	0	null	null	null	null	null	null	null	null	null	null	null	null	null	null	null	null	null	null	null
ENSG00000269774		17690773			ENSG00000269774	17691374	q11.1		ENSG00000269774	1	22	null	null	25	1	ENSG00000269774	ENSG00000269774	0.04	0	null	null	null	null	null	null	null	null	null	null	null	null	null	null	null	null	null	null	null
ENSG00000203416	NG_008703	17694618		family with sequence similarity 32, member B (pseudogene)	FAM32B	17695045	q11.1		ENSG00000203416	1	22	null	null	25	1	ENSG00000203416	ENSG00000203416	0.04	0	null	null	null	null	null	null	null	null	null	null	null	null	null	null	null	null	null	null	null
ENSG00000239480		102067265			ENSG00000239480	102075227	q22.1		ENSG00000239480	-1	7	null	null	25	2	ENSG00000239480	ENSG00000239480	0.08	0	null	null	null	null	null	null	null	null	null	null	null	null	null	null	null	null	null	null	null
ENSG00000233538		232316906			ENSG00000233538	232317864	q37.1		ENSG00000233538	1	2	null	null	25	1	ENSG00000233538	ENSG00000233538	0.04	0	null	null	null	null	null	null	null	null	null	null	null	null	null	null	null	null	null	null	null
ENSG00000115053	NM_005381	232318242	C23	nucleolin	NCL	232348352	q37.1		ENSG00000115053	-1	2	null	null	25	1	ENSG00000115053	ENSG00000115053	0.04	0	null	null	null	null	null	null	null	null	null	null	null	null	null	null	null	null	null	null	null
ENSG00000249407		136677967		IL20RB antisense RNA 1	IL20RB-AS1	136701038	q22.3		ENSG00000249407	-1	3	null	null	25	1	ENSG00000249407	ENSG00000249407	0.04	0	null	null	null	null	null	null	null	null	null	null	null	null	null	null	null	null	null	null	null
ENSG00000240668		137820320		keratin 8 pseudogene 36	KRT8P36	137821759	q22.3		ENSG00000240668	-1	3	null	null	25	1	ENSG00000240668	ENSG00000240668	0.04	0	null	null	null	null	null	null	null	null	null	null	null	null	null	null	null	null	null	null	null
ENSG00000197283		33387847			SYNGAP1	33421466	p21.32		ENSG00000197283	1	6	null	null	25	1	ENSG00000197283	ENSG00000197283	0.04	0	null	null	null	null	null	null	null	null	null	null	null	null	null	null	null	null	null	null	null
ENSG00000225746		101402831			ENSG00000225746	101426536	q32.31		ENSG00000225746	1	14	null	null	25	1	ENSG00000225746	ENSG00000225746	0.04	0	null	null	null	null	null	null	null	null	null	null	null	null	null	null	null	null	null	null	null
ENSG00000246090		100010008			ENSG00000246090	100222513	q23		ENSG00000246090	1	4	null	null	25	1	ENSG00000246090	ENSG00000246090	0.04	0	null	null	null	null	null	null	null	null	null	null	null	null	null	null	null	null	null	null	null
ENSG00000250891		117803851			ENSG00000250891	117897812	q23.1		ENSG00000250891	-1	5	null	null	25	2	ENSG00000250891	ENSG00000250891	0.08	0	null	null	null	null	null	null	null	null	null	null	null	null	null	null	null	null	null	null	null
ENSG00000238151		29637799	MLLT10L bA348I14.3	myeloid/lymphoid or mixed-lineage leukemia (trithorax homolog, Drosophila); translocated to, 10 pseudogene 1	MLLT10P1	29638060	q11.21	AL441988	ENSG00000238151	-1	20	null	null	25	2	ENSG00000238151	ENSG00000238151	0.08	0	null	null	null	null	null	null	null	null	null	null	null	null	null	null	null	null	null	null	null
ENSG00000251060		142413074			ENSG00000251060	142426272	q34		ENSG00000251060	1	7	null	null	25	1	ENSG00000251060	ENSG00000251060	0.04	0	null	null	null	null	null	null	null	null	null	null	null	null	null	null	null	null	null	null	null
ENSG00000241911		142419212			TRBVB	142419752	q34		ENSG00000241911	1	7	null	null	25	1	ENSG00000241911	ENSG00000241911	0.04	0	null	null	null	null	null	null	null	null	null	null	null	null	null	null	null	null	null	null	null
ENSG00000183117	NM_033225	2792992	KIAA1890, PPP1R24	CUB and Sushi multiple domains 1	CSMD1	4852494	p23.2		ENSG00000183117	-1	8	null	null	25	2	ENSG00000183117	ENSG00000183117	0.08	0	null	null	null	null	null	null	null	null	null	null	null	null	null	null	null	null	null	null	null
ENSG00000250606		142478064			PRSS3P2	142482416	q34		ENSG00000250606	1	7	null	null	25	1	ENSG00000250606	ENSG00000250606	0.04	0	null	null	null	null	null	null	null	null	null	null	null	null	null	null	null	null	null	null	null
ENSG00000243661		142486452			WBP1LP1	142487347	q34		ENSG00000243661	-1	7	null	null	25	1	ENSG00000243661	ENSG00000243661	0.04	0	null	null	null	null	null	null	null	null	null	null	null	null	null	null	null	null	null	null	null
ENSG00000258959		102502652			ENSG00000258959	102532565	q32.31		ENSG00000258959	-1	14	null	null	25	1	ENSG00000258959	ENSG00000258959	0.04	0	null	null	null	null	null	null	null	null	null	null	null	null	null	null	null	null	null	null	null
ENSG00000163286	NM_031313	233271553		alkaline phosphatase, placental-like 2	ALPPL2	233275424	q37.1	J04948	ENSG00000163286	1	2	null	null	25	2	ENSG00000163286	ENSG00000163286	0.08	0	null	null	null	null	null	null	null	null	null	null	null	null	null	null	null	null	null	null	null
ENSG00000234252		21077335			ENSG00000234252	21080208	q11.21		ENSG00000234252	1	22	null	null	25	1	ENSG00000234252	ENSG00000234252	0.04	0	null	null	null	null	null	null	null	null	null	null	null	null	null	null	null	null	null	null	null
ENSG00000230513	NR_027051	21356175		THAP7 antisense RNA 1	THAP7-AS1	21364631	q11.21		ENSG00000230513	1	22	null	null	25	1	ENSG00000230513	ENSG00000230513	0.04	0	null	null	null	null	null	null	null	null	null	null	null	null	null	null	null	null	null	null	null
ENSG00000161149	NR_003608	21357184		tubulin, alpha 3f, pseudogene	TUBA3FP	21368581	q11.21		ENSG00000161149	-1	22	null	null	25	1	ENSG00000161149	ENSG00000161149	0.04	0	null	null	null	null	null	null	null	null	null	null	null	null	null	null	null	null	null	null	null
ENSG00000236772		31037558			ENSG00000236772	31041410	q11.21		ENSG00000236772	1	20	null	null	25	1	ENSG00000236772	ENSG00000236772	0.04	0	null	null	null	null	null	null	null	null	null	null	null	null	null	null	null	null	null	null	null
ENSG00000198547	NM_182584	31220661	FLJ33706	chromosome 20 open reading frame 203	C20orf203	31239680	q11.21	AK091025	ENSG00000198547	-1	20	null	null	25	1	ENSG00000198547	ENSG00000198547	0.04	0	null	null	null	null	null	null	null	null	null	null	null	null	null	null	null	null	null	null	null
ENSG00000197558	XM_376720	149473131	SCO-spondin, KIAA0543, FLJ36112	SCO-spondin homolog (Bos taurus)	SSPO	149531068	q36.1	AK093431	ENSG00000197558	1	7	null	null	25	1	ENSG00000197558	ENSG00000197558	0.04	0	null	null	null	null	null	null	null	null	null	null	null	null	null	null	null	null	null	null	null
ENSG00000088340	NR_024377	34146507	C20orf124 bA563A22B.1, dJ309K20.1	fer-1-like 4 (C. elegans) pseudogene	FER1L4	34195484	q11.22	AL121586	ENSG00000088340	-1	20	null	null	25	1	ENSG00000088340	ENSG00000088340	0.04	0	null	null	null	null	null	null	null	null	null	null	null	null	null	null	null	null	null	null	null
ENSG00000244620		106355942			ENSG00000244620	106362435	q32.33		ENSG00000244620	1	14	null	null	25	1	ENSG00000244620	ENSG00000244620	0.04	0	null	null	null	null	null	null	null	null	null	null	null	null	null	null	null	null	null	null	null
ENSG00000036257		225334867		cullin 3	CUL3	225450110	q36.2	U58089	ENSG00000036257	-1	2	null	null	25	1	ENSG00000036257	ENSG00000036257	0.04	1	null	null	null	null	null	null	null	null	null	null	null	null	null	null	null	null	null	CD	null
ENSG00000204120	NM_001103146	233562009	PERQ2, PERQ3, TNRC15, PARK11 KIAA0642, GYF2	GRB10 interacting GYF protein 2	GIGYF2	233725285	q37.1	U80751	ENSG00000204120	1	2	null	null	25	1	ENSG00000204120	ENSG00000204120	0.04	0	null	null	null	null	null	null	null	null	null	null	null	null	null	null	null	null	null	CD	null
ENSG00000224086		22292609			ENSG00000224086	22297799	q11.22		ENSG00000224086	1	22	null	null	25	1	ENSG00000224086	ENSG00000224086	0.04	0	null	null	null	null	null	null	null	null	null	null	null	null	null	null	null	null	null	null	null
ENSG00000162641	NM_152763	109358520	C1orf62 MGC26989	AKNA domain containing 1	AKNAD1	109506106	p13.3	AK095517	ENSG00000162641	-1	1	null	null	25	1	ENSG00000162641	ENSG00000162641	0.04	0	null	null	null	null	null	null	null	null	null	null	null	null	null	null	null	null	null	null	null
ENSG00000233720		22511775			ENSG00000233720	22512024	q11.22		ENSG00000233720	1	22	null	null	25	1	ENSG00000233720	ENSG00000233720	0.04	0	null	null	null	null	null	null	null	null	null	null	null	null	null	null	null	null	null	null	null
ENSG00000165996		17631958			PTPLA	17659376	p12.33		ENSG00000165996	-1	10	null	null	25	1	ENSG00000165996	ENSG00000165996	0.04	0	null	null	null	null	null	null	null	null	null	null	null	null	null	null	null	null	null	null	null
ENSG00000177590		150443981			ENSG00000177590	150444816	q36.1		ENSG00000177590	-1	7	null	null	25	2	ENSG00000177590	ENSG00000177590	0.08	0	null	null	null	null	null	null	null	null	null	null	null	null	null	null	null	null	null	null	null
ENSG00000181652	NM_173681	150709302	NOS3AS FLJ14885, APG9L2, SONE	autophagy related 9B	ATG9B	150721586	q36.1	AK027791	ENSG00000181652	-1	7	null	null	25	1	ENSG00000181652	ENSG00000181652	0.04	0	null	null	null	null	null	null	null	null	null	null	null	null	null	null	null	null	null	null	null
ENSG00000253989	NG_001019	106873942	IGHV(III)-38-1	immunoglobulin heavy variable (III)-38-1 (pseudogene)	IGHVIII-38-1	106873995	q32.33	AB019439	ENSG00000253989	-1	14	null	null	25	1	ENSG00000253989	ENSG00000253989	0.04	0	null	null	null	null	null	null	null	null	null	null	null	null	null	null	null	null	null	null	null
ENSG00000253467	NG_001019	106881270		immunoglobulin heavy variable 7-40 (pseudogene)	IGHV7-40	106881468	q32.33	M99644	ENSG00000253467	-1	14	null	null	25	1	ENSG00000253467	ENSG00000253467	0.04	0	null	null	null	null	null	null	null	null	null	null	null	null	null	null	null	null	null	null	null
ENSG00000115474	NM_002242	233631174	Kir7.1, Kir1.4	potassium inwardly-rectifying channel, subfamily J, member 13	KCNJ13	233641278	q37.1	AJ006128	ENSG00000115474	-1	2	null	null	25	1	ENSG00000115474	ENSG00000115474	0.04	0	null	null	null	null	null	null	null	null	null	null	null	null	null	null	null	null	null	null	null
ENSG00000182648		156264890			ENSG00000182648	156433286	q36.3		ENSG00000182648	-1	7	null	null	25	1	ENSG00000182648	ENSG00000182648	0.04	0	null	null	null	null	null	null	null	null	null	null	null	null	null	null	null	null	null	null	null
ENSG00000224611		172240018			ENSG00000224611	172240234	q26.31		ENSG00000224611	1	3	null	null	25	1	ENSG00000224611	ENSG00000224611	0.04	0	null	null	null	null	null	null	null	null	null	null	null	null	null	null	null	null	null	null	null
ENSG00000179902	NM_001122961	109648573		chromosome 1 open reading frame 194	C1orf194	109656479	p13.3		ENSG00000179902	-1	1	null	null	25	1	ENSG00000179902	ENSG00000179902	0.04	0	null	null	null	null	null	null	null	null	null	null	null	null	null	null	null	null	null	null	null
ENSG00000250412		120255484	MAVP1	kelch-like family member 2 pseudogene 1	KLHL2P1	120299388	q26		ENSG00000250412	1	4	null	null	25	2	ENSG00000250412	ENSG00000250412	0.08	0	null	null	null	null	null	null	null	null	null	null	null	null	null	null	null	null	null	null	null
ENSG00000242808	NR_004053	180707558	SOX2OT DKFZp761J1324, NCRNA00043	SOX2 overlapping transcript (non-protein coding)	SOX2-OT	181554668	q26.33	AL157425, AK022826	ENSG00000242808	1	3	null	null	25	1	ENSG00000242808	ENSG00000242808	0.04	0	null	null	null	null	null	null	null	null	null	null	null	null	null	null	null	null	null	null	null
ENSG00000165995	NM_000724	18429606	MYSB, CACNLB2	calcium channel, voltage-dependent, beta 2 subunit	CACNB2	18830798	p12.33	U95019	ENSG00000165995	1	10	null	null	25	2	ENSG00000165995	ENSG00000165995	0.08	0	null	null	null	null	null	null	null	null	null	null	null	null	null	null	null	null	null	null	null
ENSG00000143126	NM_001408	109792641	EGFL2 KIAA0279, MEGF3, Flamingo1, CDHF10	cadherin, EGF LAG seven-pass G-type receptor 2	CELSR2	109818377	p13.3	D87469	ENSG00000143126	1	1	null	null	25	1	ENSG00000143126	ENSG00000143126	0.04	0	null	null	null	null	null	null	null	null	null	null	null	null	null	null	null	null	null	null	null
ENSG00000197099		186435038			ENSG00000197099	186477057	q27.3		ENSG00000197099	-1	3	null	null	25	1	ENSG00000197099	ENSG00000197099	0.04	0	null	null	null	null	null	null	null	null	null	null	null	null	null	null	null	null	null	null	null
ENSG00000244291	NR_026865	156431057	MY040	chromosome 7 open reading frame 13	C7orf13	156433348	q36.3		ENSG00000244291	-1	7	null	null	25	1	ENSG00000244291	ENSG00000244291	0.04	0	null	null	null	null	null	null	null	null	null	null	null	null	null	null	null	null	null	null	null
ENSG00000105982	NM_030936	156432975	FKSG33, HSD15	ring finger protein 32	RNF32	156469824	q36.3		ENSG00000105982	1	7	null	null	25	1	ENSG00000105982	ENSG00000105982	0.04	0	null	null	null	null	null	null	null	null	null	null	null	null	null	null	null	null	null	null	null
ENSG00000228980		109128837			ENSG00000228980	109214014	q13.13		ENSG00000228980	1	3	null	null	25	2	ENSG00000228980	ENSG00000228980	0.08	0	null	null	null	null	null	null	null	null	null	null	null	null	null	null	null	null	null	null	null
ENSG00000115461	NM_000599	217536828		insulin-like growth factor binding protein 5	IGFBP5	217560248	q35		ENSG00000115461	-1	2	null	null	25	1	ENSG00000115461	ENSG00000115461	0.04	0	null	null	null	null	null	null	null	null	null	null	null	null	null	null	null	null	null	null	null
ENSG00000170989	NM_001400	101702444	EDG1 edg-1, D1S3362, CD363	sphingosine-1-phosphate receptor 1	S1PR1	101707074	p21.2	M31210	ENSG00000170989	1	1	null	null	25	1	ENSG00000170989	ENSG00000170989	0.04	0	null	null	null	null	null	null	null	null	null	null	null	null	null	null	null	null	null	null	null
ENSG00000060718	NM_080630	103342023	COLL6 STL2, CO11A1	collagen, type XI, alpha 1	COL11A1	103574052	p21.1	J04177	ENSG00000060718	-1	1	null	null	25	1	ENSG00000060718	ENSG00000060718	0.04	0	null	null	null	null	null	null	null	null	null	null	null	null	null	null	null	null	null	null	null
ENSG00000079308	NM_022648	218664512	TNS, MXRA6 DKFZp586K0617	tensin 1	TNS1	218867718	q35	AB209238	ENSG00000079308	-1	2	null	null	25	2	ENSG00000079308	ENSG00000079308	0.08	0	null	null	null	null	null	null	null	null	null	null	null	null	null	null	null	null	null	null	null
ENSG00000168903	NM_197975	180415845	BTNLR	butyrophilin-like 3	BTNL3	180433727	q35.3	AB020625	ENSG00000168903	1	5	null	null	25	1	ENSG00000168903	ENSG00000168903	0.04	0	null	null	null	null	null	null	null	null	null	null	null	null	null	null	null	null	null	null	null
ENSG00000155093		157331750	KIAA0387, phogrin, ICAAR, IA-2beta	protein tyrosine phosphatase, receptor type, N polypeptide 2	PTPRN2	158380480	q36.3	AB002385	ENSG00000155093	-1	7	null	null	25	4	ENSG00000155093	ENSG00000155093	0.16	0	null	null	null	null	null	null	null	null	null	null	null	null	null	null	null	null	null	null	null
ENSG00000204628	NM_006098	180663909	Gnb2-rs1, RACK1, H12.3	guanine nucleotide binding protein (G protein), beta polypeptide 2-like 1	GNB2L1	180675096	q35.3	M24194	ENSG00000204628	-1	5	null	null	25	1	ENSG00000204628	ENSG00000204628	0.04	0	null	null	null	null	null	null	null	null	null	null	null	null	null	null	null	null	null	null	null
ENSG00000127838		219135115	DYT8, PDC, DKFZp564N1362, FPD1, MR-1, BRP17, FKSG19, TAHCCP2, KIAA1184, KIPP1184, MGC31943, PKND1	paroxysmal nonkinesigenic dyskinesia	PNKD	219211516	q35		ENSG00000127838	1	2	null	null	25	1	ENSG00000127838	ENSG00000127838	0.04	0	null	null	null	null	null	null	null	null	null	null	null	null	null	null	null	null	null	null	null
ENSG00000135926	NM_022152	219138915	PP1201, RECS1, LFG3	transmembrane BAX inhibitor motif containing 1	TMBIM1	219157309	q35	BN000408	ENSG00000135926	-1	2	null	null	25	1	ENSG00000135926	ENSG00000135926	0.04	0	null	null	null	null	null	null	null	null	null	null	null	null	null	null	null	null	null	null	null
ENSG00000250645		418818			ENSG00000250645	419224	p15.33		ENSG00000250645	1	5	null	null	25	1	ENSG00000250645	ENSG00000250645	0.04	0	null	null	null	null	null	null	null	null	null	null	null	null	null	null	null	null	null	null	null
ENSG00000018280	NM_000578	219246752	LSH, NRAMP, NRAMP1	solute carrier family 11 (proton-coupled divalent metal ion transporters), member 1	SLC11A1	219261617	q35	D38171	ENSG00000018280	1	2	null	null	25	1	ENSG00000018280	ENSG00000018280	0.04	0	null	null	null	null	null	null	null	null	null	null	null	null	null	null	null	null	null	null	null
ENSG00000224809	NG_011923	94933974		BEN domain containing 3 pseudogene 2	BEND3P2	94935776	q22.31		ENSG00000224809	1	9	null	null	25	1	ENSG00000224809	ENSG00000224809	0.04	0	null	null	null	null	null	null	null	null	null	null	null	null	null	null	null	null	null	null	null
ENSG00000144579	NM_182642, NM_021198	219262979	NLIIF, SCP1	CTD (carboxy-terminal domain, RNA polymerase II, polypeptide A) small phosphatase 1	CTDSP1	219270664	q35	AF229162	ENSG00000144579	1	2	null	null	25	1	ENSG00000144579	ENSG00000144579	0.04	0	null	null	null	null	null	null	null	null	null	null	null	null	null	null	null	null	null	null	null
ENSG00000187984	NR_026868	95571670	ANKRD19 FLJ36178	ankyrin repeat domain 19, pseudogene	ANKRD19P	95650975	q22.31	BC038951	ENSG00000187984	1	9	null	null	25	1	ENSG00000187984	ENSG00000187984	0.04	0	null	null	null	null	null	null	null	null	null	null	null	null	null	null	null	null	null	null	null
ENSG00000248999		330617			ENSG00000248999	330787	p22.3		ENSG00000248999	1	7	null	null	25	1	ENSG00000248999	ENSG00000248999	0.04	0	null	null	null	null	null	null	null	null	null	null	null	null	null	null	null	null	null	null	null
ENSG00000248767		331310			ENSG00000248767	334388	p22.3		ENSG00000248767	1	7	null	null	25	1	ENSG00000248767	ENSG00000248767	0.04	0	null	null	null	null	null	null	null	null	null	null	null	null	null	null	null	null	null	null	null
ENSG00000135913	NM_020935	219314974	KIAA1594	ubiquitin specific peptidase 37	USP37	219433084	q35	AB046814	ENSG00000135913	-1	2	null	null	25	1	ENSG00000135913	ENSG00000135913	0.04	0	null	null	null	null	null	null	null	null	null	null	null	null	null	null	null	null	null	null	null
ENSG00000236081		1778266			ENSG00000236081	1781927	p22.3		ENSG00000236081	-1	7	null	null	25	1	ENSG00000236081	ENSG00000236081	0.04	0	null	null	null	null	null	null	null	null	null	null	null	null	null	null	null	null	null	null	null
ENSG00000236708		3303664			ENSG00000236708	3342084	p22.2		ENSG00000236708	-1	7	null	null	25	1	ENSG00000236708	ENSG00000236708	0.04	0	null	null	null	null	null	null	null	null	null	null	null	null	null	null	null	null	null	null	null
ENSG00000144580	NM_005444	219433303	RCD1, RCD1+, CNOT9, CT129	RCD1 required for cell differentiation1 homolog (S. pombe)	RQCD1	219461803	q35	D87957	ENSG00000144580	1	2	null	null	25	1	ENSG00000144580	ENSG00000144580	0.04	0	null	null	null	null	null	null	null	null	null	null	null	null	null	null	null	null	null	null	null
ENSG00000159904	NR_034163	5160870		zinc finger protein 890, pseudogene	ZNF890P	5184177	p22.1		ENSG00000159904	-1	7	null	null	25	1	ENSG00000159904	ENSG00000159904	0.04	0	null	null	null	null	null	null	null	null	null	null	null	null	null	null	null	null	null	null	null
ENSG00000170581	NM_005419	56735381	STAT113	signal transducer and activator of transcription 2, 113kDa	STAT2	56753939	q13.3	BC051284	ENSG00000170581	-1	12	null	null	25	2	ENSG00000170581	ENSG00000170581	0.08	0	null	null	null	null	null	null	null	null	null	null	null	null	null	null	null	null	null	null	null
ENSG00000254290		37454998			ENSG00000254290	37457376	p11.23		ENSG00000254290	-1	8	null	null	25	1	ENSG00000254290	ENSG00000254290	0.04	0	null	null	null	null	null	null	null	null	null	null	null	null	null	null	null	null	null	null	null
ENSG00000254306		37458055			ENSG00000254306	37483391	p11.23		ENSG00000254306	-1	8	null	null	25	1	ENSG00000254306	ENSG00000254306	0.04	0	null	null	null	null	null	null	null	null	null	null	null	null	null	null	null	null	null	null	null
ENSG00000253181		37575097			ENSG00000253181	37591274	p11.23		ENSG00000253181	1	8	null	null	25	3	ENSG00000253181	ENSG00000253181	0.12	0	null	null	null	null	null	null	null	null	null	null	null	null	null	null	null	null	null	null	null
ENSG00000248585		38059217			ENSG00000248585	38061756	p11.23		ENSG00000248585	-1	8	null	null	25	1	ENSG00000248585	ENSG00000248585	0.04	0	null	null	null	null	null	null	null	null	null	null	null	null	null	null	null	null	null	null	null
ENSG00000156206	NM_173528	81299374	FLJ38615	chromosome 15 open reading frame 26	C15orf26	81441516	q25.1	AK095934	ENSG00000156206	1	15	null	null	25	1	ENSG00000156206	ENSG00000156206	0.04	0	null	null	null	null	null	null	null	null	null	null	null	null	null	null	null	null	null	null	null
ENSG00000172349	NM_172217	81451916	LCF, IL-16, prIL-16, HsT19289, FLJ42735, FLJ16806	interleukin 16	IL16	81605104	q25.1	U82972	ENSG00000172349	1	15	null	null	25	1	ENSG00000172349	ENSG00000172349	0.04	0	null	null	null	null	null	null	null	null	null	null	null	null	null	null	null	null	null	null	null
ENSG00000181958	NM_001005275	55135360		olfactory receptor, family 4, subfamily A, member 15	OR4A15	55136394	q11	AB065776	ENSG00000181958	1	11	null	null	25	1	ENSG00000181958	ENSG00000181958	0.04	0	null	null	null	null	null	null	null	null	null	null	null	null	null	null	null	null	null	null	null
ENSG00000172345		81601394	MGC10327	StAR-related lipid transfer (START) domain containing 5	STARD5	81616524	q25.1	AF480304	ENSG00000172345	-1	15	null	null	25	1	ENSG00000172345	ENSG00000172345	0.04	0	null	null	null	null	null	null	null	null	null	null	null	null	null	null	null	null	null	null	null
ENSG00000188869	NM_181841	81623558		transmembrane channel-like 3	TMC3	81666554	q25.1	AY263163	ENSG00000188869	-1	15	null	null	25	1	ENSG00000188869	ENSG00000188869	0.04	0	null	null	null	null	null	null	null	null	null	null	null	null	null	null	null	null	null	null	null
ENSG00000172154	NM_001003750	55860753		olfactory receptor, family 8, subfamily I, member 2	OR8I2	55861762	q12.1	AB065656	ENSG00000172154	1	11	null	null	25	1	ENSG00000172154	ENSG00000172154	0.04	0	null	null	null	null	null	null	null	null	null	null	null	null	null	null	null	null	null	null	null
ENSG00000172199	NM_001005204	56143100		olfactory receptor, family 8, subfamily U, member 1	OR8U1	56144029	q12.1	AB065603	ENSG00000172199	1	11	null	null	25	1	ENSG00000172199	ENSG00000172199	0.04	0	null	null	null	null	null	null	null	null	null	null	null	null	null	null	null	null	null	null	null
ENSG00000253314	NR_027012	47733859	NCRNA00293 BEYLA	long intergenic non-protein coding RNA 293	LINC00293	47765929	q11.1	AK097475	ENSG00000253314	1	8	null	null	25	1	ENSG00000253314	ENSG00000253314	0.04	0	null	null	null	null	null	null	null	null	null	null	null	null	null	null	null	null	null	null	null
ENSG00000254118		47749200			ENSG00000254118	47750328	q11.1		ENSG00000254118	-1	8	null	null	25	1	ENSG00000254118	ENSG00000254118	0.04	0	null	null	null	null	null	null	null	null	null	null	null	null	null	null	null	null	null	null	null
ENSG00000254156		47750410		MT-ND6 pseudogene 20	MTND6P20	47750827	q11.1		ENSG00000254156	1	8	null	null	25	1	ENSG00000254156	ENSG00000254156	0.04	0	null	null	null	null	null	null	null	null	null	null	null	null	null	null	null	null	null	null	null
ENSG00000254251		91818702			ENSG00000254251	91871468	q21.3		ENSG00000254251	-1	8	null	null	25	1	ENSG00000254251	ENSG00000254251	0.04	0	null	null	null	null	null	null	null	null	null	null	null	null	null	null	null	null	null	null	null
ENSG00000172717	NM_173526	67656110	C14orf54	family with sequence similarity 71, member D	FAM71D	67695267	q23.3		ENSG00000172717	1	14	null	null	25	1	ENSG00000172717	ENSG00000172717	0.04	0	null	null	null	null	null	null	null	null	null	null	null	null	null	null	null	null	null	null	null
ENSG00000136383	NM_020778	85359911	MAK, KIAA1330, Midori	alpha-kinase 3	ALPK3	85416713	q25.3	AY044449	ENSG00000136383	1	15	null	null	25	1	ENSG00000136383	ENSG00000136383	0.04	0	null	null	null	null	null	null	null	null	null	null	null	null	null	null	null	null	null	null	null
ENSG00000109991	NM_002559	57105848	P2X3	purinergic receptor P2X, ligand-gated ion channel, 3	P2RX3	57138073	q12.1	Y07683	ENSG00000109991	1	11	null	null	25	1	ENSG00000109991	ENSG00000109991	0.04	0	null	null	null	null	null	null	null	null	null	null	null	null	null	null	null	null	null	null	null
ENSG00000259283		55293881			ENSG00000259283	55367500	q12.2		ENSG00000259283	-1	16	null	null	25	1	ENSG00000259283	ENSG00000259283	0.04	0	null	null	null	null	null	null	null	null	null	null	null	null	null	null	null	null	null	null	null
ENSG00000263207		55366267			ENSG00000263207	55366879	q12.2		ENSG00000263207	1	16	null	null	25	1	ENSG00000263207	ENSG00000263207	0.04	0	null	null	null	null	null	null	null	null	null	null	null	null	null	null	null	null	null	null	null
ENSG00000155256	NM_144588	99496878	FLJ32919	zinc finger, FYVE domain containing 27	ZFYVE27	99520663	q24.2	BC030621	ENSG00000155256	1	10	null	null	25	1	ENSG00000155256	ENSG00000155256	0.04	0	null	null	null	null	null	null	null	null	null	null	null	null	null	null	null	null	null	null	null
ENSG00000227208	NR_028064	114451484		long intergenic non-protein coding RNA 552	LINC00552	114454062	q34	AK057435	ENSG00000227208	-1	13	null	null	25	1	ENSG00000227208	ENSG00000227208	0.04	0	null	null	null	null	null	null	null	null	null	null	null	null	null	null	null	null	null	null	null
ENSG00000233695		114518603		GAS6 antisense RNA 1	GAS6-AS1	114542321	q34		ENSG00000233695	1	13	null	null	25	1	ENSG00000233695	ENSG00000233695	0.04	0	null	null	null	null	null	null	null	null	null	null	null	null	null	null	null	null	null	null	null
ENSG00000226158	NG_011415	115072121	LGALS10P1	Charcot-Leyden crystal protein pseudogene 2	CLCP2	115072541	q34	BK006815	ENSG00000226158	1	13	null	null	25	1	ENSG00000226158	ENSG00000226158	0.04	0	null	null	null	null	null	null	null	null	null	null	null	null	null	null	null	null	null	null	null
ENSG00000054690	XM_031054	68000018	KIAA1200	pleckstrin homology domain containing, family H (with MyTH4 domain) member 1	PLEKHH1	68056329	q24.1	AB033026	ENSG00000054690	1	14	null	null	25	1	ENSG00000054690	ENSG00000054690	0.04	0	null	null	null	null	null	null	null	null	null	null	null	null	null	null	null	null	null	null	null
ENSG00000110958	NM_006601	57057127	p23, TEBP, cPGES	prostaglandin E synthase 3 (cytosolic)	PTGES3	57082159	q13.3	BC003005	ENSG00000110958	-1	12	null	null	25	1	ENSG00000110958	ENSG00000110958	0.04	0	null	null	null	null	null	null	null	null	null	null	null	null	null	null	null	null	null	null	null
ENSG00000196531	NM_005594	57106212	NACA1	nascent polypeptide-associated complex alpha subunit	NACA	57125412	q13.3	X80909	ENSG00000196531	-1	12	null	null	25	1	ENSG00000196531	ENSG00000196531	0.04	0	BCL6	-	T	yes	L	NHL	Dom	-	ENSG00000196531	BCL6	-	T	yes	NHL	L	Dom	-	null	null
ENSG00000100564	NM_004569	68048672	GPI-H	phosphatidylinositol glycan anchor biosynthesis, class H	PIGH	68067004	q24.1		ENSG00000100564	-1	14	null	null	25	1	ENSG00000100564	ENSG00000100564	0.04	0	null	null	null	null	null	null	null	null	null	null	null	null	null	null	null	null	null	null	null
ENSG00000126822	NM_015549	65170820	KIAA0599 ARHGEF43	pleckstrin homology domain containing, family G (with RhoGef domain) member 3	PLEKHG3	65213610	q23.3	AB011171	ENSG00000126822	1	14	null	null	25	1	ENSG00000126822	ENSG00000126822	0.04	0	null	null	null	null	null	null	null	null	null	null	null	null	null	null	null	null	null	null	null
ENSG00000095713	NM_018058	99624757	FLJ10320, CEP-68, ASPIC1	cartilage acidic protein 1	CRTAC1	99790585	q24.2	AJ276171	ENSG00000095713	-1	10	null	null	25	1	ENSG00000095713	ENSG00000095713	0.04	0	null	null	null	null	null	null	null	null	null	null	null	null	null	null	null	null	null	null	null
ENSG00000070182		65213002		spectrin, beta, erythrocytic	SPTB	65346601	q23.3		ENSG00000070182	-1	14	null	null	25	1	ENSG00000070182	ENSG00000070182	0.04	0	null	null	null	null	null	null	null	null	null	null	null	null	null	null	null	null	null	null	null
ENSG00000261656		66503699			ENSG00000261656	66515133	q21		ENSG00000261656	-1	16	null	null	25	1	ENSG00000261656	ENSG00000261656	0.04	0	null	null	null	null	null	null	null	null	null	null	null	null	null	null	null	null	null	null	null
ENSG00000169609	NM_144597	83657193	MGC29937	chromosome 15 open reading frame 40	C15orf40	83680393	q25.2	BC019820	ENSG00000169609	-1	15	null	null	25	1	ENSG00000169609	ENSG00000169609	0.04	0	null	null	null	null	null	null	null	null	null	null	null	null	null	null	null	null	null	null	null
ENSG00000138641	NM_014606	89442199	KIAA0032	HECT and RLD domain containing E3 ubiquitin protein ligase 3	HERC3	89629693	q22.1	D25215	ENSG00000138641	1	4	null	null	25	1	ENSG00000138641	ENSG00000138641	0.04	1	null	null	null	null	null	null	null	null	null	null	null	null	null	null	null	null	null	null	null
ENSG00000168067	NM_004579	64556290	RAB8IP GCK, BL44	mitogen-activated protein kinase kinase kinase kinase 2	MAP4K2	64570713	q13.1	BC047865	ENSG00000168067	-1	11	null	null	25	1	ENSG00000168067	ENSG00000168067	0.04	0	null	null	null	null	null	null	null	null	null	null	null	null	null	null	null	null	null	null	null
ENSG00000100191	NM_014227	32614465	SAAT1, SGLT3, DJ90G24.4	solute carrier family 5 (low affinity glucose cotransporter), member 4	SLC5A4	32651328	q12.3	U41897	ENSG00000100191	-1	22	null	null	25	2	ENSG00000100191	ENSG00000100191	0.08	0	null	null	null	null	null	null	null	null	null	null	null	null	null	null	null	null	null	null	null
ENSG00000180881		75669759		calcyphosine 2	CAPS2	75784708	q21.2	AF251056	ENSG00000180881	-1	12	null	null	25	1	ENSG00000180881	ENSG00000180881	0.04	0	null	null	null	null	null	null	null	null	null	null	null	null	null	null	null	null	null	null	null
ENSG00000223731	NM_001136234	24380878	FAM48B1	suppressor of Ty 20 homolog (S. cerevisiae)-like 1	SUPT20HL1	24383541	p22.11		ENSG00000223731	1	X	null	null	25	1	ENSG00000223731	ENSG00000223731	0.04	0	null	null	null	null	null	null	null	null	null	null	null	null	null	null	null	null	null	null	null
ENSG00000137265		391739	MUM1 LSIRF	interferon regulatory factor 4	IRF4	411447	p25.3	U52682	ENSG00000137265	1	6	null	null	25	1	ENSG00000137265	ENSG00000137265	0.04	0	IGH@	-	T	yes	L	MM	Dom	-	ENSG00000137265	IGH@	-	T	yes	MM	L	Dom	-	null	null
ENSG00000102054	NM_002893	16857406	RbAp46	retinoblastoma binding protein 7	RBBP7	16888537	p22.2	U35143	ENSG00000102054	-1	X	null	null	25	2	ENSG00000102054	ENSG00000102054	0.08	0	null	null	null	null	null	null	null	null	null	null	null	null	null	null	null	null	null	null	null
ENSG00000133895		64570988		multiple endocrine neoplasia I	MEN1	64578766	q13.1	U93236	ENSG00000133895	-1	11	null	null	25	1	ENSG00000133895	ENSG00000133895	0.04	0	-	yes	D, Mis, N, F, S	yes	E	parathyroid tumors, Pancreatic neuroendocrine tumors	Rec	Multiple Endocrine Neoplasia Type 1	ENSG00000133895	-	yes	D, Mis, N, F, S	yes	parathyroid tumors, Pancreatic neuroendocrine tumors	E	Rec	Multiple Endocrine Neoplasia Type 1	null	85
ENSG00000172167	NM_022045	121457640		Mdm2, transformed 3T3 cell double minute 2, p53 binding protein (mouse) binding protein, 104kDa	MTBP	121554373	q24.12		ENSG00000172167	1	8	null	null	25	1	ENSG00000172167	ENSG00000172167	0.04	0	null	null	null	null	null	null	null	null	null	null	null	null	null	null	null	null	null	null	null
ENSG00000099869	NM_016412	2161731	IGF2AS PEG8, IGF2-AS1	IGF2 antisense RNA	IGF2-AS	2169894	p15.5	AB030733	ENSG00000099869	1	11	null	null	25	1	ENSG00000099869	ENSG00000099869	0.04	0	null	null	null	null	null	null	null	null	null	null	null	null	null	null	null	null	null	null	null
ENSG00000265202		82608603			ENSG00000265202	82610929	q21.13		ENSG00000265202	1	8	null	null	25	1	ENSG00000265202	ENSG00000265202	0.04	0	null	null	null	null	null	null	null	null	null	null	null	null	null	null	null	null	null	null	null
ENSG00000229331		30689752		GK intronic transcript 1 (non-protein coding)	GK-IT1	30690283	p21.2		ENSG00000229331	1	X	null	null	25	1	ENSG00000229331	ENSG00000229331	0.04	0	null	null	null	null	null	null	null	null	null	null	null	null	null	null	null	null	null	null	null
ENSG00000259471		66874528			ENSG00000259471	66978132	q22.31		ENSG00000259471	1	15	null	null	25	1	ENSG00000259471	ENSG00000259471	0.04	0	null	null	null	null	null	null	null	null	null	null	null	null	null	null	null	null	null	null	null
ENSG00000118412	NM_001137667	90539613	FLASH, CED-4, RIP25, FLJ11208, KIAA1315	caspase 8 associated protein 2	CASP8AP2	90584155	q15	AB037736	ENSG00000118412	1	6	null	null	25	2	ENSG00000118412	ENSG00000118412	0.08	0	null	null	null	null	null	null	null	null	null	null	null	null	null	null	null	null	null	null	null
ENSG00000172955	NM_000672	100123795	ADH-5	alcohol dehydrogenase 6 (class V)	ADH6	100140694	q23	AK092768	ENSG00000172955	-1	4	null	null	25	1	ENSG00000172955	ENSG00000172955	0.04	0	null	null	null	null	null	null	null	null	null	null	null	null	null	null	null	null	null	null	null
ENSG00000184305	NM_001145065	91048686	FAM190A KIAA1680	coiled-coil serine-rich protein 1	CCSER1	92523064	q22.1		ENSG00000184305	1	4	null	null	25	1	ENSG00000184305	ENSG00000184305	0.04	0	null	null	null	null	null	null	null	null	null	null	null	null	null	null	null	null	null	null	null
ENSG00000236041		2792586			ENSG00000236041	2792807	p15.5		ENSG00000236041	1	11	null	null	25	1	ENSG00000236041	ENSG00000236041	0.04	0	null	null	null	null	null	null	null	null	null	null	null	null	null	null	null	null	null	null	null
ENSG00000080845		34894258			DLGAP4	35157040	q11.23		ENSG00000080845	1	20	null	null	25	1	ENSG00000080845	ENSG00000080845	0.04	0	null	null	null	null	null	null	null	null	null	null	null	null	null	null	null	null	null	null	null
ENSG00000260493		86084312			ENSG00000260493	86089297	q21.2		ENSG00000260493	-1	8	null	null	25	2	ENSG00000260493	ENSG00000260493	0.08	0	null	null	null	null	null	null	null	null	null	null	null	null	null	null	null	null	null	null	null
ENSG00000168874	NM_032827	85978467	HATH6, FLJ14708, bHLHa21	atonal homolog 8 (Drosophila)	ATOH8	86015189	p11.2	AK074681	ENSG00000168874	1	2	null	null	25	1	ENSG00000168874	ENSG00000168874	0.04	0	null	null	null	null	null	null	null	null	null	null	null	null	null	null	null	null	null	null	null
ENSG00000254208		86089757			ENSG00000254208	86090385	q21.2		ENSG00000254208	-1	8	null	null	25	2	ENSG00000254208	ENSG00000254208	0.08	0	null	null	null	null	null	null	null	null	null	null	null	null	null	null	null	null	null	null	null
ENSG00000253699		87192647			ENSG00000253699	87224465	q21.3		ENSG00000253699	1	8	null	null	25	2	ENSG00000253699	ENSG00000253699	0.08	0	null	null	null	null	null	null	null	null	null	null	null	null	null	null	null	null	null	null	null
ENSG00000250404		3837982			ENSG00000250404	3843130	p15.4		ENSG00000250404	1	11	null	null	25	1	ENSG00000250404	ENSG00000250404	0.04	0	null	null	null	null	null	null	null	null	null	null	null	null	null	null	null	null	null	null	null
ENSG00000177324	NM_153346	18181051	CXorf20 MGC33653	BEN domain containing 2	BEND2	18239024	p22.13	AK128155	ENSG00000177324	-1	X	null	null	25	1	ENSG00000177324	ENSG00000177324	0.04	0	null	null	null	null	null	null	null	null	null	null	null	null	null	null	null	null	null	null	null
ENSG00000133424	NM_133642	33668847	KIAA0609	like-glycosyltransferase	LARGE	34318829	q12.3	AJ007583	ENSG00000133424	-1	22	null	null	25	1	ENSG00000133424	ENSG00000133424	0.04	0	null	null	null	null	null	null	null	null	null	null	null	null	null	null	null	null	null	null	null
ENSG00000266729		28923331			ENSG00000266729	29006951	q12.1		ENSG00000266729	-1	18	null	null	25	1	ENSG00000266729	ENSG00000266729	0.04	0	null	null	null	null	null	null	null	null	null	null	null	null	null	null	null	null	null	null	null
ENSG00000145216	NM_030917	54243810	DKFZp586K0717	FIP1 like 1 (S. cerevisiae)	FIP1L1	55161439	q12	AF161429	ENSG00000145216	1	4	null	null	25	1	ENSG00000145216	ENSG00000145216	0.04	0	PDGFRA	-	T	yes	L	idiopathic hypereosinophilic syndrome	Dom	-	ENSG00000145216	PDGFRA	-	T	yes	idiopathic hypereosinophilic syndrome	L	Dom	-	null	3
ENSG00000157766	NM_001135	89346674	MSK16, CSPG1, AGC1 CSPGCP	aggrecan	ACAN	89418585	q26.1	M55172	ENSG00000157766	1	15	null	null	25	1	ENSG00000157766	ENSG00000157766	0.04	0	null	null	null	null	null	null	null	null	null	null	null	null	null	null	null	null	null	null	null
ENSG00000248492	NR_002438	135610314	ZFATAS, ZFAT-AS SAS-ZFAT, NCRNA00070	ZFAT antisense RNA 1	ZFAT-AS1	135612932	q24.22	AB167742	ENSG00000248492	1	8	null	null	25	2	ENSG00000248492	ENSG00000248492	0.08	0	null	null	null	null	null	null	null	null	null	null	null	null	null	null	null	null	null	null	null
ENSG00000263917		29598792			ENSG00000263917	29691742	q12.1		ENSG00000263917	1	18	null	null	25	1	ENSG00000263917	ENSG00000263917	0.04	0	null	null	null	null	null	null	null	null	null	null	null	null	null	null	null	null	null	null	null
ENSG00000265279		29775989			ENSG00000265279	29776929	q12.1		ENSG00000265279	-1	18	null	null	25	1	ENSG00000265279	ENSG00000265279	0.04	0	null	null	null	null	null	null	null	null	null	null	null	null	null	null	null	null	null	null	null
ENSG00000229988		5263184		hemoglobin, beta pseudogene 1	HBBP1	5264767	p15.4	X02133	ENSG00000229988	-1	11	null	null	25	2	ENSG00000229988	ENSG00000229988	0.08	0	null	null	null	null	null	null	null	null	null	null	null	null	null	null	null	null	null	null	null
ENSG00000260629		5265784			ENSG00000260629	5266777	p15.4		ENSG00000260629	-1	11	null	null	25	2	ENSG00000260629	ENSG00000260629	0.08	0	null	null	null	null	null	null	null	null	null	null	null	null	null	null	null	null	null	null	null
ENSG00000167355		5326206			ENSG00000167355	5526882	p15.4		ENSG00000167355	-1	11	null	null	25	1	ENSG00000167355	ENSG00000167355	0.04	0	null	null	null	null	null	null	null	null	null	null	null	null	null	null	null	null	null	null	null
ENSG00000196247	NM_016220	64126511	ZNF588 ZFD25, smap-7	zinc finger protein 107	ZNF107	64171404	q11.21	AB027251	ENSG00000196247	1	7	null	null	25	1	ENSG00000196247	ENSG00000196247	0.04	0	null	null	null	null	null	null	null	null	null	null	null	null	null	null	null	null	null	null	null
ENSG00000072201		54325468	LNX MPDZ, PDZRN2	ligand of numb-protein X 1, E3 ubiquitin protein ligase	LNX1	54567572	q12	AF237782	ENSG00000072201	-1	4	null	null	25	1	ENSG00000072201	ENSG00000072201	0.04	0	null	null	null	null	null	null	null	null	null	null	null	null	null	null	null	null	null	null	null
ENSG00000140545	NM_005928	89441916	SPAG10 SED1, EDIL1, BA46, OAcGD3S, HsT19888, MFG-E8, hP47	milk fat globule-EGF factor 8 protein	MFGE8	89456642	q26.1	U58516	ENSG00000140545	-1	15	null	null	25	1	ENSG00000140545	ENSG00000140545	0.04	0	null	null	null	null	null	null	null	null	null	null	null	null	null	null	null	null	null	null	null
ENSG00000230087		5375922			ENSG00000230087	5376808	p15.4		ENSG00000230087	1	11	null	null	25	1	ENSG00000230087	ENSG00000230087	0.04	0	null	null	null	null	null	null	null	null	null	null	null	null	null	null	null	null	null	null	null
ENSG00000197008	NM_006524	64254766	pHZ-32	zinc finger protein 138	ZNF138	64294054	q11.21	U09847	ENSG00000197008	1	7	null	null	25	1	ENSG00000197008	ENSG00000197008	0.04	0	null	null	null	null	null	null	null	null	null	null	null	null	null	null	null	null	null	null	null
ENSG00000234616		143738874			JRK	143763386	q24.3		ENSG00000234616	-1	8	null	null	25	1	ENSG00000234616	ENSG00000234616	0.04	0	null	null	null	null	null	null	null	null	null	null	null	null	null	null	null	null	null	null	null
ENSG00000110025		64781654		sorting nexin 15	SNX15	64808044	q13.1	AF175267	ENSG00000110025	1	11	null	null	25	1	ENSG00000110025	ENSG00000110025	0.04	0	null	null	null	null	null	null	null	null	null	null	null	null	null	null	null	null	null	null	null
ENSG00000253741		143783670			ENSG00000253741	143808391	q24.3		ENSG00000253741	-1	8	null	null	25	1	ENSG00000253741	ENSG00000253741	0.04	0	null	null	null	null	null	null	null	null	null	null	null	null	null	null	null	null	null	null	null
ENSG00000168061	NM_013299	64808373	HSU79266, SHD1	SAC3 domain containing 1	SAC3D1	64812300	q13.1	U79266	ENSG00000168061	1	11	null	null	25	1	ENSG00000168061	ENSG00000168061	0.04	0	null	null	null	null	null	null	null	null	null	null	null	null	null	null	null	null	null	null	null
ENSG00000149636	NM_024918	35380194	C20orf172 dJ469A13.2, MIS13, KNL3, hKNL-3	DSN1, MIND kinetochore complex component, homolog (S. cerevisiae)	DSN1	35402230	q11.23	AK023408	ENSG00000149636	-1	20	null	null	25	2	ENSG00000149636	ENSG00000149636	0.08	0	null	null	null	null	null	null	null	null	null	null	null	null	null	null	null	null	null	null	null
ENSG00000152926	NM_024498	64438360	HPF9, H-plk	zinc finger protein 117	ZNF117	64467062	q11.21	M27879	ENSG00000152926	-1	7	null	null	25	1	ENSG00000152926	ENSG00000152926	0.04	0	null	null	null	null	null	null	null	null	null	null	null	null	null	null	null	null	null	null	null
ENSG00000099204		116190872	LIMAB1, ABLIM abLIM, limatin	actin binding LIM protein 1	ABLIM1	116444414	q25.3	AF005654	ENSG00000099204	-1	10	null	null	25	1	ENSG00000099204	ENSG00000099204	0.04	0	null	null	null	null	null	null	null	null	null	null	null	null	null	null	null	null	null	null	null
ENSG00000248713		100557686			ENSG00000248713	100575805	q23		ENSG00000248713	-1	4	null	null	25	1	ENSG00000248713	ENSG00000248713	0.04	0	null	null	null	null	null	null	null	null	null	null	null	null	null	null	null	null	null	null	null
ENSG00000267761		44812096			ENSG00000267761	45120914	q21.1		ENSG00000267761	1	18	null	null	25	1	ENSG00000267761	ENSG00000267761	0.04	0	null	null	null	null	null	null	null	null	null	null	null	null	null	null	null	null	null	null	null
ENSG00000102575		11685475	TRAP	acid phosphatase 5, tartrate resistant	ACP5	11689823	p13.2	X14618	ENSG00000102575	-1	19	null	null	25	1	ENSG00000102575	ENSG00000102575	0.04	0	null	null	null	null	null	null	null	null	null	null	null	null	null	null	null	null	null	null	null
ENSG00000258830		57643392			ENSG00000258830	57690267	q13.3		ENSG00000258830	-1	12	null	null	25	1	ENSG00000258830	ENSG00000258830	0.04	0	null	null	null	null	null	null	null	null	null	null	null	null	null	null	null	null	null	null	null
ENSG00000254665		8714904			ENSG00000254665	8718154	p15.4		ENSG00000254665	1	11	null	null	25	2	ENSG00000254665	ENSG00000254665	0.08	0	null	null	null	null	null	null	null	null	null	null	null	null	null	null	null	null	null	null	null
ENSG00000033800		68346517	DDXBP1 GBP, GU/RH-II, ZMIZ3	protein inhibitor of activated STAT, 1	PIAS1	68483096	q23	AF077951	ENSG00000033800	1	15	null	null	25	1	ENSG00000033800	ENSG00000033800	0.04	0	null	null	null	null	null	null	null	null	null	null	null	null	null	null	null	null	null	null	null
ENSG00000197933	NM_001080493	11832081	HSZFP36	zinc finger protein 823	ZNF823	11849824	p13.2	X51760	ENSG00000197933	-1	19	null	null	25	1	ENSG00000197933	ENSG00000197933	0.04	0	null	null	null	null	null	null	null	null	null	null	null	null	null	null	null	null	null	null	null
ENSG00000105556	XM_041843	305575	KIAA1193	mesoderm induction early response 1, family member 2	MIER2	344798	p13.3	AB033019	ENSG00000105556	-1	19	null	null	25	1	ENSG00000105556	ENSG00000105556	0.04	0	null	null	null	null	null	null	null	null	null	null	null	null	null	null	null	null	null	null	null
ENSG00000149823	NM_013265	64856796	C11orf3, C11orf2 ANG2, ANG3, FFR	vacuolar protein sorting 51 homolog (S. cerevisiae)	VPS51	64879332	q13.1	AF024631	ENSG00000149823	1	11	null	null	25	1	ENSG00000149823	ENSG00000149823	0.04	0	null	null	null	null	null	null	null	null	null	null	null	null	null	null	null	null	null	null	null
ENSG00000254397		9451903			ENSG00000254397	9455033	p15.4		ENSG00000254397	-1	11	null	null	25	1	ENSG00000254397	ENSG00000254397	0.04	0	null	null	null	null	null	null	null	null	null	null	null	null	null	null	null	null	null	null	null
ENSG00000156804		124510129	MAFbx, ATROGIN1, Fbx32	F-box protein 32	FBXO32	124553446	q24.13	AJ420108	ENSG00000156804	-1	8	null	null	25	1	ENSG00000156804	ENSG00000156804	0.04	0	null	null	null	null	null	null	null	null	null	null	null	null	null	null	null	null	null	null	null
ENSG00000197044	NM_152355	11877815	FLJ38637	zinc finger protein 441	ZNF441	11894893	p13.2	AK095956	ENSG00000197044	1	19	null	null	25	1	ENSG00000197044	ENSG00000197044	0.04	0	null	null	null	null	null	null	null	null	null	null	null	null	null	null	null	null	null	null	null
ENSG00000177599	NM_152356	11908482	FLJ34791	zinc finger protein 491	ZNF491	11920437	p13.2	AK092110	ENSG00000177599	1	19	null	null	25	1	ENSG00000177599	ENSG00000177599	0.04	0	null	null	null	null	null	null	null	null	null	null	null	null	null	null	null	null	null	null	null
ENSG00000149809	NM_003273	64879317	ANG1, DHCR14A, NET47	transmembrane 7 superfamily member 2	TM7SF2	64883856	q13.1	BC012857	ENSG00000149809	1	11	null	null	25	1	ENSG00000149809	ENSG00000149809	0.04	0	null	null	null	null	null	null	null	null	null	null	null	null	null	null	null	null	null	null	null
ENSG00000228716	NM_000791	79922047		dihydrofolate reductase	DHFR	79950802	q14.1		ENSG00000228716	-1	5	null	null	25	1	ENSG00000228716	ENSG00000228716	0.04	0	null	null	null	null	null	null	null	null	null	null	null	null	null	null	null	null	null	null	null
ENSG00000165832	NM_139169	116697952	PUS4	TruB pseudouridine (psi) synthase homolog 1 (E. coli)	TRUB1	116737430	q25.3	AF448144	ENSG00000165832	1	10	null	null	25	1	ENSG00000165832	ENSG00000165832	0.04	0	null	null	null	null	null	null	null	null	null	null	null	null	null	null	null	null	null	null	null
ENSG00000139239	NG_009597	63359095	RPL14L bcm1298	ribosomal protein L14 pseudogene 1	RPL14P1	63359764	q14.2		ENSG00000139239	1	12	null	null	25	1	ENSG00000139239	ENSG00000139239	0.04	0	null	null	null	null	null	null	null	null	null	null	null	null	null	null	null	null	null	null	null
ENSG00000113318	NM_002439	79950467	DUP, MRP1	mutS homolog 3 (E. coli)	MSH3	80172279	q14.1	U61981	ENSG00000113318	1	5	null	null	25	1	ENSG00000113318	ENSG00000113318	0.04	0	null	null	null	null	null	null	null	null	null	null	null	null	null	null	null	null	null	null	null
ENSG00000107518	XM_049349	116853124	KIAA0534, FLJ45344, ALP	attractin-like 1	ATRNL1	117708503	q25.3	AB011106	ENSG00000107518	1	10	null	null	25	1	ENSG00000107518	ENSG00000107518	0.04	0	null	null	null	null	null	null	null	null	null	null	null	null	null	null	null	null	null	null	null
ENSG00000092108	NM_182835	31091318	C14orf163 RA410, KIAA0917, STXBP1L2, SLY1	sec1 family domain containing 1	SCFD1	31205018	q12	AF110646	ENSG00000092108	1	14	null	null	25	1	ENSG00000092108	ENSG00000092108	0.04	0	null	null	null	null	null	null	null	null	null	null	null	null	null	null	null	null	null	null	null
ENSG00000105778	NM_015060	32535038	KIAA0241	AVL9 homolog (S. cerevisiase)	AVL9	33078516	p14.3	D87682	ENSG00000105778	1	7	null	null	25	1	ENSG00000105778	ENSG00000105778	0.04	0	null	null	null	null	null	null	null	null	null	null	null	null	null	null	null	null	null	null	null
ENSG00000197054	NM_001012753	12035890	ZNF440L	zinc finger protein 763	ZNF763	12090390	p13.2	AK092240	ENSG00000197054	1	19	null	null	25	1	ENSG00000197054	ENSG00000197054	0.04	0	null	null	null	null	null	null	null	null	null	null	null	null	null	null	null	null	null	null	null
ENSG00000174276	NM_014205	64883875	C11orf5 FON	zinc finger, HIT-type containing 2	ZNHIT2	64885170	q13.1		ENSG00000174276	-1	11	null	null	25	1	ENSG00000174276	ENSG00000174276	0.04	0	null	null	null	null	null	null	null	null	null	null	null	null	null	null	null	null	null	null	null
ENSG00000267179		12035890			ENSG00000267179	12090105	p13.2		ENSG00000267179	1	19	null	null	25	1	ENSG00000267179	ENSG00000267179	0.04	0	null	null	null	null	null	null	null	null	null	null	null	null	null	null	null	null	null	null	null
ENSG00000268100		23675230	ZNF725	zinc finger protein 725, pseudogene	ZNF725P	23695458	p12		ENSG00000268100	-1	19	null	null	25	1	ENSG00000268100	ENSG00000268100	0.04	0	null	null	null	null	null	null	null	null	null	null	null	null	null	null	null	null	null	null	null
ENSG00000157184	NM_000098	53662101	CPT1 CPTASE	carnitine palmitoyltransferase 2	CPT2	53679869	p32.3	BC002445	ENSG00000157184	1	1	null	null	25	1	ENSG00000157184	ENSG00000157184	0.04	0	null	null	null	null	null	null	null	null	null	null	null	null	null	null	null	null	null	null	null
ENSG00000162384	NM_017887	53679771	FLJ20580	chromosome 1 open reading frame 123	C1orf123	53686289	p32.3	BC010908	ENSG00000162384	-1	1	null	null	25	1	ENSG00000162384	ENSG00000162384	0.04	0	null	null	null	null	null	null	null	null	null	null	null	null	null	null	null	null	null	null	null
ENSG00000158955	NM_003396	44910567	WNT15 WNT14B	wingless-type MMTV integration site family, member 9B	WNT9B	44964096	q21.32	AF028703	ENSG00000158955	1	17	null	null	25	1	ENSG00000158955	ENSG00000158955	0.04	0	null	null	null	null	null	null	null	null	null	null	null	null	null	null	null	null	null	null	null
ENSG00000255346	NM_024505	69222864	NOX5A, NOX5B	NADPH oxidase, EF-hand calcium binding domain 5	NOX5	69355083	q23	AF317889	ENSG00000255346	1	15	null	null	25	1	ENSG00000255346	ENSG00000255346	0.04	0	null	null	null	null	null	null	null	null	null	null	null	null	null	null	null	null	null	null	null
ENSG00000119414	NM_016294	127908852	PP6	protein phosphatase 6, catalytic subunit	PPP6C	127952218	q33.3	AF035158	ENSG00000119414	-1	9	null	null	25	1	ENSG00000119414	ENSG00000119414	0.04	0	null	null	null	null	null	null	null	null	null	null	null	null	null	null	null	null	null	null	null
ENSG00000147684	NM_005005	125551344	B22, UQOR22, LYRM3	NADH dehydrogenase (ubiquinone) 1 beta subcomplex, 9, 22kDa	NDUFB9	125580751	q24.13	AF044956	ENSG00000147684	1	8	null	null	25	1	ENSG00000147684	ENSG00000147684	0.04	0	null	null	null	null	null	null	null	null	null	null	null	null	null	null	null	null	null	null	null
ENSG00000004897		45195069	D0S1430E, D17S978E APC3, ANAPC3, NUC2	cell division cycle 27	CDC27	45266788	q21.32	U00001	ENSG00000004897	-1	17	null	null	25	1	ENSG00000004897	ENSG00000004897	0.04	0	null	null	null	null	null	null	null	null	null	null	null	null	null	null	null	null	null	null	null
ENSG00000170873	NM_014751	125563031	KIAA0429, MIMA, MIMB, MIM	metastasis suppressor 1	MTSS1	125740730	q24.13	AF086645	ENSG00000170873	-1	8	null	null	25	2	ENSG00000170873	ENSG00000170873	0.08	0	null	null	null	null	null	null	null	null	null	null	null	null	null	null	null	null	null	null	null
ENSG00000254540		22382759			ENSG00000254540	22383840	p14.3		ENSG00000254540	-1	11	null	null	25	1	ENSG00000254540	ENSG00000254540	0.04	0	null	null	null	null	null	null	null	null	null	null	null	null	null	null	null	null	null	null	null
ENSG00000174332	NM_147193	53971910	FLJ36155	GLIS family zinc finger 1	GLIS1	54199877	p32.3	AK093474	ENSG00000174332	-1	1	null	null	25	1	ENSG00000174332	ENSG00000174332	0.04	0	null	null	null	null	null	null	null	null	null	null	null	null	null	null	null	null	null	null	null
ENSG00000174799	NM_025009	56815037	KIAA0635, CEP4 FLJ13621	centrosomal protein 135kDa	CEP135	56899270	q12	AB014535	ENSG00000174799	1	4	null	null	25	1	ENSG00000174799	ENSG00000174799	0.04	0	null	null	null	null	null	null	null	null	null	null	null	null	null	null	null	null	null	null	null
ENSG00000196792	NM_014574	31363005	SG2NA	striatin, calmodulin binding protein 3	STRN3	31495607	q12		ENSG00000196792	-1	14	null	null	25	1	ENSG00000196792	ENSG00000196792	0.04	0	null	null	null	null	null	null	null	null	null	null	null	null	null	null	null	null	null	null	null
ENSG00000180938	NM_152412	125985540	FLJ38002	zinc finger protein 572	ZNF572	125991631	q24.13	BX537876	ENSG00000180938	1	8	null	null	25	1	ENSG00000180938	ENSG00000180938	0.04	0	null	null	null	null	null	null	null	null	null	null	null	null	null	null	null	null	null	null	null
ENSG00000119865	NM_015463	68511303	C2orf32 DKFZP566K1924, CRIP1, CRIP1a, CRIP1b	cannabinoid receptor interacting protein 1	CNRIP1	68547183	p14	AL110235	ENSG00000119865	-1	2	null	null	25	1	ENSG00000119865	ENSG00000119865	0.04	0	null	null	null	null	null	null	null	null	null	null	null	null	null	null	null	null	null	null	null
ENSG00000109265	NM_020722	57036361		KIAA1211	KIAA1211	57194791	q12	AB033037	ENSG00000109265	1	4	null	null	25	1	ENSG00000109265	ENSG00000109265	0.04	0	null	null	null	null	null	null	null	null	null	null	null	null	null	null	null	null	null	null	null
ENSG00000139304	NM_001145026	80799774	DFNB84	protein tyrosine phosphatase, receptor type, Q	PTPRQ	81074013	q21.31	AF169351	ENSG00000139304	1	12	null	null	25	2	ENSG00000139304	ENSG00000139304	0.08	0	null	null	null	null	null	null	null	null	null	null	null	null	null	null	null	null	null	null	null
ENSG00000181126		29758637			HLA-V	29765588	p22.1		ENSG00000181126	1	6	null	null	25	2	ENSG00000181126	ENSG00000181126	0.08	0	null	null	null	null	null	null	null	null	null	null	null	null	null	null	null	null	null	null	null
ENSG00000176998		29758816			HCG4	29760850	p22.1		ENSG00000176998	-1	6	null	null	25	2	ENSG00000176998	ENSG00000176998	0.08	0	null	null	null	null	null	null	null	null	null	null	null	null	null	null	null	null	null	null	null
ENSG00000261548		29768192			HLA-P	29770202	p22.1		ENSG00000261548	1	6	null	null	25	1	ENSG00000261548	ENSG00000261548	0.04	0	null	null	null	null	null	null	null	null	null	null	null	null	null	null	null	null	null	null	null
ENSG00000169621	NM_173545	68694693	C2orf13 MGC47799, Xip1	aprataxin and PNKP like factor	APLF	68858004	p13.3	BC030711	ENSG00000169621	1	2	null	null	25	1	ENSG00000169621	ENSG00000169621	0.04	0	null	null	null	null	null	null	null	null	null	null	null	null	null	null	null	null	null	null	null
ENSG00000227766		29909852			HCG4P5	29910844	p22.1		ENSG00000227766	-1	6	null	null	25	1	ENSG00000227766	ENSG00000227766	0.04	0	null	null	null	null	null	null	null	null	null	null	null	null	null	null	null	null	null	null	null
ENSG00000111058	NM_024560	81331594	FLJ21963	acyl-CoA synthetase short-chain family member 3	ACSS3	81650533	q21.31		ENSG00000111058	1	12	null	null	25	1	ENSG00000111058	ENSG00000111058	0.04	0	null	null	null	null	null	null	null	null	null	null	null	null	null	null	null	null	null	null	null
ENSG00000203867	NM_001134363	112404155		RNA binding motif protein 20	RBM20	112599227	q25.2	BX648563	ENSG00000203867	1	10	null	null	25	1	ENSG00000203867	ENSG00000203867	0.04	0	null	null	null	null	null	null	null	null	null	null	null	null	null	null	null	null	null	null	null
ENSG00000121858		172223298	TRAIL, Apo-2L, TL2, CD253	tumor necrosis factor (ligand) superfamily, member 10	TNFSF10	172241297	q26.31	U37518	ENSG00000121858	-1	3	null	null	25	1	ENSG00000121858	ENSG00000121858	0.04	0	null	null	null	null	null	null	null	null	null	null	null	null	null	null	null	null	null	null	null
ENSG00000178722	NM_173667	60933535	FLJ37543	chromosome 5 open reading frame 64	C5orf64	61047590	q12.1		ENSG00000178722	1	5	null	null	25	1	ENSG00000178722	ENSG00000178722	0.04	0	null	null	null	null	null	null	null	null	null	null	null	null	null	null	null	null	null	null	null
ENSG00000172116	NM_172099	87042462	CD8B1	CD8b molecule	CD8B	87089047	p11.2		ENSG00000172116	-1	2	null	null	25	3	ENSG00000172116	ENSG00000172116	0.12	0	null	null	null	null	null	null	null	null	null	null	null	null	null	null	null	null	null	null	null
ENSG00000141279	NM_006310	45600306	PSA, MP100	aminopeptidase puromycin sensitive	NPEPPS	45700642	q21.32	Y07701	ENSG00000141279	1	17	null	null	25	1	ENSG00000141279	ENSG00000141279	0.04	0	null	null	null	null	null	null	null	null	null	null	null	null	null	null	null	null	null	null	null
ENSG00000228061		31658875			ENSG00000228061	31789501	p13		ENSG00000228061	-1	11	null	null	25	2	ENSG00000228061	ENSG00000228061	0.08	0	null	null	null	null	null	null	null	null	null	null	null	null	null	null	null	null	null	null	null
ENSG00000203504		31705636			ENSG00000203504	31707478	p13		ENSG00000203504	1	11	null	null	25	2	ENSG00000203504	ENSG00000203504	0.08	0	null	null	null	null	null	null	null	null	null	null	null	null	null	null	null	null	null	null	null
ENSG00000203418		31706615			ENSG00000203418	31706873	p13		ENSG00000203418	-1	11	null	null	25	2	ENSG00000203418	ENSG00000203418	0.08	0	null	null	null	null	null	null	null	null	null	null	null	null	null	null	null	null	null	null	null
ENSG00000267410		34692721			ENSG00000267410	34694809	q13.11		ENSG00000267410	1	19	null	null	25	1	ENSG00000267410	ENSG00000267410	0.04	0	null	null	null	null	null	null	null	null	null	null	null	null	null	null	null	null	null	null	null
ENSG00000158321		69063905	KIAA0442, FBRSL2	autism susceptibility candidate 2	AUTS2	70258054	q11.22	AF326917	ENSG00000158321	1	7	null	null	25	1	ENSG00000158321	ENSG00000158321	0.04	0	null	null	null	null	null	null	null	null	null	null	null	null	null	null	null	null	null	null	null
ENSG00000068796	NM_004520	61601989	KIF2 HK2	kinesin heavy chain member 2A	KIF2A	61833076	q12.1	BC031828	ENSG00000068796	1	5	null	null	25	1	ENSG00000068796	ENSG00000068796	0.04	0	null	null	null	null	null	null	null	null	null	null	null	null	null	null	null	null	null	null	null
ENSG00000269303		35489137			ENSG00000269303	35491074	q13.11		ENSG00000269303	-1	19	null	null	25	1	ENSG00000269303	ENSG00000269303	0.04	0	null	null	null	null	null	null	null	null	null	null	null	null	null	null	null	null	null	null	null
ENSG00000227392		35549963			ENSG00000227392	35597208	q13.12		ENSG00000227392	-1	19	null	null	25	1	ENSG00000227392	ENSG00000227392	0.04	0	null	null	null	null	null	null	null	null	null	null	null	null	null	null	null	null	null	null	null
ENSG00000224328		30670844			MDC1-AS1	30680961	p21.33		ENSG00000224328	1	6	null	null	25	1	ENSG00000224328	ENSG00000224328	0.04	0	null	null	null	null	null	null	null	null	null	null	null	null	null	null	null	null	null	null	null
ENSG00000268947		35753749			ENSG00000268947	35755707	q13.12		ENSG00000268947	1	19	null	null	25	1	ENSG00000268947	ENSG00000268947	0.04	0	null	null	null	null	null	null	null	null	null	null	null	null	null	null	null	null	null	null	null
ENSG00000185274	NM_022479	70597155	GALNTL3	Williams-Beuren syndrome chromosome region 17	WBSCR17	71178585	q11.22	AF410457	ENSG00000185274	1	7	null	null	25	1	ENSG00000185274	ENSG00000185274	0.04	0	null	null	null	null	null	null	null	null	null	null	null	null	null	null	null	null	null	null	null
ENSG00000254451		75628520			ENSG00000254451	75692288	q21.1		ENSG00000254451	1	12	null	null	25	1	ENSG00000254451	ENSG00000254451	0.04	0	null	null	null	null	null	null	null	null	null	null	null	null	null	null	null	null	null	null	null
ENSG00000269755		12543917			ENSG00000269755	12595630	p13.2		ENSG00000269755	-1	19	null	null	25	1	ENSG00000269755	ENSG00000269755	0.04	0	null	null	null	null	null	null	null	null	null	null	null	null	null	null	null	null	null	null	null
ENSG00000242852	NM_152601	12571998	FLJ38281	zinc finger protein 709	ZNF709	12624668	p13.2	AK095600	ENSG00000242852	-1	19	null	null	25	1	ENSG00000242852	ENSG00000242852	0.04	0	null	null	null	null	null	null	null	null	null	null	null	null	null	null	null	null	null	null	null
ENSG00000116212	NM_052940	54411750	MGC8974	leucine rich repeat containing 42	LRRC42	54433841	p32.3	AK075201	ENSG00000116212	1	1	null	null	25	1	ENSG00000116212	ENSG00000116212	0.04	0	null	null	null	null	null	null	null	null	null	null	null	null	null	null	null	null	null	null	null
ENSG00000236144		36031640			ENSG00000236144	36036931	q13.12		ENSG00000236144	-1	19	null	null	25	1	ENSG00000236144	ENSG00000236144	0.04	0	null	null	null	null	null	null	null	null	null	null	null	null	null	null	null	null	null	null	null
ENSG00000196826		12572373			ENSG00000196826	12662288	p13.2		ENSG00000196826	-1	19	null	null	25	1	ENSG00000196826	ENSG00000196826	0.04	0	null	null	null	null	null	null	null	null	null	null	null	null	null	null	null	null	null	null	null
ENSG00000267763		36342553			ENSG00000267763	36360189	q13.12		ENSG00000267763	-1	19	null	null	25	1	ENSG00000267763	ENSG00000267763	0.04	0	null	null	null	null	null	null	null	null	null	null	null	null	null	null	null	null	null	null	null
ENSG00000267403		36378574			ENSG00000267403	36385454	q13.12		ENSG00000267403	1	19	null	null	25	1	ENSG00000267403	ENSG00000267403	0.04	0	null	null	null	null	null	null	null	null	null	null	null	null	null	null	null	null	null	null	null
ENSG00000188033	NM_020714	12688775	KIAA1198	zinc finger protein 490	ZNF490	12750912	p13.2	AB033024	ENSG00000188033	-1	19	null	null	25	1	ENSG00000188033	ENSG00000188033	0.04	0	null	null	null	null	null	null	null	null	null	null	null	null	null	null	null	null	null	null	null
ENSG00000173875	NM_153358	12721732	FLJ90396	zinc finger protein 791	ZNF791	12742735	p13.2	AK074877	ENSG00000173875	1	19	null	null	25	1	ENSG00000173875	ENSG00000173875	0.04	0	null	null	null	null	null	null	null	null	null	null	null	null	null	null	null	null	null	null	null
ENSG00000119314		114980715	ROD1 DKFZp781I1117	polypyrimidine tract binding protein 3	PTBP3	115095947	q32	AB023967	ENSG00000119314	-1	9	null	null	25	1	ENSG00000119314	ENSG00000119314	0.04	0	null	null	null	null	null	null	null	null	null	null	null	null	null	null	null	null	null	null	null
ENSG00000223534		32627657			HLA-DQB1-AS1	32628506	p21.32		ENSG00000223534	1	6	null	null	25	2	ENSG00000223534	ENSG00000223534	0.08	0	null	null	null	null	null	null	null	null	null	null	null	null	null	null	null	null	null	null	null
ENSG00000241287		32627663			ENSG00000241287	32630227	p21.32		ENSG00000241287	-1	6	null	null	25	2	ENSG00000241287	ENSG00000241287	0.08	0	null	null	null	null	null	null	null	null	null	null	null	null	null	null	null	null	null	null	null
ENSG00000233527		37063972			ENSG00000233527	37085610	q13.12		ENSG00000233527	1	19	null	null	25	1	ENSG00000233527	ENSG00000233527	0.04	0	null	null	null	null	null	null	null	null	null	null	null	null	null	null	null	null	null	null	null
ENSG00000263756		32939842			ENSG00000263756	32940630	p21.32		ENSG00000263756	-1	6	null	null	25	1	ENSG00000263756	ENSG00000263756	0.04	0	null	null	null	null	null	null	null	null	null	null	null	null	null	null	null	null	null	null	null
ENSG00000267437		37619581			ENSG00000267437	37632542	q13.12		ENSG00000267437	-1	19	null	null	25	1	ENSG00000267437	ENSG00000267437	0.04	0	null	null	null	null	null	null	null	null	null	null	null	null	null	null	null	null	null	null	null
ENSG00000116205	NM_153035	54519260	C1orf83 FLJ32112	transcription elongation factor A (SII) N-terminal and central domain containing 2	TCEANC2	54578192	p32.3	AK056674	ENSG00000116205	1	1	null	null	25	2	ENSG00000116205	ENSG00000116205	0.08	0	null	null	null	null	null	null	null	null	null	null	null	null	null	null	null	null	null	null	null
ENSG00000267381		37978901			ENSG00000267381	37979554	q13.12		ENSG00000267381	1	19	null	null	25	2	ENSG00000267381	ENSG00000267381	0.08	0	null	null	null	null	null	null	null	null	null	null	null	null	null	null	null	null	null	null	null
ENSG00000257424		80849275			ENSG00000257424	80852604	q21.31		ENSG00000257424	-1	12	null	null	25	2	ENSG00000257424	ENSG00000257424	0.08	0	null	null	null	null	null	null	null	null	null	null	null	null	null	null	null	null	null	null	null
ENSG00000267470		38039816			ENSG00000267470	38078249	q13.12		ENSG00000267470	1	19	null	null	25	2	ENSG00000267470	ENSG00000267470	0.08	0	null	null	null	null	null	null	null	null	null	null	null	null	null	null	null	null	null	null	null
ENSG00000212670		54569968			ENSG00000212670	54571750	p32.3		ENSG00000212670	1	1	null	null	25	2	ENSG00000212670	ENSG00000212670	0.08	0	null	null	null	null	null	null	null	null	null	null	null	null	null	null	null	null	null	null	null
ENSG00000169604	NM_032208	69240310	TEM8, FLJ21776, FLJ10601, ATR	anthrax toxin receptor 1	ANTXR1	69476459	p13.3	AF421380	ENSG00000169604	1	2	null	null	25	1	ENSG00000169604	ENSG00000169604	0.04	0	null	null	null	null	null	null	null	null	null	null	null	null	null	null	null	null	null	null	null
ENSG00000086200	NM_016338	61699799	RanBP11	importin 11	IPO11	61924409	q12.1	AF111109	ENSG00000086200	1	5	null	null	25	1	ENSG00000086200	ENSG00000086200	0.04	0	null	null	null	null	null	null	null	null	null	null	null	null	null	null	null	null	null	null	null
ENSG00000268913		38822274			ENSG00000268913	38822716	q13.2		ENSG00000268913	1	19	null	null	25	1	ENSG00000268913	ENSG00000268913	0.04	0	null	null	null	null	null	null	null	null	null	null	null	null	null	null	null	null	null	null	null
ENSG00000119705	NM_031210	78174414	C14orf156 DC50	SRA stem-loop interacting RNA binding protein	SLIRP	78227447	q24.3	AF253980	ENSG00000119705	1	14	null	null	25	1	ENSG00000119705	ENSG00000119705	0.04	0	null	null	null	null	null	null	null	null	null	null	null	null	null	null	null	null	null	null	null
ENSG00000130612		41396731	CYP2G1 CYP2GP1	cytochrome P450, family 2, subfamily G, polypeptide 1 pseudogene	CYP2G1P	41406413	q13.2	AF274766	ENSG00000130612	1	19	null	null	25	1	ENSG00000130612	ENSG00000130612	0.04	0	null	null	null	null	null	null	null	null	null	null	null	null	null	null	null	null	null	null	null
ENSG00000167693		702553	FLJ12614, NRX	nucleoredoxin	NXN	883010	p13.3		ENSG00000167693	-1	17	null	null	25	1	ENSG00000167693	ENSG00000167693	0.04	0	null	null	null	null	null	null	null	null	null	null	null	null	null	null	null	null	null	null	null
ENSG00000259176		22278010			ENSG00000259176	22413497	q11.2		ENSG00000259176	1	15	null	null	25	1	ENSG00000259176	ENSG00000259176	0.04	0	null	null	null	null	null	null	null	null	null	null	null	null	null	null	null	null	null	null	null
ENSG00000050730	NM_024873	122052563	LIND, FLJ21162, ABIN-3	TNFAIP3 interacting protein 3	TNIP3	122148621	q27	AJ320534	ENSG00000050730	-1	4	null	null	25	1	ENSG00000050730	ENSG00000050730	0.04	0	null	null	null	null	null	null	null	null	null	null	null	null	null	null	null	null	null	null	null
ENSG00000268101		41556354	CYP2G2 CYP2GP2	cytochrome P450, family 2, subfamily G, polypeptide 2 pseudogene	CYP2G2P	41568348	q13.2	AF274762	ENSG00000268101	-1	19	null	null	25	1	ENSG00000268101	ENSG00000268101	0.04	0	null	null	null	null	null	null	null	null	null	null	null	null	null	null	null	null	null	null	null
ENSG00000159842		906758	MDB	active BCR-related	ABR	1132315	p13.3	L19704	ENSG00000159842	-1	17	null	null	25	1	ENSG00000159842	ENSG00000159842	0.04	0	null	null	null	null	null	null	null	null	null	null	null	null	null	null	null	null	null	null	null
ENSG00000186867	NM_198179	122250467	GPR103	pyroglutamylated RFamide peptide receptor	QRFPR	122302214	q27	AF411117	ENSG00000186867	-1	4	null	null	25	1	ENSG00000186867	ENSG00000186867	0.04	0	null	null	null	null	null	null	null	null	null	null	null	null	null	null	null	null	null	null	null
ENSG00000153006	NM_173829	64016338	SFRS12IP1 FLJ36754, P18SRP	SREK1-interacting protein 1	SREK1IP1	64064512	q12.3	AK094073	ENSG00000153006	-1	5	null	null	25	1	ENSG00000153006	ENSG00000153006	0.04	0	null	null	null	null	null	null	null	null	null	null	null	null	null	null	null	null	null	null	null
ENSG00000136866	NM_003408	115800660	ZNF906	ZFP37 zinc finger protein	ZFP37	115819039	q32	AF022158	ENSG00000136866	-1	9	null	null	25	1	ENSG00000136866	ENSG00000136866	0.04	0	null	null	null	null	null	null	null	null	null	null	null	null	null	null	null	null	null	null	null
ENSG00000148737	NM_030756	114710009	TCF4 TCF-4	transcription factor 7-like 2 (T-cell specific, HMG-box)	TCF7L2	114927437	q25.2	X62871	ENSG00000148737	1	10	null	null	25	1	ENSG00000148737	ENSG00000148737	0.04	1	VTI1A	-	T	yes	E	colorectal	Dom	-	ENSG00000148737	VTI1A	-	T	yes	colorectal	E	Dom	-	HCD	4
ENSG00000132004	NM_032301	12798867	MGC10870, Fbw9	F-box and WD repeat domain containing 9	FBXW9	12807457	p13.2	BC004290	ENSG00000132004	-1	19	null	null	25	1	ENSG00000132004	ENSG00000132004	0.04	0	null	null	null	null	null	null	null	null	null	null	null	null	null	null	null	null	null	null	null
ENSG00000153233	NM_002849	71031853	PTPRQ PTPBR7, PTP-SL, EC-PTP, PCPTP1	protein tyrosine phosphatase, receptor type, R	PTPRR	71314623	q15	D64053	ENSG00000153233	-1	12	null	null	25	1	ENSG00000153233	ENSG00000153233	0.04	0	null	null	null	null	null	null	null	null	null	null	null	null	null	null	null	null	null	null	null
ENSG00000101460	NM_181509	33134658	MAP1BLC3, MAP1ALC3, LC3, LC3A, ATG8E	microtubule-associated protein 1 light chain 3 alpha	MAP1LC3A	33148149	q11.22		ENSG00000101460	1	20	null	null	25	1	ENSG00000101460	ENSG00000101460	0.04	0	null	null	null	null	null	null	null	null	null	null	null	null	null	null	null	null	null	null	null
ENSG00000227825		98847613		solute carrier family 9, subfamily A (NHE7, cation proton antiporter 7), member 7 pseudogene 1	SLC9A7P1	98850923	q23.1		ENSG00000227825	-1	12	null	null	25	1	ENSG00000227825	ENSG00000227825	0.04	0	null	null	null	null	null	null	null	null	null	null	null	null	null	null	null	null	null	null	null
ENSG00000186019		44609616			ENSG00000186019	44617298	q13.31		ENSG00000186019	-1	19	null	null	25	2	ENSG00000186019	ENSG00000186019	0.08	0	null	null	null	null	null	null	null	null	null	null	null	null	null	null	null	null	null	null	null
ENSG00000049192	NM_197941	64444563	ADAM-TS6	ADAM metallopeptidase with thrombospondin type 1 motif, 6	ADAMTS6	64777747	q12.3	AF140674	ENSG00000049192	-1	5	null	null	25	1	ENSG00000049192	ENSG00000049192	0.04	0	null	null	null	null	null	null	null	null	null	null	null	null	null	null	null	null	null	null	null
ENSG00000101464	NM_080476	33148346	CDC91L1 bA346K17.2, GAB1	phosphatidylinositol glycan anchor biosynthesis, class U	PIGU	33264910	q11.22	AL118520	ENSG00000101464	-1	20	null	null	25	1	ENSG00000101464	ENSG00000101464	0.04	0	null	null	null	null	null	null	null	null	null	null	null	null	null	null	null	null	null	null	null
ENSG00000238105	NM_017600	100550135	GOLGA2L1, GOLGA2B DKFZp434M0331	golgin A2 pseudogene 5	GOLGA2P5	100567437	q23.1	AL137720	ENSG00000238105	-1	12	null	null	25	1	ENSG00000238105	ENSG00000238105	0.04	0	null	null	null	null	null	null	null	null	null	null	null	null	null	null	null	null	null	null	null
ENSG00000162398	NM_152607	55271736	FLJ40201	chromosome 1 open reading frame 177	C1orf177	55307925	p32.3	AK097520	ENSG00000162398	1	1	null	null	25	1	ENSG00000162398	ENSG00000162398	0.04	0	null	null	null	null	null	null	null	null	null	null	null	null	null	null	null	null	null	null	null
ENSG00000167965	NM_022372	2254249	Lst8, Pop3, GBL, GbetaL	MTOR associated protein, LST8 homolog (S. cerevisiae)	MLST8	2259417	p13.3		ENSG00000167965	1	16	null	null	25	1	ENSG00000167965	ENSG00000167965	0.04	0	null	null	null	null	null	null	null	null	null	null	null	null	null	null	null	null	null	null	null
ENSG00000162399	NM_057176	55464606	DFNB73 BART	Bartter syndrome, infantile, with sensorineural deafness (Barttin)	BSND	55476556	p32.3	AY034632	ENSG00000162399	1	1	null	null	25	1	ENSG00000162399	ENSG00000162399	0.04	0	null	null	null	null	null	null	null	null	null	null	null	null	null	null	null	null	null	null	null
ENSG00000267282		45385284			ENSG00000267282	45394133	q13.32		ENSG00000267282	-1	19	null	null	25	1	ENSG00000267282	ENSG00000267282	0.04	0	null	null	null	null	null	null	null	null	null	null	null	null	null	null	null	null	null	null	null
ENSG00000224078		25224704	UBE3A-AS1 NCRNA00214	small nucleolar RNA host gene 14 (non-protein coding)	SNHG14	25664609	q11.2		ENSG00000224078	1	15	null	null	25	2	ENSG00000224078	ENSG00000224078	0.08	0	null	null	null	null	null	null	null	null	null	null	null	null	null	null	null	null	null	null	null
ENSG00000146143	NM_000947	57179603	PRIM2A	primase, DNA, polypeptide 2 (58kDa)	PRIM2	57513375	p11.2		ENSG00000146143	1	6	null	null	25	6	ENSG00000146143	ENSG00000146143	0.24	0	null	null	null	null	null	null	null	null	null	null	null	null	null	null	null	null	null	null	null
ENSG00000259605		46268043			ENSG00000259605	46272943	q13.32		ENSG00000259605	1	19	null	null	25	1	ENSG00000259605	ENSG00000259605	0.04	0	null	null	null	null	null	null	null	null	null	null	null	null	null	null	null	null	null	null	null
ENSG00000229807	NR_001564	73040486	DXS399E NCRNA00001, DXS1089, swd66, LINC00001	X inactive specific transcript (non-protein coding)	XIST	73072588	q13.2	M97168	ENSG00000229807	-1	X	null	null	25	2	ENSG00000229807	ENSG00000229807	0.08	0	null	null	null	null	null	null	null	null	null	null	null	null	null	null	null	null	null	null	null
ENSG00000114757	NM_016559	179512746	PEX5R, PXR2	peroxisomal biogenesis factor 5-like	PEX5L	179754841	q26.33	AJ245503	ENSG00000114757	-1	3	null	null	25	1	ENSG00000114757	ENSG00000114757	0.04	0	null	null	null	null	null	null	null	null	null	null	null	null	null	null	null	null	null	null	null
ENSG00000177058	NM_173514	54921673	FLJ90709	solute carrier family 38, member 9	SLC38A9	55069022	q11.2		ENSG00000177058	-1	5	null	null	25	1	ENSG00000177058	ENSG00000177058	0.04	0	null	null	null	null	null	null	null	null	null	null	null	null	null	null	null	null	null	null	null
ENSG00000128059	NM_002703	57259528	GPAT, PRAT	phosphoribosyl pyrophosphate amidotransferase	PPAT	57301781	q12		ENSG00000128059	-1	4	null	null	25	1	ENSG00000128059	ENSG00000128059	0.04	0	null	null	null	null	null	null	null	null	null	null	null	null	null	null	null	null	null	null	null
ENSG00000269292		47112534			ENSG00000269292	47114036	q13.32		ENSG00000269292	-1	19	null	null	25	1	ENSG00000269292	ENSG00000269292	0.04	0	null	null	null	null	null	null	null	null	null	null	null	null	null	null	null	null	null	null	null
ENSG00000120094		46605888	HOX2, HOX2I	homeobox B1	HOXB1	46608359	q21.32		ENSG00000120094	-1	17	null	null	25	1	ENSG00000120094	ENSG00000120094	0.04	0	null	null	null	null	null	null	null	null	null	null	null	null	null	null	null	null	null	null	null
ENSG00000196966	NM_003532	26225383	H3FD H3/d, H3.1	histone cluster 1, H3e	HIST1H3E	26225844	p22.2	M60746	ENSG00000196966	1	6	null	null	25	1	ENSG00000196966	ENSG00000196966	0.04	0	null	null	null	null	null	null	null	null	null	null	null	null	null	null	null	null	null	null	null
ENSG00000268061	NR_038452	47987539		NAPA antisense RNA 1	NAPA-AS1	48004854	q13.32	AK057858	ENSG00000268061	1	19	null	null	25	1	ENSG00000268061	ENSG00000268061	0.04	0	null	null	null	null	null	null	null	null	null	null	null	null	null	null	null	null	null	null	null
ENSG00000182685	NM_182563	2259254	C16orf79 MGC21830	BRICHOS domain containing 5	BRICD5	2261951	p13.3	BC039154	ENSG00000182685	-1	16	null	null	25	1	ENSG00000182685	ENSG00000182685	0.04	0	null	null	null	null	null	null	null	null	null	null	null	null	null	null	null	null	null	null	null
ENSG00000186470		26365387		butyrophilin, subfamily 3, member A2	BTN3A2	26378546	p22.2	U90546	ENSG00000186470	1	6	null	null	25	1	ENSG00000186470	ENSG00000186470	0.04	0	null	null	null	null	null	null	null	null	null	null	null	null	null	null	null	null	null	null	null
ENSG00000101825	NM_015419	3226606	DKFZp564I1922	matrix-remodelling associated 5	MXRA5	3264684	p22.33	AF245505	ENSG00000101825	-1	X	null	null	25	1	ENSG00000101825	ENSG00000101825	0.04	0	null	null	null	null	null	null	null	null	null	null	null	null	null	null	null	null	null	null	null
ENSG00000184207	NM_024118	2261998		phosphoglycolate phosphatase	PGP	2264808	p13.3	BC035985	ENSG00000184207	-1	16	null	null	25	1	ENSG00000184207	ENSG00000184207	0.04	0	null	null	null	null	null	null	null	null	null	null	null	null	null	null	null	null	null	null	null
ENSG00000268171		57276682			ENSG00000268171	57277131	q12		ENSG00000268171	1	4	null	null	25	1	ENSG00000268171	ENSG00000268171	0.04	0	null	null	null	null	null	null	null	null	null	null	null	null	null	null	null	null	null	null	null
ENSG00000173163	NM_152516	62115859	C2orf5 MURR1, MGC27155	copper metabolism (Murr1) domain containing 1	COMMD1	62374382	p15	BC022046	ENSG00000173163	1	2	null	null	25	2	ENSG00000173163	ENSG00000173163	0.08	0	null	null	null	null	null	null	null	null	null	null	null	null	null	null	null	null	null	null	null
ENSG00000256686		25935640			ENSG00000256686	25967105	p12.1		ENSG00000256686	-1	12	null	null	25	3	ENSG00000256686	ENSG00000256686	0.12	0	null	null	null	null	null	null	null	null	null	null	null	null	null	null	null	null	null	null	null
ENSG00000255725		25956137			ENSG00000255725	25957460	p12.1		ENSG00000255725	1	12	null	null	25	3	ENSG00000255725	ENSG00000255725	0.12	0	null	null	null	null	null	null	null	null	null	null	null	null	null	null	null	null	null	null	null
ENSG00000253809		70932461			ENSG00000253809	70951859	q13		ENSG00000253809	1	6	null	null	25	1	ENSG00000253809	ENSG00000253809	0.04	0	null	null	null	null	null	null	null	null	null	null	null	null	null	null	null	null	null	null	null
ENSG00000138688	NM_020797	123073488	FLJ21404, FSA, KIAA1371, Tweek	KIAA1109	KIAA1109	123283913	q27	AL137384	ENSG00000138688	1	4	null	null	25	1	ENSG00000138688	ENSG00000138688	0.04	1	null	null	null	null	null	null	null	null	null	null	null	null	null	null	null	null	null	HCD	null
ENSG00000267685		49541736		neurotrophin 6 beta (pseudogene)	NTF6B	49542295	q13.33	S41540	ENSG00000267685	-1	19	null	null	25	3	ENSG00000267685	ENSG00000267685	0.12	0	null	null	null	null	null	null	null	null	null	null	null	null	null	null	null	null	null	null	null
ENSG00000268669		49545431			ENSG00000268669	49545988	q13.33		ENSG00000268669	1	19	null	null	25	3	ENSG00000268669	ENSG00000268669	0.12	0	null	null	null	null	null	null	null	null	null	null	null	null	null	null	null	null	null	null	null
ENSG00000255968		26471886			ENSG00000255968	26574395	p12.1		ENSG00000255968	1	12	null	null	25	2	ENSG00000255968	ENSG00000255968	0.08	0	null	null	null	null	null	null	null	null	null	null	null	null	null	null	null	null	null	null	null
ENSG00000152670	NM_024415	55033845	VASA	DEAD (Asp-Glu-Ala-Asp) box polypeptide 4	DDX4	55112985	q11.2	AF262962	ENSG00000152670	1	5	null	null	25	1	ENSG00000152670	ENSG00000152670	0.04	0	null	null	null	null	null	null	null	null	null	null	null	null	null	null	null	null	null	null	null
ENSG00000185313	NM_006514	38738293	Nav1.8, hPN3, SNS, PN3	sodium channel, voltage-gated, type X, alpha subunit	SCN10A	38835501	p22.2	AF117907	ENSG00000185313	-1	3	null	null	25	1	ENSG00000185313	ENSG00000185313	0.04	0	null	null	null	null	null	null	null	null	null	null	null	null	null	null	null	null	null	null	null
ENSG00000011201	NM_000216	8496915	KAL, ADMLX KALIG-1, WFDC19	Kallmann syndrome 1 sequence	KAL1	8700227	p22.31		ENSG00000011201	-1	X	null	null	25	1	ENSG00000011201	ENSG00000011201	0.04	0	null	null	null	null	null	null	null	null	null	null	null	null	null	null	null	null	null	null	null
ENSG00000005206	NM_020172	2328617	IMP4, PSL1, KIAA1532	signal peptide peptidase like 2B	SPPL2B	2355099	p13.3		ENSG00000005206	1	19	null	null	25	1	ENSG00000005206	ENSG00000005206	0.04	0	null	null	null	null	null	null	null	null	null	null	null	null	null	null	null	null	null	null	null
ENSG00000142700	NM_032110	50883222		DMRT-like family A2	DMRTA2	50889172	p32.3	AJ301580	ENSG00000142700	-1	1	null	null	25	1	ENSG00000142700	ENSG00000142700	0.04	0	null	null	null	null	null	null	null	null	null	null	null	null	null	null	null	null	null	null	null
ENSG00000186566	NM_001002909	42472652	KIAA0553, GPATC8	G patch domain containing 8	GPATCH8	42580798	q21.31	AB011125	ENSG00000186566	-1	17	null	null	25	1	ENSG00000186566	ENSG00000186566	0.04	0	null	null	null	null	null	null	null	null	null	null	null	null	null	null	null	null	null	null	null
ENSG00000267072		5060910			ENSG00000267072	5092251	p13.3		ENSG00000267072	1	16	null	null	25	1	ENSG00000267072	ENSG00000267072	0.04	0	null	null	null	null	null	null	null	null	null	null	null	null	null	null	null	null	null	null	null
ENSG00000183963	NM_134270	31460091		smoothelin	SMTN	31500610	q12.2	AY061972	ENSG00000183963	1	22	null	null	25	1	ENSG00000183963	ENSG00000183963	0.04	0	null	null	null	null	null	null	null	null	null	null	null	null	null	null	null	null	null	null	null
ENSG00000180336	NM_001145080	42733762	FLJ35848	chromosome 17 open reading frame 104	C17orf104	42767676	q21.31		ENSG00000180336	1	17	null	null	25	2	ENSG00000180336	ENSG00000180336	0.08	0	null	null	null	null	null	null	null	null	null	null	null	null	null	null	null	null	null	null	null
ENSG00000122574		29846102	CR16, FLJ36931	WAS/WASL interacting protein family, member 3	WIPF3	29956682	p14.3	AK094250	ENSG00000122574	1	7	null	null	25	1	ENSG00000122574	ENSG00000122574	0.04	0	null	null	null	null	null	null	null	null	null	null	null	null	null	null	null	null	null	null	null
ENSG00000261295		99928327			ENSG00000261295	99928978	q22.1		ENSG00000261295	1	X	null	null	25	1	ENSG00000261295	ENSG00000261295	0.04	0	null	null	null	null	null	null	null	null	null	null	null	null	null	null	null	null	null	null	null
ENSG00000123080	NM_001262	51426417	INK4C, p18	cyclin-dependent kinase inhibitor 2C (p18, inhibits CDK4)	CDKN2C	51440305	p32.3	BC000598	ENSG00000123080	1	1	null	null	25	1	ENSG00000123080	ENSG00000123080	0.04	0	-	-	D	yes	O, L	glioma, MM	Rec	-	ENSG00000123080	-	-	D	yes	glioma, MM	O, L	Rec	-	HCD	9
ENSG00000267331		2329111			ENSG00000267331	2355778	p13.3		ENSG00000267331	-1	19	null	null	25	1	ENSG00000267331	ENSG00000267331	0.04	0	null	null	null	null	null	null	null	null	null	null	null	null	null	null	null	null	null	null	null
ENSG00000115593	XM_097915	88367299	BOP, ZMYND22, KMT3D	SET and MYND domain containing 1	SMYD1	88412906	p11.2	AF086123	ENSG00000115593	1	2	null	null	25	2	ENSG00000115593	ENSG00000115593	0.08	0	null	null	null	null	null	null	null	null	null	null	null	null	null	null	null	null	null	null	null
ENSG00000180329	NM_144609	42750437	FLJ31795	coiled-coil domain containing 43	CCDC43	42767147	q21.31	AK056357	ENSG00000180329	-1	17	null	null	25	2	ENSG00000180329	ENSG00000180329	0.08	0	null	null	null	null	null	null	null	null	null	null	null	null	null	null	null	null	null	null	null
ENSG00000260468		10608699			ENSG00000260468	10622059	p13.13		ENSG00000260468	-1	16	null	null	25	1	ENSG00000260468	ENSG00000260468	0.04	0	null	null	null	null	null	null	null	null	null	null	null	null	null	null	null	null	null	null	null
ENSG00000256013		10623297			ENSG00000256013	10625939	p13.13		ENSG00000256013	1	16	null	null	25	1	ENSG00000256013	ENSG00000256013	0.04	0	null	null	null	null	null	null	null	null	null	null	null	null	null	null	null	null	null	null	null
ENSG00000166377		76829285			ATP9B	77138283	q23		ENSG00000166377	1	18	null	null	25	4	ENSG00000166377	ENSG00000166377	0.16	0	null	null	null	null	null	null	null	null	null	null	null	null	null	null	null	null	null	null	null
ENSG00000253392		2915144			ENSG00000253392	2926805	p13.3		ENSG00000253392	-1	19	null	null	25	1	ENSG00000253392	ENSG00000253392	0.04	0	null	null	null	null	null	null	null	null	null	null	null	null	null	null	null	null	null	null	null
ENSG00000267469		3052908			ENSG00000267469	3053722	p13.3		ENSG00000267469	1	19	null	null	25	1	ENSG00000267469	ENSG00000267469	0.04	0	null	null	null	null	null	null	null	null	null	null	null	null	null	null	null	null	null	null	null
ENSG00000226800	NR_038865	3607245	C19orf29OS, C19orf29-AS1	CACTIN antisense RNA 1	CACTIN-AS1	3619189	p13.3	AK097999	ENSG00000226800	1	19	null	null	25	1	ENSG00000226800	ENSG00000226800	0.04	0	null	null	null	null	null	null	null	null	null	null	null	null	null	null	null	null	null	null	null
ENSG00000204193	NM_001003936	113065801	bA427L11.2, TRX6, SPTRX-3	thioredoxin domain containing 8 (spermatozoa)	TXNDC8	113100127	q31.3	BC035743	ENSG00000204193	-1	9	null	null	25	1	ENSG00000204193	ENSG00000204193	0.04	0	null	null	null	null	null	null	null	null	null	null	null	null	null	null	null	null	null	null	null
ENSG00000263080		11435666			ENSG00000263080	11439068	p13.13		ENSG00000263080	-1	16	null	null	25	1	ENSG00000263080	ENSG00000263080	0.04	0	null	null	null	null	null	null	null	null	null	null	null	null	null	null	null	null	null	null	null
ENSG00000262703		11442000			ENSG00000262703	11443178	p13.13		ENSG00000262703	-1	16	null	null	25	1	ENSG00000262703	ENSG00000262703	0.04	0	null	null	null	null	null	null	null	null	null	null	null	null	null	null	null	null	null	null	null
ENSG00000164970	NM_001184940	34398182	C9orf25 bA573M23.5, FLJ39031	family with sequence similarity 219, member A	FAM219A	34458568	p13.3	AK096350	ENSG00000164970	-1	9	null	null	25	3	ENSG00000164970	ENSG00000164970	0.12	0	null	null	null	null	null	null	null	null	null	null	null	null	null	null	null	null	null	null	null
ENSG00000129515		35030300		sorting nexin 6	SNX6	35099389	q13.1	AF121856	ENSG00000129515	-1	14	null	null	25	1	ENSG00000129515	ENSG00000129515	0.04	0	null	null	null	null	null	null	null	null	null	null	null	null	null	null	null	null	null	null	null
ENSG00000205790		4679294			ENSG00000205790	4685960	p13.3		ENSG00000205790	1	19	null	null	25	1	ENSG00000205790	ENSG00000205790	0.04	0	null	null	null	null	null	null	null	null	null	null	null	null	null	null	null	null	null	null	null
ENSG00000257228		41803269			ENSG00000257228	41867312	q12		ENSG00000257228	-1	12	null	null	25	1	ENSG00000257228	ENSG00000257228	0.04	0	null	null	null	null	null	null	null	null	null	null	null	null	null	null	null	null	null	null	null
ENSG00000129295	NM_012472	133584320	TSLRP, LRTP, CILD19	leucine rich repeat containing 6	LRRC6	133687838	q24.22	U60666	ENSG00000129295	-1	8	null	null	25	1	ENSG00000129295	ENSG00000129295	0.04	0	null	null	null	null	null	null	null	null	null	null	null	null	null	null	null	null	null	null	null
ENSG00000197903	NM_080593	27106073	H2BFT H2BFAiii	histone cluster 1, H2bk	HIST1H2BK	27114619	p22.1	AJ223352	ENSG00000197903	-1	6	null	null	25	1	ENSG00000197903	ENSG00000197903	0.04	0	null	null	null	null	null	null	null	null	null	null	null	null	null	null	null	null	null	null	null
ENSG00000184825	NM_080596	27114861	H2AFALii, dJ86C11.1, H2A/S	histone cluster 1, H2ah	HIST1H2AH	27115317	p22.1	AY131988	ENSG00000184825	1	6	null	null	25	1	ENSG00000184825	ENSG00000184825	0.04	0	null	null	null	null	null	null	null	null	null	null	null	null	null	null	null	null	null	null	null
ENSG00000077800		72742167			FKBP6	72772634	q11.23		ENSG00000077800	1	7	null	null	25	1	ENSG00000077800	ENSG00000077800	0.04	0	null	null	null	null	null	null	null	null	null	null	null	null	null	null	null	null	null	null	null
ENSG00000187720	NM_024817	71389291	FVSY9334, PRO34005, FLJ13710, ADAMTSL6	thrombospondin, type I, domain containing 4	THSD4	72075722	q23	AK023772	ENSG00000187720	1	15	null	null	25	1	ENSG00000187720	ENSG00000187720	0.04	0	null	null	null	null	null	null	null	null	null	null	null	null	null	null	null	null	null	null	null
ENSG00000267415		6176267			ENSG00000267415	6176453	p13.3		ENSG00000267415	-1	19	null	null	25	2	ENSG00000267415	ENSG00000267415	0.08	0	null	null	null	null	null	null	null	null	null	null	null	null	null	null	null	null	null	null	null
ENSG00000211592	NG_000834	89156674	HCAK1	immunoglobulin kappa constant	IGKC	89157196	p11.2	J00241	ENSG00000211592	-1	2	null	null	25	1	ENSG00000211592	ENSG00000211592	0.04	0	null	null	null	null	null	null	null	null	null	null	null	null	null	null	null	null	null	null	null
ENSG00000211593	NG_000834	89160080		immunoglobulin kappa joining 5	IGKJ5	89160117	p11.2	J00242	ENSG00000211593	-1	2	null	null	25	1	ENSG00000211593	ENSG00000211593	0.04	0	null	null	null	null	null	null	null	null	null	null	null	null	null	null	null	null	null	null	null
ENSG00000211594	NG_000834	89160398		immunoglobulin kappa joining 4	IGKJ4	89160434	p11.2	J00242	ENSG00000211594	-1	2	null	null	25	1	ENSG00000211594	ENSG00000211594	0.04	0	null	null	null	null	null	null	null	null	null	null	null	null	null	null	null	null	null	null	null
ENSG00000211595	NG_000834	89160733		immunoglobulin kappa joining 3	IGKJ3	89160770	p11.2	J00242	ENSG00000211595	-1	2	null	null	25	1	ENSG00000211595	ENSG00000211595	0.04	0	null	null	null	null	null	null	null	null	null	null	null	null	null	null	null	null	null	null	null
ENSG00000158553	NM_033482	27253682	POM121-L	POM121 transmembrane nucleoporin-like 2	POM121L2	27279949	p22.1	AL021808	ENSG00000158553	-1	6	null	null	25	1	ENSG00000158553	ENSG00000158553	0.04	0	null	null	null	null	null	null	null	null	null	null	null	null	null	null	null	null	null	null	null
ENSG00000211596	NG_000834	89161037	J2	immunoglobulin kappa joining 2	IGKJ2	89161074	p11.2	J00242	ENSG00000211596	-1	2	null	null	25	1	ENSG00000211596	ENSG00000211596	0.04	0	null	null	null	null	null	null	null	null	null	null	null	null	null	null	null	null	null	null	null
ENSG00000211597	NG_000834	89161398	J1	immunoglobulin kappa joining 1	IGKJ1	89161435	p11.2	J00242	ENSG00000211597	-1	2	null	null	25	1	ENSG00000211597	ENSG00000211597	0.04	0	null	null	null	null	null	null	null	null	null	null	null	null	null	null	null	null	null	null	null
ENSG00000196589		7019311			ENSG00000196589	7021442	p13.2		ENSG00000196589	-1	19	null	null	25	1	ENSG00000196589	ENSG00000196589	0.04	0	null	null	null	null	null	null	null	null	null	null	null	null	null	null	null	null	null	null	null
ENSG00000268204		7698652			ENSG00000268204	7701876	p13.2		ENSG00000268204	-1	19	null	null	25	3	ENSG00000268204	ENSG00000268204	0.12	0	null	null	null	null	null	null	null	null	null	null	null	null	null	null	null	null	null	null	null
ENSG00000267986		8646044			ENSG00000267986	8647599	p13.2		ENSG00000267986	1	19	null	null	25	1	ENSG00000267986	ENSG00000267986	0.04	0	null	null	null	null	null	null	null	null	null	null	null	null	null	null	null	null	null	null	null
ENSG00000197238	NM_021968	27791884	H4FE H4/e, H4F2iv	histone cluster 1, H4j	HIST1H4J	27792257	p22.1	J00188	ENSG00000197238	1	6	null	null	25	3	ENSG00000197238	ENSG00000197238	0.12	0	BCL6	-	T	yes	L	NHL	Dom	-	ENSG00000197238	BCL6	-	T	yes	NHL	L	Dom	-	null	16
ENSG00000184348	NM_003510	27805658	H2AFD H2A/d	histone cluster 1, H2ak	HIST1H2AK	27806117	p22.1	Z83739	ENSG00000184348	-1	6	null	null	25	1	ENSG00000184348	ENSG00000184348	0.04	0	null	null	null	null	null	null	null	null	null	null	null	null	null	null	null	null	null	null	null
ENSG00000042832	NM_003235	133879203	TGN, AITD3	thyroglobulin	TG	134147147	q24.22	AU141420	ENSG00000042832	1	8	null	null	25	2	ENSG00000042832	ENSG00000042832	0.08	0	null	null	null	null	null	null	null	null	null	null	null	null	null	null	null	null	null	null	null
ENSG00000060069	NM_004715	77439801	FCP1	CTD (carboxy-terminal domain, RNA polymerase II, polypeptide A) phosphatase, subunit 1	CTDP1	77514510	q23	AF081287	ENSG00000060069	1	18	null	null	25	1	ENSG00000060069	ENSG00000060069	0.04	0	null	null	null	null	null	null	null	null	null	null	null	null	null	null	null	null	null	null	null
ENSG00000233822	NM_003520	27806323	H2BFD H2B/d	histone cluster 1, H2bn	HIST1H2BN	27819974	p22.1	Z83336	ENSG00000233822	1	6	null	null	25	1	ENSG00000233822	ENSG00000233822	0.04	0	null	null	null	null	null	null	null	null	null	null	null	null	null	null	null	null	null	null	null
ENSG00000178342	NM_012283	77623668	Kv6.2, KCNF2	potassium voltage-gated channel, subfamily G, member 2	KCNG2	77660184	q23	AJ011021	ENSG00000178342	1	18	null	null	25	1	ENSG00000178342	ENSG00000178342	0.04	0	null	null	null	null	null	null	null	null	null	null	null	null	null	null	null	null	null	null	null
ENSG00000090402	NM_001041	164696686		sucrase-isomaltase (alpha-glucosidase)	SI	164796283	q26.1	X63597	ENSG00000090402	-1	3	null	null	25	1	ENSG00000090402	ENSG00000090402	0.04	0	null	null	null	null	null	null	null	null	null	null	null	null	null	null	null	null	null	null	null
ENSG00000106105	NM_002047	30634297	CMT2D GlyRS, DSMAV, SMAD1	glycyl-tRNA synthetase	GARS	30673649	p14.3	AK074524	ENSG00000106105	1	7	null	null	25	1	ENSG00000106105	ENSG00000106105	0.04	0	null	null	null	null	null	null	null	null	null	null	null	null	null	null	null	null	null	null	null
ENSG00000267650		10106673			ENSG00000267650	10107839	p13.2		ENSG00000267650	1	19	null	null	25	1	ENSG00000267650	ENSG00000267650	0.04	0	null	null	null	null	null	null	null	null	null	null	null	null	null	null	null	null	null	null	null
ENSG00000267607		10396477			ENSG00000267607	10399695	p13.2		ENSG00000267607	-1	19	null	null	25	1	ENSG00000267607	ENSG00000267607	0.04	0	null	null	null	null	null	null	null	null	null	null	null	null	null	null	null	null	null	null	null
ENSG00000186185	NM_001080443	43002077		kinesin family member 18B	KIF18B	43025082	q21.31		ENSG00000186185	-1	17	null	null	25	1	ENSG00000186185	ENSG00000186185	0.04	0	null	null	null	null	null	null	null	null	null	null	null	null	null	null	null	null	null	null	null
ENSG00000257797		42298330			ENSG00000257797	42302315	q15.1		ENSG00000257797	1	15	null	null	25	1	ENSG00000257797	ENSG00000257797	0.04	0	null	null	null	null	null	null	null	null	null	null	null	null	null	null	null	null	null	null	null
ENSG00000125991	NM_015966	34129770	SDBCAG84, C20orf47 CGI-54, PRO0989, NY-BR-84, Erv46	ERGIC and golgi 3	ERGIC3	34145405	q11.22	AF077030	ENSG00000125991	1	20	null	null	25	1	ENSG00000125991	ENSG00000125991	0.04	0	null	null	null	null	null	null	null	null	null	null	null	null	null	null	null	null	null	null	null
ENSG00000114200		165490692	CHE1 E1	butyrylcholinesterase	BCHE	165555260	q26.1	M16541	ENSG00000114200	-1	3	null	null	25	1	ENSG00000114200	ENSG00000114200	0.04	0	null	null	null	null	null	null	null	null	null	null	null	null	null	null	null	null	null	null	null
ENSG00000266922		11836776			ENSG00000266922	11841598	p13.2		ENSG00000266922	-1	19	null	null	25	1	ENSG00000266922	ENSG00000266922	0.04	0	null	null	null	null	null	null	null	null	null	null	null	null	null	null	null	null	null	null	null
ENSG00000030304		113431051		muscle, skeletal, receptor tyrosine kinase	MUSK	113563859	q31.3	AF006464	ENSG00000030304	1	9	null	null	25	1	ENSG00000030304	ENSG00000030304	0.04	0	null	null	null	null	null	null	null	null	null	null	null	null	null	null	null	null	null	null	null
ENSG00000144029	NM_031902	95752952	MRP-S5, S5mt	mitochondrial ribosomal protein S5	MRPS5	95815179	q11.1	AB049940	ENSG00000144029	-1	2	null	null	25	1	ENSG00000144029	ENSG00000144029	0.04	0	null	null	null	null	null	null	null	null	null	null	null	null	null	null	null	null	null	null	null
ENSG00000033178	NM_018227	68481479	UBE1L2 FLJ10808	ubiquitin-like modifier activating enzyme 6	UBA6	68566897	q13.2	AK094164	ENSG00000033178	-1	4	null	null	25	1	ENSG00000033178	ENSG00000033178	0.04	0	null	null	null	null	null	null	null	null	null	null	null	null	null	null	null	null	null	null	null
ENSG00000106113		30692200	CRF2, CRF-RB, HM-CRF	corticotropin releasing hormone receptor 2	CRHR2	30739745	p14.3		ENSG00000106113	-1	7	null	null	25	1	ENSG00000106113	ENSG00000106113	0.04	0	null	null	null	null	null	null	null	null	null	null	null	null	null	null	null	null	null	null	null
ENSG00000226742	NM_001136180	77724561	FLJ10967, MGC189743	heat shock factor binding protein 1-like 1	HSBP1L1	77730822	q23		ENSG00000226742	1	18	null	null	25	1	ENSG00000226742	ENSG00000226742	0.04	0	null	null	null	null	null	null	null	null	null	null	null	null	null	null	null	null	null	null	null
ENSG00000255787		122250821			ENSG00000255787	122251609	q25		ENSG00000255787	-1	X	null	null	25	1	ENSG00000255787	ENSG00000255787	0.04	0	null	null	null	null	null	null	null	null	null	null	null	null	null	null	null	null	null	null	null
ENSG00000137338		28249314	HUCEP-4, dJ874C20.4, SCAND4	piggyBac transposable element derived 1	PGBD1	28270326	p22.1	D88259	ENSG00000137338	1	6	null	null	25	1	ENSG00000137338	ENSG00000137338	0.04	0	null	null	null	null	null	null	null	null	null	null	null	null	null	null	null	null	null	null	null
ENSG00000110344		118230300			UBE4A	118269926	q23.3		ENSG00000110344	1	11	null	null	25	2	ENSG00000110344	ENSG00000110344	0.08	0	null	null	null	null	null	null	null	null	null	null	null	null	null	null	null	null	null	CD	null
ENSG00000009950		73007524			MLXIPL	73038873	q11.23		ENSG00000009950	-1	7	null	null	25	1	ENSG00000009950	ENSG00000009950	0.04	0	null	null	null	null	null	null	null	null	null	null	null	null	null	null	null	null	null	null	null
ENSG00000141759	NM_006701	77732867	TXNL4 U5-15kD, DIM1, HsT161, DIB1	thioredoxin-like 4A	TXNL4A	77793949	q23	AF023612	ENSG00000141759	-1	18	null	null	25	1	ENSG00000141759	ENSG00000141759	0.04	0	null	null	null	null	null	null	null	null	null	null	null	null	null	null	null	null	null	null	null
ENSG00000234848		12561749			ENSG00000234848	12571519	p13.2		ENSG00000234848	1	19	null	null	25	1	ENSG00000234848	ENSG00000234848	0.04	0	null	null	null	null	null	null	null	null	null	null	null	null	null	null	null	null	null	null	null
ENSG00000254524		55864720		olfactory receptor, family 8, subfamily I, member 4 pseudogene	OR8I4P	55864860	q12.1		ENSG00000254524	-1	11	null	null	25	1	ENSG00000254524	ENSG00000254524	0.04	0	null	null	null	null	null	null	null	null	null	null	null	null	null	null	null	null	null	null	null
ENSG00000227640		95364970		SOX21 antisense RNA 1 (head to head)	SOX21-AS1	95366749	q32.1		ENSG00000227640	1	13	null	null	25	1	ENSG00000227640	ENSG00000227640	0.04	0	null	null	null	null	null	null	null	null	null	null	null	null	null	null	null	null	null	null	null
ENSG00000268945		12793507			ENSG00000268945	12798093	p13.2		ENSG00000268945	-1	19	null	null	25	1	ENSG00000268945	ENSG00000268945	0.04	0	null	null	null	null	null	null	null	null	null	null	null	null	null	null	null	null	null	null	null
ENSG00000267791		12799736			ENSG00000267791	12800052	p13.2		ENSG00000267791	1	19	null	null	25	1	ENSG00000267791	ENSG00000267791	0.04	0	null	null	null	null	null	null	null	null	null	null	null	null	null	null	null	null	null	null	null
ENSG00000254873		118267810			ENSG00000254873	118272610	q23.3		ENSG00000254873	-1	11	null	null	25	2	ENSG00000254873	ENSG00000254873	0.08	0	null	null	null	null	null	null	null	null	null	null	null	null	null	null	null	null	null	null	null
ENSG00000167283		118271869			ATP5L	118302211	q23.3		ENSG00000167283	1	11	null	null	25	1	ENSG00000167283	ENSG00000167283	0.04	0	null	null	null	null	null	null	null	null	null	null	null	null	null	null	null	null	null	null	null
ENSG00000144026	NM_032788	95813075	FLJ14457	zinc finger protein 514	ZNF514	95831158	q11.1	AL832263	ENSG00000144026	-1	2	null	null	25	1	ENSG00000144026	ENSG00000144026	0.04	0	null	null	null	null	null	null	null	null	null	null	null	null	null	null	null	null	null	null	null
ENSG00000267424		12936525			ENSG00000267424	12943797	p13.2		ENSG00000267424	1	19	null	null	25	1	ENSG00000267424	ENSG00000267424	0.04	0	null	null	null	null	null	null	null	null	null	null	null	null	null	null	null	null	null	null	null
ENSG00000261586		52211683			ENSG00000261586	52216211	q13.13		ENSG00000261586	1	12	null	null	25	1	ENSG00000261586	ENSG00000261586	0.04	0	null	null	null	null	null	null	null	null	null	null	null	null	null	null	null	null	null	null	null
ENSG00000261308		52214243			ENSG00000261308	52216199	q13.13		ENSG00000261308	-1	12	null	null	25	1	ENSG00000261308	ENSG00000261308	0.04	0	null	null	null	null	null	null	null	null	null	null	null	null	null	null	null	null	null	null	null
ENSG00000203572		44614380			ENSG00000203572	44614557	q15.3		ENSG00000203572	-1	15	null	null	25	1	ENSG00000203572	ENSG00000203572	0.04	0	null	null	null	null	null	null	null	null	null	null	null	null	null	null	null	null	null	null	null
ENSG00000260473		52217287			ENSG00000260473	52229280	q13.13		ENSG00000260473	1	12	null	null	25	1	ENSG00000260473	ENSG00000260473	0.04	0	null	null	null	null	null	null	null	null	null	null	null	null	null	null	null	null	null	null	null
ENSG00000267633		13882932			ENSG00000267633	13884932	p13.2		ENSG00000267633	-1	19	null	null	25	1	ENSG00000267633	ENSG00000267633	0.04	0	null	null	null	null	null	null	null	null	null	null	null	null	null	null	null	null	null	null	null
ENSG00000231194		99087659		FARP1 antisense RNA 1	FARP1-AS1	99088094	q32.2		ENSG00000231194	-1	13	null	null	25	1	ENSG00000231194	ENSG00000231194	0.04	0	null	null	null	null	null	null	null	null	null	null	null	null	null	null	null	null	null	null	null
ENSG00000198089	NM_014775	31884674	KIAA0542, PISD	Sfi1 homolog, spindle assembly associated (yeast)	SFI1	32014572	q12.2	AB011114	ENSG00000198089	1	22	null	null	25	1	ENSG00000198089	ENSG00000198089	0.04	0	null	null	null	null	null	null	null	null	null	null	null	null	null	null	null	null	null	null	null
ENSG00000118058		118307205			MLL	118397539	q23.3		ENSG00000118058	1	11	null	null	25	1	ENSG00000118058	ENSG00000118058	0.04	1	MLL, MLLT1, MLLT2, MLLT3, MLLT4, MLLT7, MLLT10, MLLT6, ELL, EPS15, AF1Q, CREBBP, SH3GL1, FNBP1, PNUTL1, MSF, GPHN, GMPS, SSH3BP1, ARHGEF12, GAS7, FOXO3A, LAF4, LCX, SEPT6, LPP, CBFA2T1, GRAF, EP300, PICALM, HEAB	-	T, O	yes	L	AML, ALL	Dom	-	ENSG00000118058	MLL, MLLT1, MLLT2, MLLT3, MLLT4, MLLT7, MLLT10, MLLT6, ELL, EPS15, AF1Q, CREBBP, SH3GL1, FNBP1, PNUTL1, MSF, GPHN, GMPS, SSH3BP1, ARHGEF12, GAS7, FOXO3A, LAF4, LCX, SEPT6, LPP, CBFA2T1, GRAF, EP300, PICALM, HEAB	-	T, O	yes	AML, ALL	L	Dom	-	HCD	85
ENSG00000254402	NM_001024678	145747788	LRRC14OS	leucine rich repeat containing 24	LRRC24	145752416	q24.3	AB178281	ENSG00000254402	-1	8	null	null	25	1	ENSG00000254402	ENSG00000254402	0.04	0	null	null	null	null	null	null	null	null	null	null	null	null	null	null	null	null	null	null	null
ENSG00000135477	NG_000944	52644250	KRTHBP4 HBD	keratin 121 pseudogene	KRT121P	52652651	q13.13	Y19216	ENSG00000135477	-1	12	null	null	25	1	ENSG00000135477	ENSG00000135477	0.04	0	null	null	null	null	null	null	null	null	null	null	null	null	null	null	null	null	null	null	null
ENSG00000136813	NM_014686	114122972	FLJ22036, ECM29	KIAA0368	KIAA0368	114247025	q31.3	AK025689	ENSG00000136813	-1	9	null	null	25	1	ENSG00000136813	ENSG00000136813	0.04	0	null	null	null	null	null	null	null	null	null	null	null	null	null	null	null	null	null	null	null
ENSG00000257540		52679697			ENSG00000257540	52709719	q13.13		ENSG00000257540	-1	12	null	null	25	2	ENSG00000257540	ENSG00000257540	0.08	0	null	null	null	null	null	null	null	null	null	null	null	null	null	null	null	null	null	null	null
ENSG00000257829		52700400			ENSG00000257829	52702155	q13.13		ENSG00000257829	-1	12	null	null	25	2	ENSG00000257829	ENSG00000257829	0.08	0	null	null	null	null	null	null	null	null	null	null	null	null	null	null	null	null	null	null	null
ENSG00000106128		30978284		growth hormone releasing hormone receptor	GHRHR	31032869	p14.3		ENSG00000106128	1	7	null	null	25	1	ENSG00000106128	ENSG00000106128	0.04	0	null	null	null	null	null	null	null	null	null	null	null	null	null	null	null	null	null	null	null
ENSG00000255119		67372992			ENSG00000255119	67374113	q13.2		ENSG00000255119	1	11	null	null	25	1	ENSG00000255119	ENSG00000255119	0.04	0	null	null	null	null	null	null	null	null	null	null	null	null	null	null	null	null	null	null	null
ENSG00000266456		650229			ENSG00000266456	652843	p11.32		ENSG00000266456	1	18	null	null	25	1	ENSG00000266456	ENSG00000266456	0.04	0	null	null	null	null	null	null	null	null	null	null	null	null	null	null	null	null	null	null	null
ENSG00000263727		653985			ENSG00000263727	657259	p11.32		ENSG00000263727	-1	18	null	null	25	1	ENSG00000263727	ENSG00000263727	0.04	0	null	null	null	null	null	null	null	null	null	null	null	null	null	null	null	null	null	null	null
ENSG00000231633		103395340	NCRNA00283	long intergenic non-protein coding RNA 283	LINC00283	103397574	q33.1		ENSG00000231633	1	13	null	null	25	1	ENSG00000231633	ENSG00000231633	0.04	0	null	null	null	null	null	null	null	null	null	null	null	null	null	null	null	null	null	null	null
ENSG00000267056		16021393			ENSG00000267056	16022634	p13.12		ENSG00000267056	-1	19	null	null	25	1	ENSG00000267056	ENSG00000267056	0.04	0	null	null	null	null	null	null	null	null	null	null	null	null	null	null	null	null	null	null	null
ENSG00000105643	NM_015683	18111941	CLONE24945, PP2703	arrestin domain containing 2	ARRDC2	18124911	p13.11		ENSG00000105643	1	19	null	null	25	1	ENSG00000105643	ENSG00000105643	0.04	0	null	null	null	null	null	null	null	null	null	null	null	null	null	null	null	null	null	null	null
ENSG00000183476	NM_001101404	78370150	LOC646892	SH2 domain containing 7	SH2D7	78397251	q25.1		ENSG00000183476	1	15	null	null	25	1	ENSG00000183476	ENSG00000183476	0.04	0	null	null	null	null	null	null	null	null	null	null	null	null	null	null	null	null	null	null	null
ENSG00000205396	NR_026828	16126097		long intergenic non-protein coding RNA 661	LINC00661	16138723	p13.12	AI184190, CR749400	ENSG00000205396	1	19	null	null	25	1	ENSG00000205396	ENSG00000205396	0.04	0	null	null	null	null	null	null	null	null	null	null	null	null	null	null	null	null	null	null	null
ENSG00000081189	NM_002397	88013975		myocyte enhancer factor 2C	MEF2C	88199922	q14.3	AL833268	ENSG00000081189	-1	5	null	null	25	1	ENSG00000081189	ENSG00000081189	0.04	0	null	null	null	null	null	null	null	null	null	null	null	null	null	null	null	null	null	null	null
ENSG00000087128	NM_014058	69313167	TMPRSS11E2 DESC1	transmembrane protease, serine 11E	TMPRSS11E	69363322	q13.2	AF064819	ENSG00000087128	1	4	null	null	25	1	ENSG00000087128	ENSG00000087128	0.04	0	null	null	null	null	null	null	null	null	null	null	null	null	null	null	null	null	null	null	null
ENSG00000267527		16130531			ENSG00000267527	16131643	p13.12		ENSG00000267527	1	19	null	null	25	1	ENSG00000267527	ENSG00000267527	0.04	0	null	null	null	null	null	null	null	null	null	null	null	null	null	null	null	null	null	null	null
ENSG00000167459		16124067			ENSG00000167459	16152945	p13.12		ENSG00000167459	1	19	null	null	25	1	ENSG00000167459	ENSG00000167459	0.04	0	null	null	null	null	null	null	null	null	null	null	null	null	null	null	null	null	null	null	null
ENSG00000078549	NM_001118	31092076	PAC1, PACAPR, PAC1R	adenylate cyclase activating polypeptide 1 (pituitary) receptor type I	ADCYAP1R1	31151089	p14.3		ENSG00000078549	1	7	null	null	25	1	ENSG00000078549	ENSG00000078549	0.04	0	null	null	null	null	null	null	null	null	null	null	null	null	null	null	null	null	null	null	null
ENSG00000149582		118401756			TMEM25	118417995	q23.3		ENSG00000149582	1	11	null	null	25	1	ENSG00000149582	ENSG00000149582	0.04	0	null	null	null	null	null	null	null	null	null	null	null	null	null	null	null	null	null	null	null
ENSG00000173769	NM_001145030	44283378	C3orf77 FLJ36157	testis and ovary specific PAZ domain containing 1	TOPAZ1	44373590	p21.31	AK093476	ENSG00000173769	1	3	null	null	25	1	ENSG00000173769	ENSG00000173769	0.04	0	null	null	null	null	null	null	null	null	null	null	null	null	null	null	null	null	null	null	null
ENSG00000085840	NM_004153	52838501	ORC1L HSORC1, PARC1	origin recognition complex, subunit 1	ORC1	52870131	p32.3		ENSG00000085840	-1	1	null	null	25	1	ENSG00000085840	ENSG00000085840	0.04	0	null	null	null	null	null	null	null	null	null	null	null	null	null	null	null	null	null	null	null
ENSG00000255031		67818207			ENSG00000255031	67821229	q13.2		ENSG00000255031	1	11	null	null	25	1	ENSG00000255031	ENSG00000255031	0.04	0	null	null	null	null	null	null	null	null	null	null	null	null	null	null	null	null	null	null	null
ENSG00000185261	NM_173665	93488671	C5orf36 DKFZp686F0372, MGC34713	KIAA0825	KIAA0825	93954309	q15	BX648338	ENSG00000185261	-1	5	null	null	25	1	ENSG00000185261	ENSG00000185261	0.04	0	null	null	null	null	null	null	null	null	null	null	null	null	null	null	null	null	null	null	null
ENSG00000260808		68380367			ENSG00000260808	68384179	q13.2		ENSG00000260808	-1	11	null	null	25	1	ENSG00000260808	ENSG00000260808	0.04	0	null	null	null	null	null	null	null	null	null	null	null	null	null	null	null	null	null	null	null
ENSG00000255741		68708971			ENSG00000255741	68710320	q13.3		ENSG00000255741	-1	11	null	null	25	1	ENSG00000255741	ENSG00000255741	0.04	0	null	null	null	null	null	null	null	null	null	null	null	null	null	null	null	null	null	null	null
ENSG00000249137		68857484			ENSG00000249137	68858431	q13.3		ENSG00000249137	-1	11	null	null	25	1	ENSG00000249137	ENSG00000249137	0.04	0	null	null	null	null	null	null	null	null	null	null	null	null	null	null	null	null	null	null	null
ENSG00000205331		55677534		olfactory receptor, family 6, subfamily C, member 72 pseudogene	OR6C72P	55706860	q13.2		ENSG00000205331	1	12	null	null	25	4	ENSG00000205331	ENSG00000205331	0.16	0	null	null	null	null	null	null	null	null	null	null	null	null	null	null	null	null	null	null	null
ENSG00000105642		18062111			ENSG00000105642	18110893	p13.11		ENSG00000105642	1	19	null	null	25	1	ENSG00000105642	ENSG00000105642	0.04	0	null	null	null	null	null	null	null	null	null	null	null	null	null	null	null	null	null	null	null
ENSG00000099308	XM_038150	18208603	KIAA0561	microtubule associated serine/threonine kinase 3	MAST3	18262494	p13.11	AB011133	ENSG00000099308	1	19	null	null	25	1	ENSG00000099308	ENSG00000099308	0.04	0	null	null	null	null	null	null	null	null	null	null	null	null	null	null	null	null	null	null	null
ENSG00000120088		43699267	CRHR CRF-R, CRF1	corticotropin releasing hormone receptor 1	CRHR1	43913194	q21.31	L23332	ENSG00000120088	1	17	null	null	25	1	ENSG00000120088	ENSG00000120088	0.04	0	null	null	null	null	null	null	null	null	null	null	null	null	null	null	null	null	null	null	null
ENSG00000250127		57837394			ENSG00000250127	57854070	q11.2		ENSG00000250127	-1	5	null	null	25	1	ENSG00000250127	ENSG00000250127	0.04	0	null	null	null	null	null	null	null	null	null	null	null	null	null	null	null	null	null	null	null
ENSG00000165917		47459308	RNF205, CMS1D, CMS1E	receptor-associated protein of the synapse	RAPSN	47470730	p11.2		ENSG00000165917	-1	11	null	null	25	1	ENSG00000165917	ENSG00000165917	0.04	0	null	null	null	null	null	null	null	null	null	null	null	null	null	null	null	null	null	null	null
ENSG00000258763		55828521			ENSG00000258763	55979255	q13.2		ENSG00000258763	-1	12	null	null	25	1	ENSG00000258763	ENSG00000258763	0.04	0	null	null	null	null	null	null	null	null	null	null	null	null	null	null	null	null	null	null	null
ENSG00000266904	NR_026956	19868175	MGC39821	long intergenic non-protein coding RNA 663	LINC00663	19887232	p13.11	AK289657, BC034236, DB196080	ENSG00000266904	-1	19	null	null	25	1	ENSG00000266904	ENSG00000266904	0.04	0	null	null	null	null	null	null	null	null	null	null	null	null	null	null	null	null	null	null	null
ENSG00000267581		19871847			ENSG00000267581	19932525	p13.11		ENSG00000267581	-1	19	null	null	25	2	ENSG00000267581	ENSG00000267581	0.08	0	null	null	null	null	null	null	null	null	null	null	null	null	null	null	null	null	null	null	null
ENSG00000267419		19887411			ENSG00000267419	19945736	p13.11		ENSG00000267419	1	19	null	null	25	1	ENSG00000267419	ENSG00000267419	0.04	0	null	null	null	null	null	null	null	null	null	null	null	null	null	null	null	null	null	null	null
ENSG00000267481		19899564			ENSG00000267481	19901340	p13.11		ENSG00000267481	-1	19	null	null	25	1	ENSG00000267481	ENSG00000267481	0.04	0	null	null	null	null	null	null	null	null	null	null	null	null	null	null	null	null	null	null	null
ENSG00000186868	NM_016835	43971748	DDPAC, MAPTL MTBT1, tau, PPND, FTDP-17, TAU, MSTD, MTBT2, FLJ31424, MGC138549	microtubule-associated protein tau	MAPT	44105700	q21.31	J03778	ENSG00000186868	1	17	null	null	25	1	ENSG00000186868	ENSG00000186868	0.04	0	null	null	null	null	null	null	null	null	null	null	null	null	null	null	null	null	null	null	null
ENSG00000052749	NM_015179	99116115	KIAA0690	ribosomal RNA processing 12 homolog (S. cerevisiae)	RRP12	99161127	q24.1		ENSG00000052749	-1	10	null	null	25	1	ENSG00000052749	ENSG00000052749	0.04	0	null	null	null	null	null	null	null	null	null	null	null	null	null	null	null	null	null	null	null
ENSG00000196653	NM_033210	44754135	FLJ14855, FLJ12515	zinc finger protein 502	ZNF502	44765323	p21.31	AK022577	ENSG00000196653	1	3	null	null	25	1	ENSG00000196653	ENSG00000196653	0.04	0	null	null	null	null	null	null	null	null	null	null	null	null	null	null	null	null	null	null	null
ENSG00000198551	NM_145295	11670189	FLJ90365	zinc finger protein 627	ZNF627	11729950	p13.2	AK074846	ENSG00000198551	1	19	null	null	25	1	ENSG00000198551	ENSG00000198551	0.04	0	null	null	null	null	null	null	null	null	null	null	null	null	null	null	null	null	null	null	null
ENSG00000118096		118415243			IFT46	118443685	q23.3		ENSG00000118096	-1	11	null	null	25	1	ENSG00000118096	ENSG00000118096	0.04	0	null	null	null	null	null	null	null	null	null	null	null	null	null	null	null	null	null	null	null
ENSG00000114982	NM_017991	97258907	KIAA1310 FLJ10081, Rcd1, NSL3	KAT8 regulatory NSL complex subunit 3	KANSL3	97308524	q11.2	BC063792	ENSG00000114982	-1	2	null	null	25	1	ENSG00000114982	ENSG00000114982	0.04	0	null	null	null	null	null	null	null	null	null	null	null	null	null	null	null	null	null	null	null
ENSG00000175877		73275489			WBSCR28	73280223	q11.23		ENSG00000175877	1	7	null	null	25	1	ENSG00000175877	ENSG00000175877	0.04	0	null	null	null	null	null	null	null	null	null	null	null	null	null	null	null	null	null	null	null
ENSG00000164199	NM_032119	89825161	USH2C, MASS1 DKFZp761P0710, KIAA0686, FEB4, VLGR1b	G protein-coupled receptor 98	GPR98	90460038	q14.3	AB014586	ENSG00000164199	1	5	null	null	25	1	ENSG00000164199	ENSG00000164199	0.04	0	null	null	null	null	null	null	null	null	null	null	null	null	null	null	null	null	null	null	null
ENSG00000213619	NM_004551	47586888	CI-30	NADH dehydrogenase (ubiquinone) Fe-S protein 3, 30kDa (NADH-coenzyme Q reductase)	NDUFS3	47606114	p11.2	AF067139	ENSG00000213619	1	11	null	null	25	1	ENSG00000213619	ENSG00000213619	0.04	0	null	null	null	null	null	null	null	null	null	null	null	null	null	null	null	null	null	null	null
ENSG00000254207		675188			ENSG00000254207	675877	p23.3		ENSG00000254207	-1	8	null	null	25	1	ENSG00000254207	ENSG00000254207	0.04	0	null	null	null	null	null	null	null	null	null	null	null	null	null	null	null	null	null	null	null
ENSG00000237647		687651	C8orf68	ERICH1 antisense RNA 1	ERICH1-AS1	1087777	p23.3	BC022082, BC038783	ENSG00000237647	1	8	null	null	25	1	ENSG00000237647	ENSG00000237647	0.04	0	null	null	null	null	null	null	null	null	null	null	null	null	null	null	null	null	null	null	null
ENSG00000203995	NM_001004339	53308183	ZYG11	zyg-11 family member A, cell cycle regulator	ZYG11A	53360670	p32.3		ENSG00000203995	1	1	null	null	25	1	ENSG00000203995	ENSG00000203995	0.04	0	null	null	null	null	null	null	null	null	null	null	null	null	null	null	null	null	null	null	null
ENSG00000121310	NM_018281	53361656	FLJ10948	enoyl CoA hydratase domain containing 2	ECHDC2	53392884	p32.3	AF258590	ENSG00000121310	-1	1	null	null	25	2	ENSG00000121310	ENSG00000121310	0.08	0	null	null	null	null	null	null	null	null	null	null	null	null	null	null	null	null	null	null	null
ENSG00000260304		31193832			ENSG00000260304	31194606	p11.2		ENSG00000260304	-1	16	null	null	25	1	ENSG00000260304	ENSG00000260304	0.04	0	null	null	null	null	null	null	null	null	null	null	null	null	null	null	null	null	null	null	null
ENSG00000261245		31372599			ENSG00000261245	31373016	p11.2		ENSG00000261245	-1	16	null	null	25	2	ENSG00000261245	ENSG00000261245	0.08	0	null	null	null	null	null	null	null	null	null	null	null	null	null	null	null	null	null	null	null
ENSG00000086730		73613982			LAT2	73644161	q11.23		ENSG00000086730	1	7	null	null	25	2	ENSG00000086730	ENSG00000086730	0.08	0	null	null	null	null	null	null	null	null	null	null	null	null	null	null	null	null	null	null	null
ENSG00000268278		21820776			ENSG00000268278	21839102	p12		ENSG00000268278	1	19	null	null	25	1	ENSG00000268278	ENSG00000268278	0.04	0	null	null	null	null	null	null	null	null	null	null	null	null	null	null	null	null	null	null	null
ENSG00000110536	XM_374879	47586982	PLIP, DUSP23, MOSP	protein tyrosine phosphatase, mitochondrial 1	PTPMT1	47595013	p11.2	BC014048	ENSG00000110536	1	11	null	null	25	1	ENSG00000110536	ENSG00000110536	0.04	0	null	null	null	null	null	null	null	null	null	null	null	null	null	null	null	null	null	null	null
ENSG00000269796		22605315			ENSG00000269796	22608847	p12		ENSG00000269796	1	19	null	null	25	1	ENSG00000269796	ENSG00000269796	0.04	0	null	null	null	null	null	null	null	null	null	null	null	null	null	null	null	null	null	null	null
ENSG00000116171	NM_002979	53392901		sterol carrier protein 2	SCP2	53517375	p32.3	M75884	ENSG00000116171	1	1	null	null	25	2	ENSG00000116171	ENSG00000116171	0.08	0	null	null	null	null	null	null	null	null	null	null	null	null	null	null	null	null	null	null	null
ENSG00000123444	NM_016506	47593749	BKLHD4 FLJ10450, HSPC252	kelch repeat and BTB (POZ) domain containing 4	KBTBD4	47600567	p11.2	AF151086	ENSG00000123444	-1	11	null	null	25	1	ENSG00000123444	ENSG00000123444	0.04	0	null	null	null	null	null	null	null	null	null	null	null	null	null	null	null	null	null	null	null
ENSG00000174038	NM_203299	35041092	MGC41945	chromosome 9 open reading frame 131	C9orf131	35045988	p13.3	BC045643	ENSG00000174038	1	9	null	null	25	1	ENSG00000174038	ENSG00000174038	0.04	0	null	null	null	null	null	null	null	null	null	null	null	null	null	null	null	null	null	null	null
ENSG00000254501		64878186			ENSG00000254501	64879167	q13.1		ENSG00000254501	-1	11	null	null	25	1	ENSG00000254501	ENSG00000254501	0.04	0	null	null	null	null	null	null	null	null	null	null	null	null	null	null	null	null	null	null	null
ENSG00000255173		64884629			ENSG00000255173	64884930	q13.1		ENSG00000255173	1	11	null	null	25	1	ENSG00000255173	ENSG00000255173	0.04	0	null	null	null	null	null	null	null	null	null	null	null	null	null	null	null	null	null	null	null
ENSG00000197847	NM_001004326	64981311	Oat6, FLJ16331	solute carrier family 22, member 20	SLC22A20	65010228	q13.1	DQ053017	ENSG00000197847	1	11	null	null	25	1	ENSG00000197847	ENSG00000197847	0.04	0	null	null	null	null	null	null	null	null	null	null	null	null	null	null	null	null	null	null	null
ENSG00000222040		96778707	ADRA2L1, ADRA2RL1 ADRARL1	adrenoceptor alpha 2B	ADRA2B	96781984	q11.1	M34041	ENSG00000222040	-1	2	null	null	25	1	ENSG00000222040	ENSG00000222040	0.04	0	null	null	null	null	null	null	null	null	null	null	null	null	null	null	null	null	null	null	null
ENSG00000269510		35042390			ENSG00000269510	35042824	p13.3		ENSG00000269510	-1	9	null	null	25	1	ENSG00000269510	ENSG00000269510	0.04	0	null	null	null	null	null	null	null	null	null	null	null	null	null	null	null	null	null	null	null
ENSG00000231880		47599277			ENSG00000231880	47599823	p11.2		ENSG00000231880	1	11	null	null	25	1	ENSG00000231880	ENSG00000231880	0.04	0	null	null	null	null	null	null	null	null	null	null	null	null	null	null	null	null	null	null	null
ENSG00000105639	NM_000215	17935589	L-JAK, JAKL, LJAK, JAK3_HUMAN, JAK-3	Janus kinase 3	JAK3	17958880	p13.11	U31601	ENSG00000105639	-1	19	null	null	25	1	ENSG00000105639	ENSG00000105639	0.04	0	-	-	Mis	yes	L	acute megakaryocytic leukemia, ETP ALL	Dom	-	ENSG00000105639	-	-	Mis	yes	acute megakaryocytic leukemia, ETP ALL	L	Dom	-	null	56
ENSG00000165280	NM_007126	35056061	IBMPFD, p97	valosin containing protein	VCP	35073246	p13.3	AC004472	ENSG00000165280	-1	9	null	null	25	1	ENSG00000165280	ENSG00000165280	0.04	0	null	null	null	null	null	null	null	null	null	null	null	null	null	null	null	null	null	null	null
ENSG00000049541		73645829			RFC2	73668774	q11.23		ENSG00000049541	-1	7	null	null	25	2	ENSG00000049541	ENSG00000049541	0.08	0	null	null	null	null	null	null	null	null	null	null	null	null	null	null	null	null	null	null	null
ENSG00000262657		31923175			ENSG00000262657	31928172	p11.2		ENSG00000262657	1	16	null	null	25	1	ENSG00000262657	ENSG00000262657	0.04	0	null	null	null	null	null	null	null	null	null	null	null	null	null	null	null	null	null	null	null
ENSG00000080644		78885394		cholinergic receptor, nicotinic, alpha 3 (neuronal)	CHRNA3	78913637	q25.1		ENSG00000080644	-1	15	null	null	25	1	ENSG00000080644	ENSG00000080644	0.04	0	null	null	null	null	null	null	null	null	null	null	null	null	null	null	null	null	null	null	null
ENSG00000255517		66240961			ENSG00000255517	66247704	q13.2		ENSG00000255517	-1	11	null	null	25	1	ENSG00000255517	ENSG00000255517	0.04	0	null	null	null	null	null	null	null	null	null	null	null	null	null	null	null	null	null	null	null
ENSG00000250105		66326337			ENSG00000250105	66327855	q13.2		ENSG00000250105	-1	11	null	null	25	2	ENSG00000250105	ENSG00000250105	0.08	0	null	null	null	null	null	null	null	null	null	null	null	null	null	null	null	null	null	null	null
ENSG00000117971		78916461		cholinergic receptor, nicotinic, beta 4 (neuronal)	CHRNB4	79012628	q25.1	U48861	ENSG00000117971	-1	15	null	null	25	1	ENSG00000117971	ENSG00000117971	0.04	0	null	null	null	null	null	null	null	null	null	null	null	null	null	null	null	null	null	null	null
ENSG00000165923	NM_024783	47681143	FLJ23598	ATP/GTP binding protein-like 2	AGBL2	47736941	p11.2		ENSG00000165923	-1	11	null	null	25	1	ENSG00000165923	ENSG00000165923	0.04	0	null	null	null	null	null	null	null	null	null	null	null	null	null	null	null	null	null	null	null
ENSG00000171311		99190928	hCsl4p, Csl4p, CSL4, Ski4p, SKI4, CGI-108, p13	exosome component 1	EXOSC1	99205774	q24.1	AF151866	ENSG00000171311	-1	10	null	null	25	1	ENSG00000171311	ENSG00000171311	0.04	0	null	null	null	null	null	null	null	null	null	null	null	null	null	null	null	null	null	null	null
ENSG00000185787	NM_006791	79102829	MRG15, MORFRG15, HsT17725, Eaf3, MEAF3	mortality factor 4 like 1	MORF4L1	79190475	q25.1	AF100615	ENSG00000185787	1	15	null	null	25	1	ENSG00000185787	ENSG00000185787	0.04	0	null	null	null	null	null	null	null	null	null	null	null	null	null	null	null	null	null	null	null
ENSG00000164292	NM_014899	95049226	KIAA0878	Rho-related BTB domain containing 3	RHOBTB3	95160087	q15	AB020685	ENSG00000164292	1	5	null	null	25	1	ENSG00000164292	ENSG00000164292	0.04	0	null	null	null	null	null	null	null	null	null	null	null	null	null	null	null	null	null	null	null
ENSG00000160401	NM_001012502	130469268		chromosome 9 open reading frame 117	C9orf117	130478281	q34.11	AK094948	ENSG00000160401	1	9	null	null	25	1	ENSG00000160401	ENSG00000160401	0.04	0	null	null	null	null	null	null	null	null	null	null	null	null	null	null	null	null	null	null	null
ENSG00000126773	NM_022495	60558629	C14orf135	pecanex-like 4 (Drosophila)	PCNXL4	60635851	q23.1	AK022861	ENSG00000126773	1	14	null	null	25	2	ENSG00000126773	ENSG00000126773	0.08	0	null	null	null	null	null	null	null	null	null	null	null	null	null	null	null	null	null	null	null
ENSG00000187024	NM_001002913	130475772	C9orf115 PTH1	peptidyl-tRNA hydrolase 1 homolog (S. cerevisiae)	PTRH1	130487152	q34.11	AK090922	ENSG00000187024	-1	9	null	null	25	1	ENSG00000187024	ENSG00000187024	0.04	0	null	null	null	null	null	null	null	null	null	null	null	null	null	null	null	null	null	null	null
ENSG00000173221	NM_002064	95087023	GRX, GRX1	glutaredoxin (thioltransferase)	GLRX	95158709	q15		ENSG00000173221	-1	5	null	null	25	1	ENSG00000173221	ENSG00000173221	0.04	0	null	null	null	null	null	null	null	null	null	null	null	null	null	null	null	null	null	null	null
ENSG00000058335	NM_002891	79252289	GRF1 CDC25L, CDC25, GRF55, H-GRF55, GNRP, PP13187	Ras protein-specific guanine nucleotide-releasing factor 1	RASGRF1	79383115	q25.1	M91815	ENSG00000058335	-1	15	null	null	25	2	ENSG00000058335	ENSG00000058335	0.08	0	null	null	null	null	null	null	null	null	null	null	null	null	null	null	null	null	null	null	null
ENSG00000167094	NM_144965	130478345	FLJ32780	tetratricopeptide repeat domain 16	TTC16	130493879	q34.11	AK057342	ENSG00000167094	1	9	null	null	25	1	ENSG00000167094	ENSG00000167094	0.04	0	null	null	null	null	null	null	null	null	null	null	null	null	null	null	null	null	null	null	null
ENSG00000135976		97779233	UNQ2430	ankyrin repeat domain 36	ANKRD36	97930258	q11.2	BC046186	ENSG00000135976	1	2	null	null	25	1	ENSG00000135976	ENSG00000135976	0.04	0	null	null	null	null	null	null	null	null	null	null	null	null	null	null	null	null	null	null	null
ENSG00000253215		17739552			ENSG00000253215	17740170	p22		ENSG00000253215	1	8	null	null	25	1	ENSG00000253215	ENSG00000253215	0.04	0	null	null	null	null	null	null	null	null	null	null	null	null	null	null	null	null	null	null	null
ENSG00000153113	NM_173062	95865525		calpastatin	CAST	96115299	q15	AF327443	ENSG00000153113	1	5	null	null	25	2	ENSG00000153113	ENSG00000153113	0.08	0	null	null	null	null	null	null	null	null	null	null	null	null	null	null	null	null	null	HCD	null
ENSG00000109339		86936276	PRKM10 JNK3, p493F12, p54bSAPK	mitogen-activated protein kinase 10	MAPK10	87515284	q21.3	U07620	ENSG00000109339	-1	4	null	null	25	1	ENSG00000109339	ENSG00000109339	0.04	0	null	null	null	null	null	null	null	null	null	null	null	null	null	null	null	null	null	null	null
ENSG00000257057		94245747			ENSG00000257057	94265289	q21		ENSG00000257057	1	11	null	null	25	1	ENSG00000257057	ENSG00000257057	0.04	0	null	null	null	null	null	null	null	null	null	null	null	null	null	null	null	null	null	null	null
ENSG00000172379		80696692	KIAA0307, bHLHe1	aryl-hydrocarbon receptor nuclear translocator 2	ARNT2	80890278	q25.1	AB002305	ENSG00000172379	1	15	null	null	25	3	ENSG00000172379	ENSG00000172379	0.12	0	null	null	null	null	null	null	null	null	null	null	null	null	null	null	null	null	null	null	null
ENSG00000174374	NM_030798	74441226		Williams-Beuren syndrome chromosome region 16	WBSCR16	74490064	q11.23	AF410455	ENSG00000174374	-1	7	null	null	25	2	ENSG00000174374	ENSG00000174374	0.08	0	null	null	null	null	null	null	null	null	null	null	null	null	null	null	null	null	null	null	null
ENSG00000230344		21077335			ENSG00000230344	21080201	q11.21		ENSG00000230344	-1	22	null	null	25	1	ENSG00000230344	ENSG00000230344	0.04	0	null	null	null	null	null	null	null	null	null	null	null	null	null	null	null	null	null	null	null
ENSG00000101349		9518036	KIAA1264, PAK5	p21 protein (Cdc42/Rac)-activated kinase 7	PAK7	9819689	p12.2	AB033090	ENSG00000101349	-1	20	null	null	25	2	ENSG00000101349	ENSG00000101349	0.08	0	null	null	null	null	null	null	null	null	null	null	null	null	null	null	null	null	null	null	null
ENSG00000099949	NM_006767	21333751	LZTR-1, BTBD29	leucine-zipper-like transcription regulator 1	LZTR1	21353327	q11.21	D38496	ENSG00000099949	1	22	null	null	25	1	ENSG00000099949	ENSG00000099949	0.04	1	null	null	null	null	null	null	null	null	null	null	null	null	null	null	null	null	null	HCD	null
ENSG00000227757		34285957			ENSG00000227757	34443410	q22.11		ENSG00000227757	-1	21	null	null	25	1	ENSG00000227757	ENSG00000227757	0.04	0	null	null	null	null	null	null	null	null	null	null	null	null	null	null	null	null	null	null	null
ENSG00000223799		34636178			ENSG00000223799	34638565	q22.11		ENSG00000223799	-1	21	null	null	25	1	ENSG00000223799	ENSG00000223799	0.04	0	null	null	null	null	null	null	null	null	null	null	null	null	null	null	null	null	null	null	null
ENSG00000184436	NM_030573	21353393	MGC10963	THAP domain containing 7	THAP7	21356485	q11.21	BC004346	ENSG00000184436	-1	22	null	null	25	1	ENSG00000184436	ENSG00000184436	0.04	0	null	null	null	null	null	null	null	null	null	null	null	null	null	null	null	null	null	null	null
ENSG00000269103		21358030			ENSG00000269103	21360736	q11.21		ENSG00000269103	-1	22	null	null	25	1	ENSG00000269103	ENSG00000269103	0.04	0	null	null	null	null	null	null	null	null	null	null	null	null	null	null	null	null	null	null	null
ENSG00000230366	NR_026719	38580804	NCRNA00038	Down syndrome critical region gene 9 (non-protein coding)	DSCR9	38594037	q22.13	AB066100	ENSG00000230366	1	21	null	null	25	1	ENSG00000230366	ENSG00000230366	0.04	0	null	null	null	null	null	null	null	null	null	null	null	null	null	null	null	null	null	null	null
ENSG00000242553		38593720			ENSG00000242553	38610045	q22.13		ENSG00000242553	1	21	null	null	25	1	ENSG00000242553	ENSG00000242553	0.04	0	null	null	null	null	null	null	null	null	null	null	null	null	null	null	null	null	null	null	null
ENSG00000152767	NM_005766	98794816	CDEP, PLEKHC2, MGC87400, PPP1R75	FERM, RhoGEF (ARHGEF) and pleckstrin domain protein 1 (chondrocyte-derived)	FARP1	99102027	q32.2	AB008430	ENSG00000152767	1	13	null	null	25	1	ENSG00000152767	ENSG00000152767	0.04	0	null	null	null	null	null	null	null	null	null	null	null	null	null	null	null	null	null	null	null
ENSG00000228318		42813321			ENSG00000228318	42814669	q22.3		ENSG00000228318	-1	21	null	null	25	1	ENSG00000228318	ENSG00000228318	0.04	0	null	null	null	null	null	null	null	null	null	null	null	null	null	null	null	null	null	null	null
ENSG00000168918	NM_001017915	233924677	SHIP, hp51CN	inositol polyphosphate-5-phosphatase, 145kDa	INPP5D	234116549	q37.1	U57650	ENSG00000168918	1	2	null	null	25	2	ENSG00000168918	ENSG00000168918	0.08	0	null	null	null	null	null	null	null	null	null	null	null	null	null	null	null	null	null	null	null
ENSG00000100034	NM_014634	22273793	FEM-2, KIAA0015, POPX2, CaMKPase, CAMKP	protein phosphatase, Mg2+/Mn2+ dependent, 1F	PPM1F	22307209	q11.22	D13640	ENSG00000100034	-1	22	null	null	25	1	ENSG00000100034	ENSG00000100034	0.04	0	null	null	null	null	null	null	null	null	null	null	null	null	null	null	null	null	null	null	null
ENSG00000088386	NM_005073	99336898	PEPT1, HPECT1, HPEPT1	solute carrier family 15 (oligopeptide transporter), member 1	SLC15A1	99404908	q32.3	U13173	ENSG00000088386	-1	13	null	null	25	1	ENSG00000088386	ENSG00000088386	0.04	0	null	null	null	null	null	null	null	null	null	null	null	null	null	null	null	null	null	null	null
ENSG00000145041		51433298			VPRBP	51534010	p21.2		ENSG00000145041	-1	3	null	null	25	1	ENSG00000145041	ENSG00000145041	0.04	0	null	null	null	null	null	null	null	null	null	null	null	null	null	null	null	null	null	null	null
ENSG00000121058		55015548	CLN80, p80-coilin	coilin	COIL	55038415	q22	U06632	ENSG00000121058	-1	17	null	null	25	1	ENSG00000121058	ENSG00000121058	0.04	0	null	null	null	null	null	null	null	null	null	null	null	null	null	null	null	null	null	null	null
ENSG00000088387	NM_015296	99445741	KIAA1058, ZIZ1	dedicator of cytokinesis 9	DOCK9	99738879	q32.3	AF527605	ENSG00000088387	-1	13	null	null	25	1	ENSG00000088387	ENSG00000088387	0.04	0	null	null	null	null	null	null	null	null	null	null	null	null	null	null	null	null	null	null	null
ENSG00000225043		47840467		ribosomal protein L18a pseudogene 2	RPL18AP2	47840948	q22.3		ENSG00000225043	-1	21	null	null	25	1	ENSG00000225043	ENSG00000225043	0.04	0	null	null	null	null	null	null	null	null	null	null	null	null	null	null	null	null	null	null	null
ENSG00000180869	NR_027379	85093913	FLJ35487	chromosome 1 open reading frame 180	C1orf180	85100703	p22.3	AK092806	ENSG00000180869	-1	1	null	null	25	1	ENSG00000180869	ENSG00000180869	0.04	0	null	null	null	null	null	null	null	null	null	null	null	null	null	null	null	null	null	null	null
ENSG00000211639	NG_000002	22516592		immunoglobulin lambda variable 4-60	IGLV4-60	22517074	q11.22	Z73667	ENSG00000211639	1	22	null	null	25	1	ENSG00000211639	ENSG00000211639	0.04	0	null	null	null	null	null	null	null	null	null	null	null	null	null	null	null	null	null	null	null
ENSG00000211647	NG_000002	22707289		immunoglobulin lambda variable 5-48 (non-functional)	IGLV5-48	22707781	q11.22	Z73649	ENSG00000211647	1	22	null	null	25	1	ENSG00000211647	ENSG00000211647	0.04	0	null	null	null	null	null	null	null	null	null	null	null	null	null	null	null	null	null	null	null
ENSG00000211648	NG_000002	22712087		immunoglobulin lambda variable 1-47	IGLV1-47	22712608	q11.22	Z73663	ENSG00000211648	1	22	null	null	25	1	ENSG00000211648	ENSG00000211648	0.04	0	null	null	null	null	null	null	null	null	null	null	null	null	null	null	null	null	null	null	null
ENSG00000211649	NG_000002	22723982		immunoglobulin lambda variable 7-46 (gene/pseudogene)	IGLV7-46	22724454	q11.22	Z73674	ENSG00000211649	1	22	null	null	25	1	ENSG00000211649	ENSG00000211649	0.04	0	null	null	null	null	null	null	null	null	null	null	null	null	null	null	null	null	null	null	null
ENSG00000172061		194075976	LIB	leucine rich repeat containing 15	LRRC15	194090472	q29	AB071037	ENSG00000172061	-1	3	null	null	25	1	ENSG00000172061	ENSG00000172061	0.04	0	null	null	null	null	null	null	null	null	null	null	null	null	null	null	null	null	null	null	null
ENSG00000125864		17474550	CP94, CP115, LIFL-H, filensin	beaded filament structural protein 1, filensin	BFSP1	17549865	p12.1	Y16717	ENSG00000125864	-1	20	null	null	25	1	ENSG00000125864	ENSG00000125864	0.04	0	null	null	null	null	null	null	null	null	null	null	null	null	null	null	null	null	null	null	null
ENSG00000166329		55821842			ENSG00000166329	55822673	q22		ENSG00000166329	-1	17	null	null	25	1	ENSG00000166329	ENSG00000166329	0.04	0	null	null	null	null	null	null	null	null	null	null	null	null	null	null	null	null	null	null	null
ENSG00000188042		235401685	ARL7 LAK	ADP-ribosylation factor-like 4C	ARL4C	235405697	q37.1	AB016811	ENSG00000188042	-1	2	null	null	25	2	ENSG00000188042	ENSG00000188042	0.08	0	null	null	null	null	null	null	null	null	null	null	null	null	null	null	null	null	null	null	null
ENSG00000211667	NG_000002	23114317		immunoglobulin lambda variable 3-12	IGLV3-12	23115079	q11.22	Z73658	ENSG00000211667	1	22	null	null	25	1	ENSG00000211667	ENSG00000211667	0.04	0	null	null	null	null	null	null	null	null	null	null	null	null	null	null	null	null	null	null	null
ENSG00000164086	NM_001947	52082935	MKP-X, PYST2	dual specificity phosphatase 7	DUSP7	52090566	p21.2	X93921	ENSG00000164086	-1	3	null	null	25	1	ENSG00000164086	ENSG00000164086	0.04	0	null	null	null	null	null	null	null	null	null	null	null	null	null	null	null	null	null	null	null
ENSG00000233611		237076090			ENSG00000233611	237203570	q37.2		ENSG00000233611	1	2	null	null	25	1	ENSG00000233611	ENSG00000233611	0.04	0	null	null	null	null	null	null	null	null	null	null	null	null	null	null	null	null	null	null	null
ENSG00000182177	NM_212556	237102095		ankyrin repeat and SOCS box containing 18	ASB18	237173052	q37.2	AK123854	ENSG00000182177	-1	2	null	null	25	1	ENSG00000182177	ENSG00000182177	0.04	0	null	null	null	null	null	null	null	null	null	null	null	null	null	null	null	null	null	null	null
ENSG00000232040		28539407			SCAND3	28583989	p22.1		ENSG00000232040	-1	6	null	null	25	1	ENSG00000232040	ENSG00000232040	0.04	0	null	null	null	null	null	null	null	null	null	null	null	null	null	null	null	null	null	null	null
ENSG00000176945	NM_152673	195343316	FLJ14408, KIAA1359	mucin 20, cell surface associated	MUC20	195467994	q29	AB037780	ENSG00000176945	1	3	null	null	25	1	ENSG00000176945	ENSG00000176945	0.04	0	null	null	null	null	null	null	null	null	null	null	null	null	null	null	null	null	null	null	null
ENSG00000145113	NM_018406	195473636		mucin 4, cell surface associated	MUC4	195539148	q29	AJ276359	ENSG00000145113	-1	3	null	null	25	2	ENSG00000145113	ENSG00000145113	0.08	0	null	null	null	null	null	null	null	null	null	null	null	null	null	null	null	null	null	null	null
ENSG00000115648	NM_024101	238394071	l1Rk3, l(1)-3Rk, Slac-2a, ln, exophilin-3	melanophilin	MLPH	238463961	q37.3	AY358857	ENSG00000115648	1	2	null	null	25	1	ENSG00000115648	ENSG00000115648	0.04	0	null	null	null	null	null	null	null	null	null	null	null	null	null	null	null	null	null	null	null
ENSG00000114841	NM_015512	52350335	XLHSRF-1, DNAHC1, HDHC7, HL-11, HL11	dynein, axonemal, heavy chain 1	DNAH1	52434507	p21.1	U61738	ENSG00000114841	1	3	null	null	25	1	ENSG00000114841	ENSG00000114841	0.04	0	null	null	null	null	null	null	null	null	null	null	null	null	null	null	null	null	null	null	null
ENSG00000259618		50786215			ENSG00000259618	50789277	q21.2		ENSG00000259618	-1	15	null	null	25	1	ENSG00000259618	ENSG00000259618	0.04	0	null	null	null	null	null	null	null	null	null	null	null	null	null	null	null	null	null	null	null
ENSG00000259298		50789392			ENSG00000259298	50790941	q21.2		ENSG00000259298	-1	15	null	null	25	1	ENSG00000259298	ENSG00000259298	0.04	0	null	null	null	null	null	null	null	null	null	null	null	null	null	null	null	null	null	null	null
ENSG00000159496	NM_153615	24030323	Rgr	ral guanine nucleotide dissociation stimulator-like 4	RGL4	24041363	q11.23		ENSG00000159496	1	22	null	null	25	1	ENSG00000159496	ENSG00000159496	0.04	0	null	null	null	null	null	null	null	null	null	null	null	null	null	null	null	null	null	null	null
ENSG00000016602	NM_012128	87012761	CaCC2	chloride channel accessory 4	CLCA4	87046437	p22.3	AF127035	ENSG00000016602	1	1	null	null	25	1	ENSG00000016602	ENSG00000016602	0.04	0	null	null	null	null	null	null	null	null	null	null	null	null	null	null	null	null	null	null	null
ENSG00000119720	NM_017970	90742580	C14orf102 FLJ14051	NRDE-2, necessary for RNA interference, domain containing	NRDE2	90798481	q32.11	AK000870	ENSG00000119720	-1	14	null	null	25	1	ENSG00000119720	ENSG00000119720	0.04	0	null	null	null	null	null	null	null	null	null	null	null	null	null	null	null	null	null	null	null
ENSG00000125846	NM_003434	18269121	ZNF150 pHZ-13, pHZ-66	zinc finger protein 133	ZNF133	18297640	p11.23	AK123005	ENSG00000125846	1	20	null	null	25	1	ENSG00000125846	ENSG00000125846	0.04	0	null	null	null	null	null	null	null	null	null	null	null	null	null	null	null	null	null	null	null
ENSG00000144488	NM_194312	239008798	FLJ42568	espin-like	ESPNL	239041928	q37.3	AK124559	ENSG00000144488	1	2	null	null	25	1	ENSG00000144488	ENSG00000144488	0.04	0	null	null	null	null	null	null	null	null	null	null	null	null	null	null	null	null	null	null	null
ENSG00000261771	NR_037923	55647446		DYX1C1-CCPG1 readthrough (NMD candidate)	DYX1C1-CCPG1	55790558	q21.3		ENSG00000261771	-1	15	null	null	25	1	ENSG00000261771	ENSG00000261771	0.04	0	null	null	null	null	null	null	null	null	null	null	null	null	null	null	null	null	null	null	null
ENSG00000161217	NM_005017	195941093	PCYT1 CT, CTPCT	phosphate cytidylyltransferase 1, choline, alpha	PCYT1A	196014828	q29	L28957	ENSG00000161217	-1	3	null	null	25	2	ENSG00000161217	ENSG00000161217	0.08	0	null	null	null	null	null	null	null	null	null	null	null	null	null	null	null	null	null	null	null
ENSG00000063660	NM_002081	241375088	glypican	glypican 1	GPC1	241407493	q37.3	AK095397	ENSG00000063660	1	2	null	null	25	1	ENSG00000063660	ENSG00000063660	0.04	0	null	null	null	null	null	null	null	null	null	null	null	null	null	null	null	null	null	null	null
ENSG00000151012		139085251	xCT	solute carrier family 7 (anionic amino acid transporter light chain, xc- system), member 11	SLC7A11	139163503	q28.3	AB026891	ENSG00000151012	-1	4	null	null	25	1	ENSG00000151012	ENSG00000151012	0.04	0	null	null	null	null	null	null	null	null	null	null	null	null	null	null	null	null	null	null	null
ENSG00000213123	NM_152773	195975101	MGC33212	Tctex1 domain containing 2	TCTEX1D2	196045170	q29	BC021177	ENSG00000213123	-1	3	null	null	25	2	ENSG00000213123	ENSG00000213123	0.08	0	null	null	null	null	null	null	null	null	null	null	null	null	null	null	null	null	null	null	null
ENSG00000150893	NM_207361	39261266	DKFZp686J0811	FRAS1 related extracellular matrix protein 2	FREM2	39460074	q13.3	BX538150	ENSG00000150893	1	13	null	null	25	1	ENSG00000150893	ENSG00000150893	0.04	0	null	null	null	null	null	null	null	null	null	null	null	null	null	null	null	null	null	null	null
ENSG00000162645	NM_004120	89571815		guanylate binding protein 2, interferon-inducible	GBP2	89616139	p22.2	BC073163	ENSG00000162645	-1	1	null	null	25	1	ENSG00000162645	ENSG00000162645	0.04	0	null	null	null	null	null	null	null	null	null	null	null	null	null	null	null	null	null	null	null
ENSG00000213512	NM_207398	89597434	FLJ38822, GBP4L	guanylate binding protein 7	GBP7	89641723	p22.2	AK096141	ENSG00000213512	-1	1	null	null	25	1	ENSG00000213512	ENSG00000213512	0.04	0	null	null	null	null	null	null	null	null	null	null	null	null	null	null	null	null	null	null	null
ENSG00000245534		60771377			ENSG00000245534	60922836	q22.2		ENSG00000245534	1	15	null	null	25	1	ENSG00000245534	ENSG00000245534	0.04	0	null	null	null	null	null	null	null	null	null	null	null	null	null	null	null	null	null	null	null
ENSG00000183347	NM_198460	89829617	DKFZp686G0786	guanylate binding protein family, member 6	GBP6	89853719	p22.2	BX537949	ENSG00000183347	1	1	null	null	25	1	ENSG00000183347	ENSG00000183347	0.04	0	null	null	null	null	null	null	null	null	null	null	null	null	null	null	null	null	null	null	null
ENSG00000133103		40229764	COD2, KIAA1134	component of oligomeric golgi complex 6	COG6	40365802	q14.11	AK026638	ENSG00000133103	1	13	null	null	25	1	ENSG00000133103	ENSG00000133103	0.04	0	null	null	null	null	null	null	null	null	null	null	null	null	null	null	null	null	null	null	null
ENSG00000146205	NM_001001891	242127924	PCANAP5, TMEM16G NGEP, PCANAP5L, IPCA-5	anoctamin 7	ANO7	242164792	q37.3	AY617079	ENSG00000146205	1	2	null	null	25	1	ENSG00000146205	ENSG00000146205	0.04	0	null	null	null	null	null	null	null	null	null	null	null	null	null	null	null	null	null	null	null
ENSG00000144445	NM_152519	210885435	C2orf67 FLJ23861, FLJ32349, MSL1v2, KIAA1267L	KAT8 regulatory NSL complex subunit 1-like	KANSL1L	211036107	q34	AK074441	ENSG00000144445	-1	2	null	null	25	3	ENSG00000144445	ENSG00000144445	0.12	0	null	null	null	null	null	null	null	null	null	null	null	null	null	null	null	null	null	null	null
ENSG00000115677	NM_203346	242166679	VGL HBP	high density lipoprotein binding protein	HDLBP	242256476	q37.3		ENSG00000115677	-1	2	null	null	25	1	ENSG00000115677	ENSG00000115677	0.04	0	null	null	null	null	null	null	null	null	null	null	null	null	null	null	null	null	null	null	null
ENSG00000164867	NM_000603	150688083	ECNOS, eNOS	nitric oxide synthase 3 (endothelial cell)	NOS3	150711676	q36.1		ENSG00000164867	1	7	null	null	25	1	ENSG00000164867	ENSG00000164867	0.04	0	null	null	null	null	null	null	null	null	null	null	null	null	null	null	null	null	null	null	null
ENSG00000155749	NM_139163	202152994		amyotrophic lateral sclerosis 2 (juvenile) chromosome region, candidate 12	ALS2CR12	202222121	q33.1	AB053314	ENSG00000155749	-1	2	null	null	25	1	ENSG00000155749	ENSG00000155749	0.04	0	null	null	null	null	null	null	null	null	null	null	null	null	null	null	null	null	null	null	null
ENSG00000268485		242167319			ENSG00000268485	242168850	q37.3		ENSG00000268485	1	2	null	null	25	1	ENSG00000268485	ENSG00000268485	0.04	0	null	null	null	null	null	null	null	null	null	null	null	null	null	null	null	null	null	null	null
ENSG00000166510	NM_025214	52568740	SE57-1	coiled-coil domain containing 68	CCDC68	52626739	q21.2		ENSG00000166510	-1	18	null	null	25	1	ENSG00000166510	ENSG00000166510	0.04	0	null	null	null	null	null	null	null	null	null	null	null	null	null	null	null	null	null	null	null
ENSG00000196628	NM_003199	52889562	SEF2-1B, ITF2, bHLHb19, E2-2	transcription factor 4	TCF4	53332018	q21.2	M74719	ENSG00000196628	-1	18	null	null	25	1	ENSG00000196628	ENSG00000196628	0.04	0	null	null	null	null	null	null	null	null	null	null	null	null	null	null	null	null	null	null	null
ENSG00000145016	XM_032901	197398264	rubicon, rundataxin	KIAA0226	KIAA0226	197476598	q29	D86979	ENSG00000145016	-1	3	null	null	25	1	ENSG00000145016	ENSG00000145016	0.04	0	null	null	null	null	null	null	null	null	null	null	null	null	null	null	null	null	null	null	null
ENSG00000006607		242295658	KIAA0793, FIR, PLEKHC3, FRG	FERM, RhoGEF and pleckstrin domain protein 2	FARP2	242434256	q37.3	AB018336	ENSG00000006607	1	2	null	null	25	1	ENSG00000006607	ENSG00000006607	0.04	0	null	null	null	null	null	null	null	null	null	null	null	null	null	null	null	null	null	null	null
ENSG00000157601		42792231	IFI-78K, MxA	myxovirus (influenza virus) resistance 1, interferon-inducible protein p78 (mouse)	MX1	42831141	q22.3		ENSG00000157601	1	21	null	null	25	2	ENSG00000157601	ENSG00000157601	0.08	0	null	null	null	null	null	null	null	null	null	null	null	null	null	null	null	null	null	null	null
ENSG00000115694	NM_006374	242432089	SOK1, YSK1	serine/threonine kinase 25	STK25	242449145	q37.3	D63780	ENSG00000115694	-1	2	null	null	25	1	ENSG00000115694	ENSG00000115694	0.04	0	null	null	null	null	null	null	null	null	null	null	null	null	null	null	null	null	null	null	null
ENSG00000122068	NM_032288	197464050	DKFZp761B1514, UIF	forty-two-three domain containing 1	FYTTD1	197511317	q29	AJ344094	ENSG00000122068	1	3	null	null	25	1	ENSG00000122068	ENSG00000122068	0.04	0	null	null	null	null	null	null	null	null	null	null	null	null	null	null	null	null	null	null	null
ENSG00000197451	NM_004499	177631508	HNRPAB ABBP1, FLJ40338	heterogeneous nuclear ribonucleoprotein A/B	HNRNPAB	177638164	q35.3	AK097657, BC036708	ENSG00000197451	1	5	null	null	25	1	ENSG00000197451	ENSG00000197451	0.04	0	null	null	null	null	null	null	null	null	null	null	null	null	null	null	null	null	null	null	null
ENSG00000184012		42836478	PRSS10	transmembrane protease, serine 2	TMPRSS2	42903043	q22.3	U75329	ENSG00000184012	-1	21	null	null	25	1	ENSG00000184012	ENSG00000184012	0.04	0	ERG, ETV1, ETV4, ETV5	-	T	yes	E	prostate	Dom	-	ENSG00000184012	ERG, ETV1, ETV4, ETV5	-	T	yes	prostate	E	Dom	-	null	4
ENSG00000168397	NM_013325	242576628	APG4B Apg4B, KIAA0943, DKFZp586D1822, AUTL1	autophagy related 4B, cysteine peptidase	ATG4B	242613272	q37.3	AB023160	ENSG00000168397	1	2	null	null	25	1	ENSG00000168397	ENSG00000168397	0.04	0	null	null	null	null	null	null	null	null	null	null	null	null	null	null	null	null	null	null	null
ENSG00000137808		69222843			ENSG00000137808	69321229	q23		ENSG00000137808	1	15	null	null	25	1	ENSG00000137808	ENSG00000137808	0.04	0	null	null	null	null	null	null	null	null	null	null	null	null	null	null	null	null	null	null	null
ENSG00000259265		69329889			ENSG00000259265	69335905	q23		ENSG00000259265	-1	15	null	null	25	1	ENSG00000259265	ENSG00000259265	0.04	0	null	null	null	null	null	null	null	null	null	null	null	null	null	null	null	null	null	null	null
ENSG00000015133	XM_029353	91737667	KIAA1509 DAPLE, HkRP2	coiled-coil domain containing 88C	CCDC88C	91884188	q32.11		ENSG00000015133	-1	14	null	null	25	1	ENSG00000015133	ENSG00000015133	0.04	0	null	null	null	null	null	null	null	null	null	null	null	null	null	null	null	null	null	null	null
ENSG00000141367	NM_004859	57697219	CLTCL2 Hc	clathrin, heavy chain (Hc)	CLTC	57773671	q23.1	X55878	ENSG00000141367	1	17	null	null	25	1	ENSG00000141367	ENSG00000141367	0.04	1	ALK, TFE3	-	T	yes	L	ALCL, renal	Dom	-	ENSG00000141367	ALK, TFE3	-	T	yes	ALCL, renal	L	Dom	-	HCD	6
ENSG00000153132	NM_004362	141309609		calmegin	CLGN	141349122	q31.1	D86322	ENSG00000153132	-1	4	null	null	25	1	ENSG00000153132	ENSG00000153132	0.04	0	null	null	null	null	null	null	null	null	null	null	null	null	null	null	null	null	null	null	null
ENSG00000175309	NM_032921	177635498	MGC15875	alanine-glyoxylate aminotransferase 2-like 2	AGXT2L2	177659792	q35.3	BC037567	ENSG00000175309	-1	5	null	null	25	1	ENSG00000175309	ENSG00000175309	0.04	0	null	null	null	null	null	null	null	null	null	null	null	null	null	null	null	null	null	null	null
ENSG00000168393	NM_012145	242615157	CDC8, TYMK, TMPK	deoxythymidylate kinase (thymidylate kinase)	DTYMK	242626406	q37.3	X54729	ENSG00000168393	-1	2	null	null	25	1	ENSG00000168393	ENSG00000168393	0.04	0	null	null	null	null	null	null	null	null	null	null	null	null	null	null	null	null	null	null	null
ENSG00000240336		37485959			ENSG00000240336	37506561	p13.2		ENSG00000240336	1	9	null	null	25	2	ENSG00000240336	ENSG00000240336	0.08	0	null	null	null	null	null	null	null	null	null	null	null	null	null	null	null	null	null	null	null
ENSG00000206503		29909037			HLA-A	29913661	p22.1		ENSG00000206503	1	6	null	null	25	1	ENSG00000206503	ENSG00000206503	0.04	1	null	null	null	null	null	null	null	null	null	null	null	null	null	null	null	null	null	HCD	null
ENSG00000164889	NM_003040	150754297	EPB3L1, AE2 HKB3, BND3L, NBND3	solute carrier family 4, anion exchanger, member 2 (erythrocyte membrane protein band 3-like 1)	SLC4A2	150773614	q36.1		ENSG00000164889	1	7	null	null	25	1	ENSG00000164889	ENSG00000164889	0.04	0	null	null	null	null	null	null	null	null	null	null	null	null	null	null	null	null	null	null	null
ENSG00000237370		3650987			ENSG00000237370	3651832	p25.3		ENSG00000237370	-1	2	null	null	25	1	ENSG00000237370	ENSG00000237370	0.04	0	null	null	null	null	null	null	null	null	null	null	null	null	null	null	null	null	null	null	null
ENSG00000169131	NM_005649	178138593	TCF17 KID-1, EZNF, HKL1, KID1	zinc finger protein 354A	ZNF354A	178157703	q35.3	AF116030	ENSG00000169131	-1	5	null	null	25	1	ENSG00000169131	ENSG00000169131	0.04	0	null	null	null	null	null	null	null	null	null	null	null	null	null	null	null	null	null	null	null
ENSG00000178568	NM_001042599	212240446		v-erb-a erythroblastic leukemia viral oncogene homolog 4 (avian)	ERBB4	213403565	q34	L07868	ENSG00000178568	-1	2	null	null	25	1	ENSG00000178568	ENSG00000178568	0.04	0	null	null	null	null	null	null	null	null	null	null	null	null	null	null	null	null	null	CD	null
ENSG00000198939	NM_030613	178322895	FLJ21628, ZNF751	ZFP2 zinc finger protein	ZFP2	178360213	q35.3	AK025281	ENSG00000198939	1	5	null	null	25	1	ENSG00000198939	ENSG00000198939	0.04	0	null	null	null	null	null	null	null	null	null	null	null	null	null	null	null	null	null	null	null
ENSG00000130182	NM_032805	3138891	ZNF206	zinc finger and SCAN domain containing 10	ZSCAN10	3149318	p13.3	AA206569	ENSG00000130182	-1	16	null	null	25	1	ENSG00000130182	ENSG00000130182	0.04	0	null	null	null	null	null	null	null	null	null	null	null	null	null	null	null	null	null	null	null
ENSG00000261423		72700119			ENSG00000261423	72767509	q24.1		ENSG00000261423	-1	15	null	null	25	1	ENSG00000261423	ENSG00000261423	0.04	0	null	null	null	null	null	null	null	null	null	null	null	null	null	null	null	null	null	null	null
ENSG00000108423	NM_016261	57936851	FLJ12709, TUBD	tubulin, delta 1	TUBD1	57970304	q23.1	AF201333	ENSG00000108423	-1	17	null	null	25	3	ENSG00000108423	ENSG00000108423	0.12	0	null	null	null	null	null	null	null	null	null	null	null	null	null	null	null	null	null	null	null
ENSG00000113262		178405328	GPRC1F, mGlu6, MGLUR6	glutamate receptor, metabotropic 6	GRM6	178423207	q35.3	U82083	ENSG00000113262	-1	5	null	null	25	2	ENSG00000113262	ENSG00000113262	0.08	0	null	null	null	null	null	null	null	null	null	null	null	null	null	null	null	null	null	null	null
ENSG00000234284	NM_001136116	178450753	DKFZp686E2433	zinc finger protein 879	ZNF879	178462065	q35.3	AK300504	ENSG00000234284	1	5	null	null	25	1	ENSG00000234284	ENSG00000234284	0.04	0	null	null	null	null	null	null	null	null	null	null	null	null	null	null	null	null	null	null	null
ENSG00000235092		8806766			ENSG00000235092	8821993	p25.1		ENSG00000235092	-1	2	null	null	25	1	ENSG00000235092	ENSG00000235092	0.04	0	null	null	null	null	null	null	null	null	null	null	null	null	null	null	null	null	null	null	null
ENSG00000164136	NM_172175	142557752	IL-15, MGC9721	interleukin 15	IL15	142655140	q31.21	U14407	ENSG00000164136	1	4	null	null	25	1	ENSG00000164136	ENSG00000164136	0.04	0	null	null	null	null	null	null	null	null	null	null	null	null	null	null	null	null	null	null	null
ENSG00000257335		141607613			MGAM	141806547	q34		ENSG00000257335	1	7	null	null	25	3	ENSG00000257335	ENSG00000257335	0.12	0	null	null	null	null	null	null	null	null	null	null	null	null	null	null	null	null	null	null	null
ENSG00000180385		10028577			ENSG00000180385	10048674	p25.3		ENSG00000180385	1	3	null	null	25	1	ENSG00000180385	ENSG00000180385	0.04	0	null	null	null	null	null	null	null	null	null	null	null	null	null	null	null	null	null	null	null
ENSG00000206567		10048102			ENSG00000206567	10052893	p25.3		ENSG00000206567	-1	3	null	null	25	1	ENSG00000206567	ENSG00000206567	0.04	0	null	null	null	null	null	null	null	null	null	null	null	null	null	null	null	null	null	null	null
ENSG00000229217		10099657			ENSG00000229217	10099971	p25.3		ENSG00000229217	-1	3	null	null	25	1	ENSG00000229217	ENSG00000229217	0.04	0	null	null	null	null	null	null	null	null	null	null	null	null	null	null	null	null	null	null	null
ENSG00000176783	NM_001040451	178977559	FLJ22251, ZFYVE12, RABIP4	RUN and FYVE domain containing 1	RUFY1	179037027	q35.3	AF361055	ENSG00000176783	1	5	null	null	25	1	ENSG00000176783	ENSG00000176783	0.04	0	null	null	null	null	null	null	null	null	null	null	null	null	null	null	null	null	null	null	null
ENSG00000227210		20189978			ENSG00000227210	20203971	p24.1		ENSG00000227210	1	2	null	null	25	1	ENSG00000227210	ENSG00000227210	0.04	0	null	null	null	null	null	null	null	null	null	null	null	null	null	null	null	null	null	null	null
ENSG00000261452		25380063			ENSG00000261452	25382006	p23.3		ENSG00000261452	1	2	null	null	25	1	ENSG00000261452	ENSG00000261452	0.04	0	null	null	null	null	null	null	null	null	null	null	null	null	null	null	null	null	null	null	null
ENSG00000144451	NM_024532	214149113	PF20, FLJ22724, DKFZp666P1710, WDR29	sperm associated antigen 16	SPAG16	215275225	q34	AF310672	ENSG00000144451	1	2	null	null	25	2	ENSG00000144451	ENSG00000144451	0.08	0	null	null	null	null	null	null	null	null	null	null	null	null	null	null	null	null	null	null	null
ENSG00000257138		141672431			TAS2R38	141673573	q34		ENSG00000257138	-1	7	null	null	25	1	ENSG00000257138	ENSG00000257138	0.04	0	null	null	null	null	null	null	null	null	null	null	null	null	null	null	null	null	null	null	null
ENSG00000144596	NM_001080423	14530619	KIAA1719	glutamate receptor interacting protein 2	GRIP2	14583588	p25.1	AB051506	ENSG00000144596	-1	3	null	null	25	1	ENSG00000144596	ENSG00000144596	0.04	0	null	null	null	null	null	null	null	null	null	null	null	null	null	null	null	null	null	null	null
ENSG00000243627		35791013			ENSG00000243627	35796264	q22.11		ENSG00000243627	-1	21	null	null	25	1	ENSG00000243627	ENSG00000243627	0.04	0	null	null	null	null	null	null	null	null	null	null	null	null	null	null	null	null	null	null	null
ENSG00000180509		35818988	minK, ISK, JLNS2, LQT5	potassium voltage-gated channel, Isk-related family, member 1	KCNE1	35884573	q22.12	L28168	ENSG00000180509	-1	21	null	null	25	1	ENSG00000180509	ENSG00000180509	0.04	0	null	null	null	null	null	null	null	null	null	null	null	null	null	null	null	null	null	null	null
ENSG00000204217	NM_001204	203241659	PPH1 BRK-3, T-ALK, BMPR3, BMPR-II	bone morphogenetic protein receptor, type II (serine/threonine kinase)	BMPR2	203432474	q33.1	Z48923	ENSG00000204217	1	2	null	null	25	1	ENSG00000204217	ENSG00000204217	0.04	0	null	null	null	null	null	null	null	null	null	null	null	null	null	null	null	null	null	null	null
ENSG00000261606		75108564			ENSG00000261606	75124136	q24.1		ENSG00000261606	1	15	null	null	25	1	ENSG00000261606	ENSG00000261606	0.04	0	null	null	null	null	null	null	null	null	null	null	null	null	null	null	null	null	null	null	null
ENSG00000169045	NM_005520	179041179	HNRPH1 hnRNPH	heterogeneous nuclear ribonucleoprotein H1 (H)	HNRNPH1	179061785	q35.3	BC001348	ENSG00000169045	-1	5	null	null	25	1	ENSG00000169045	ENSG00000169045	0.04	0	null	null	null	null	null	null	null	null	null	null	null	null	null	null	null	null	null	null	null
ENSG00000137942	NM_017737	93913658	C1orf39 TOCA1, FLJ20275	formin binding protein 1-like	FNBP1L	94020218	p22.1		ENSG00000137942	1	1	null	null	25	3	ENSG00000137942	ENSG00000137942	0.12	0	null	null	null	null	null	null	null	null	null	null	null	null	null	null	null	null	null	null	null
ENSG00000260660		75519094			ENSG00000260660	75526292	q24.2		ENSG00000260660	-1	15	null	null	25	1	ENSG00000260660	ENSG00000260660	0.04	0	null	null	null	null	null	null	null	null	null	null	null	null	null	null	null	null	null	null	null
ENSG00000260591		75647551			ENSG00000260591	75648087	q24.2		ENSG00000260591	-1	15	null	null	25	1	ENSG00000260591	ENSG00000260591	0.04	0	null	null	null	null	null	null	null	null	null	null	null	null	null	null	null	null	null	null	null
ENSG00000235848		38177144		RMDN2 antisense RNA 1	RMDN2-AS1	38294184	p22.2	DB142860	ENSG00000235848	-1	2	null	null	25	1	ENSG00000235848	ENSG00000235848	0.04	0	null	null	null	null	null	null	null	null	null	null	null	null	null	null	null	null	null	null	null
ENSG00000066427	NM_004993	92524896	SCA3, MJD ATX3, JOS	ataxin 3	ATXN3	92572965	q32.12	U64820	ENSG00000066427	-1	14	null	null	25	1	ENSG00000066427	ENSG00000066427	0.04	0	null	null	null	null	null	null	null	null	null	null	null	null	null	null	null	null	null	null	null
ENSG00000137936		94027347	NSP2, SH2D3B	breast cancer anti-estrogen resistance 3	BCAR3	94312706	p22.1	U92715	ENSG00000137936	-1	1	null	null	25	1	ENSG00000137936	ENSG00000137936	0.04	0	null	null	null	null	null	null	null	null	null	null	null	null	null	null	null	null	null	null	null
ENSG00000146926	NM_080871	150872785		ankyrin repeat and SOCS box containing 10	ASB10	150884919	q36.1	AK055536	ENSG00000146926	-1	7	null	null	25	1	ENSG00000146926	ENSG00000146926	0.04	0	null	null	null	null	null	null	null	null	null	null	null	null	null	null	null	null	null	null	null
ENSG00000144452	NM_173076	215796266	ICR2B DKFZP434G232, LI2	ATP-binding cassette, sub-family A (ABC1), member 12	ABCA12	216003151	q35	AF418105	ENSG00000144452	-1	2	null	null	25	1	ENSG00000144452	ENSG00000144452	0.04	0	null	null	null	null	null	null	null	null	null	null	null	null	null	null	null	null	null	null	null
ENSG00000023909	NM_002061	94350761	GLCLR	glutamate-cysteine ligase, modifier subunit	GCLM	94374966	p22.1	L35546	ENSG00000023909	-1	1	null	null	25	1	ENSG00000023909	ENSG00000023909	0.04	0	null	null	null	null	null	null	null	null	null	null	null	null	null	null	null	null	null	null	null
ENSG00000159216		36160098	AML1, CBFA2 PEBP2A2, AMLCR1	runt-related transcription factor 1	RUNX1	37357047	q22.12	X79549	ENSG00000159216	-1	21	null	null	25	1	ENSG00000159216	ENSG00000159216	0.04	1	RPL22, MDS1, EVI1, CBFA2T3, CBFA2T1, ETV6, LAF4	-	T	yes	L	AML, preB- ALL, T-ALL	Dom	-	ENSG00000159216	RPL22, MDS1, EVI1, CBFA2T3, CBFA2T1, ETV6, LAF4	-	T	yes	AML, preB- ALL, T-ALL	L	Dom	-	HCD	110
ENSG00000211751		142378572			TRBV25-1	142379076	q34		ENSG00000211751	1	7	null	null	25	1	ENSG00000211751	ENSG00000211751	0.04	0	null	null	null	null	null	null	null	null	null	null	null	null	null	null	null	null	null	null	null
ENSG00000211752		142423173			TRBV27	142423688	q34		ENSG00000211752	1	7	null	null	25	1	ENSG00000211752	ENSG00000211752	0.04	0	null	null	null	null	null	null	null	null	null	null	null	null	null	null	null	null	null	null	null
ENSG00000138442	NM_018256	203745323	YTM1, FLJ10881	WD repeat domain 12	WDR12	203879521	q33.2	AF242546	ENSG00000138442	-1	2	null	null	25	1	ENSG00000138442	ENSG00000138442	0.04	0	null	null	null	null	null	null	null	null	null	null	null	null	null	null	null	null	null	null	null
ENSG00000160185	NM_001001895	43824008	STS-2, TULA, CLIP4	ubiquitin associated and SH3 domain containing A	UBASH3A	43867791	q22.3	AJ277750	ENSG00000160185	1	21	null	null	25	1	ENSG00000160185	ENSG00000160185	0.04	0	null	null	null	null	null	null	null	null	null	null	null	null	null	null	null	null	null	null	null
ENSG00000211764		142494049			TRBJ2-1	142494098	q34		ENSG00000211764	1	7	null	null	25	1	ENSG00000211764	ENSG00000211764	0.04	0	null	null	null	null	null	null	null	null	null	null	null	null	null	null	null	null	null	null	null
ENSG00000211765		142494244			TRBJ2-2	142494294	q34		ENSG00000211765	1	7	null	null	25	1	ENSG00000211765	ENSG00000211765	0.04	0	null	null	null	null	null	null	null	null	null	null	null	null	null	null	null	null	null	null	null
ENSG00000211766		142494381			TRBJ2-2P	142494426	q34		ENSG00000211766	1	7	null	null	25	1	ENSG00000211766	ENSG00000211766	0.04	0	null	null	null	null	null	null	null	null	null	null	null	null	null	null	null	null	null	null	null
ENSG00000211767		142494531			TRBJ2-3	142494579	q34		ENSG00000211767	1	7	null	null	25	1	ENSG00000211767	ENSG00000211767	0.04	0	null	null	null	null	null	null	null	null	null	null	null	null	null	null	null	null	null	null	null
ENSG00000211768		142494682			TRBJ2-4	142494731	q34		ENSG00000211768	1	7	null	null	25	1	ENSG00000211768	ENSG00000211768	0.04	0	null	null	null	null	null	null	null	null	null	null	null	null	null	null	null	null	null	null	null
ENSG00000211769		142494803			TRBJ2-5	142494850	q34		ENSG00000211769	1	7	null	null	25	1	ENSG00000211769	ENSG00000211769	0.04	0	null	null	null	null	null	null	null	null	null	null	null	null	null	null	null	null	null	null	null
ENSG00000211770		142494923			TRBJ2-6	142494975	q34		ENSG00000211770	1	7	null	null	25	1	ENSG00000211770	ENSG00000211770	0.04	0	null	null	null	null	null	null	null	null	null	null	null	null	null	null	null	null	null	null	null
ENSG00000211771		142495140			TRBJ2-7	142495186	q34		ENSG00000211771	1	7	null	null	25	1	ENSG00000211771	ENSG00000211771	0.04	0	null	null	null	null	null	null	null	null	null	null	null	null	null	null	null	null	null	null	null
ENSG00000211772		142498725			TRBC2	142500432	q34		ENSG00000211772	1	7	null	null	25	1	ENSG00000211772	ENSG00000211772	0.04	0	null	null	null	null	null	null	null	null	null	null	null	null	null	null	null	null	null	null	null
ENSG00000204661	NM_001142306	179068545		chromosome 5 open reading frame 60	C5orf60	179072047	q35.3	BC043435	ENSG00000204661	-1	5	null	null	25	2	ENSG00000204661	ENSG00000204661	0.08	0	null	null	null	null	null	null	null	null	null	null	null	null	null	null	null	null	null	null	null
ENSG00000139618	NM_000059	32889611	FANCD1, FACD, FANCD FAD, FAD1, BRCC2	breast cancer 2, early onset	BRCA2	32973805	q13.1	U43746	ENSG00000139618	1	13	null	null	25	1	ENSG00000139618	ENSG00000139618	0.04	1	-	yes	D, Mis, N, F, S	yes	L, E	breast, ovarian, pancreatic	Rec	Hereditary breast/ovarian cancer	ENSG00000139618	-	yes	D, Mis, N, F, S	yes	breast, ovarian, pancreatic	L, E	Rec	Hereditary breast/ovarian cancer	HCD	100
ENSG00000160188		43892596	TSGA2 FLJ32753, RSP44, RSPH10A	radial spoke head 1 homolog (Chlamydomonas)	RSPH1	43916464	q22.3	AB006536	ENSG00000160188	-1	21	null	null	25	2	ENSG00000160188	ENSG00000160188	0.08	0	null	null	null	null	null	null	null	null	null	null	null	null	null	null	null	null	null	null	null
ENSG00000259514		76631950			ENSG00000259514	76634404	q24.3		ENSG00000259514	-1	15	null	null	25	1	ENSG00000259514	ENSG00000259514	0.04	0	null	null	null	null	null	null	null	null	null	null	null	null	null	null	null	null	null	null	null
ENSG00000127412		142605267			TRPV5	142630905	q34		ENSG00000127412	-1	7	null	null	25	1	ENSG00000127412	ENSG00000127412	0.04	0	null	null	null	null	null	null	null	null	null	null	null	null	null	null	null	null	null	null	null
ENSG00000230970		42744145		HHATL antisense RNA 1	HHATL-AS1	42748154	p22.1		ENSG00000230970	1	3	null	null	25	1	ENSG00000230970	ENSG00000230970	0.04	0	null	null	null	null	null	null	null	null	null	null	null	null	null	null	null	null	null	null	null
ENSG00000244380		48481762			ENSG00000244380	48488060	p21.31		ENSG00000244380	-1	3	null	null	25	1	ENSG00000244380	ENSG00000244380	0.04	0	null	null	null	null	null	null	null	null	null	null	null	null	null	null	null	null	null	null	null
ENSG00000074276	NM_017675	175969512	PCDH24 PC-LKC, FLJ20124, FLJ20383, PCLKC	cadherin-related family member 2	CDHR2	176022975	q35.2	AB047004	ENSG00000074276	1	5	null	null	25	1	ENSG00000074276	ENSG00000074276	0.04	0	null	null	null	null	null	null	null	null	null	null	null	null	null	null	null	null	null	null	null
ENSG00000214198		104237527			ENSG00000214198	104323989	q23.3		ENSG00000214198	-1	12	null	null	25	1	ENSG00000214198	ENSG00000214198	0.04	0	null	null	null	null	null	null	null	null	null	null	null	null	null	null	null	null	null	null	null
ENSG00000139617		33006554			ENSG00000139617	33054775	q13.1		ENSG00000139617	-1	13	null	null	25	1	ENSG00000139617	ENSG00000139617	0.04	0	null	null	null	null	null	null	null	null	null	null	null	null	null	null	null	null	null	null	null
ENSG00000259555		78918237			ENSG00000259555	78920535	q25.1		ENSG00000259555	1	15	null	null	25	1	ENSG00000259555	ENSG00000259555	0.04	0	null	null	null	null	null	null	null	null	null	null	null	null	null	null	null	null	null	null	null
ENSG00000141446	NM_052911	19109242	ESO1, EFO1, KIAA1911	establishment of sister chromatid cohesion N-acetyltransferase 1	ESCO1	19180845	q11.2	AL832041	ENSG00000141446	-1	18	null	null	25	1	ENSG00000141446	ENSG00000141446	0.04	0	null	null	null	null	null	null	null	null	null	null	null	null	null	null	null	null	null	null	null
ENSG00000244754	NM_014887	33006924	CG005, PFAAP5	NEDD4 binding protein 2-like 2	N4BP2L2	33112970	q13.1	U50532	ENSG00000244754	-1	13	null	null	25	1	ENSG00000244754	ENSG00000244754	0.04	0	null	null	null	null	null	null	null	null	null	null	null	null	null	null	null	null	null	null	null
ENSG00000161021	NM_014757	179159851	KIAA0200, Mam-1	mastermind-like 1 (Drosophila)	MAML1	179223512	q35.3	D83785	ENSG00000161021	1	5	null	null	25	2	ENSG00000161021	ENSG00000161021	0.08	0	null	null	null	null	null	null	null	null	null	null	null	null	null	null	null	null	null	null	null
ENSG00000177699		79271231			ENSG00000177699	79278268	q25.1		ENSG00000177699	1	15	null	null	25	1	ENSG00000177699	ENSG00000177699	0.04	0	null	null	null	null	null	null	null	null	null	null	null	null	null	null	null	null	null	null	null
ENSG00000213316	NM_000897	179220981	MGC33147	leukotriene C4 synthase	LTC4S	179223648	q35.3	U11552	ENSG00000213316	1	5	null	null	25	1	ENSG00000213316	ENSG00000213316	0.04	0	null	null	null	null	null	null	null	null	null	null	null	null	null	null	null	null	null	null	null
ENSG00000136875	NM_004697	116037623	Prp4p, HPRP4, HPRP4P, PRP4	PRP4 pre-mRNA processing factor 4 homolog (yeast)	PRPF4	116055466	q32	AF001687	ENSG00000136875	1	9	null	null	25	1	ENSG00000136875	ENSG00000136875	0.04	0	null	null	null	null	null	null	null	null	null	null	null	null	null	null	null	null	null	null	null
ENSG00000257221		109022463			ENSG00000257221	109035094	q24.11		ENSG00000257221	1	12	null	null	25	1	ENSG00000257221	ENSG00000257221	0.04	0	null	null	null	null	null	null	null	null	null	null	null	null	null	null	null	null	null	null	null
ENSG00000160703	NM_170722	119037277	NOD9, CLR11.3	NLR family member X1	NLRX1	119054725	q23.3	AB094095	ENSG00000160703	1	11	null	null	25	1	ENSG00000160703	ENSG00000160703	0.04	0	null	null	null	null	null	null	null	null	null	null	null	null	null	null	null	null	null	null	null
ENSG00000258010		80726136			ENSG00000258010	80737493	q25.1		ENSG00000258010	-1	15	null	null	25	3	ENSG00000258010	ENSG00000258010	0.12	0	null	null	null	null	null	null	null	null	null	null	null	null	null	null	null	null	null	null	null
ENSG00000259190		81601697			ENSG00000259190	81602480	q25.1		ENSG00000259190	-1	15	null	null	25	1	ENSG00000259190	ENSG00000259190	0.04	0	null	null	null	null	null	null	null	null	null	null	null	null	null	null	null	null	null	null	null
ENSG00000259343		81616718			ENSG00000259343	81654378	q25.1		ENSG00000259343	1	15	null	null	25	1	ENSG00000259343	ENSG00000259343	0.04	0	null	null	null	null	null	null	null	null	null	null	null	null	null	null	null	null	null	null	null
ENSG00000160199		44394620	PREP1	PBX/knotted 1 homeobox 1	PKNOX1	44454172	q22.3		ENSG00000160199	1	21	null	null	25	1	ENSG00000160199	ENSG00000160199	0.04	0	null	null	null	null	null	null	null	null	null	null	null	null	null	null	null	null	null	null	null
ENSG00000136146	NM_014166	48627459	VDRIP HSPC126, DRIP36, TRAP36	mediator complex subunit 4	MED4	48669267	q14.2	AF161475	ENSG00000136146	-1	13	null	null	25	1	ENSG00000136146	ENSG00000136146	0.04	0	null	null	null	null	null	null	null	null	null	null	null	null	null	null	null	null	null	null	null
ENSG00000226469		112364822		ADAM metallopeptidase domain 1B, pseudogene	ADAM1B	112366821	q24.13		ENSG00000226469	1	12	null	null	25	1	ENSG00000226469	ENSG00000226469	0.04	0	null	null	null	null	null	null	null	null	null	null	null	null	null	null	null	null	null	null	null
ENSG00000095066	NM_013312	12873817	HK2	hook homolog 2 (Drosophila)	HOOK2	12983554	p13.2	AF044924	ENSG00000095066	-1	19	null	null	25	3	ENSG00000095066	ENSG00000095066	0.12	0	null	null	null	null	null	null	null	null	null	null	null	null	null	null	null	null	null	null	null
ENSG00000242320	NG_010465	53303064		ribosomal protein L21 pseudogene 126	RPL21P126	53303541	q21.2		ENSG00000242320	1	18	null	null	25	1	ENSG00000242320	ENSG00000242320	0.04	0	null	null	null	null	null	null	null	null	null	null	null	null	null	null	null	null	null	null	null
ENSG00000146904		143087382	EPHT, EPHT1 EPH	EPH receptor A1	EPHA1	143105985	q35	M18391	ENSG00000146904	-1	7	null	null	25	2	ENSG00000146904	ENSG00000146904	0.08	0	null	null	null	null	null	null	null	null	null	null	null	null	null	null	null	null	null	null	null
ENSG00000133627	NM_020445	152456834	ARP11, ARP3beta	ARP3 actin-related protein 3 homolog B (yeast)	ACTR3B	152552463	q36.1		ENSG00000133627	1	7	null	null	25	2	ENSG00000133627	ENSG00000133627	0.08	0	null	null	null	null	null	null	null	null	null	null	null	null	null	null	null	null	null	null	null
ENSG00000125826	NM_031229	388142	C20orf18 RBCK2, XAP4, RNF54, ZRANB4, UBCE7IP3, HOIL1	RanBP-type and C3HC4-type zinc finger containing 1	RBCK1	411610	p13	U67322	ENSG00000125826	1	20	null	null	25	1	ENSG00000125826	ENSG00000125826	0.04	0	null	null	null	null	null	null	null	null	null	null	null	null	null	null	null	null	null	null	null
ENSG00000131828		19362011	PDHA	pyruvate dehydrogenase (lipoamide) alpha 1	PDHA1	19379823	p22.12		ENSG00000131828	1	X	null	null	25	1	ENSG00000131828	ENSG00000131828	0.04	0	null	null	null	null	null	null	null	null	null	null	null	null	null	null	null	null	null	null	null
ENSG00000146090	NM_175062	179527795	FLJ35841	RasGEF domain family, member 1C	RASGEF1C	179636153	q35.3	AK093160	ENSG00000146090	-1	5	null	null	25	1	ENSG00000146090	ENSG00000146090	0.04	0	null	null	null	null	null	null	null	null	null	null	null	null	null	null	null	null	null	null	null
ENSG00000160867		176513887	JTK2, CD334	fibroblast growth factor receptor 4	FGFR4	176525145	q35.2	AF202063	ENSG00000160867	1	5	null	null	25	1	ENSG00000160867	ENSG00000160867	0.04	0	null	null	null	null	null	null	null	null	null	null	null	null	null	null	null	null	null	null	null
ENSG00000257095		119468844			ENSG00000257095	119554766	q24.23		ENSG00000257095	-1	12	null	null	25	1	ENSG00000257095	ENSG00000257095	0.04	0	null	null	null	null	null	null	null	null	null	null	null	null	null	null	null	null	null	null	null
ENSG00000157212	NM_007349	154735397	PAXIP1L CAGF29, CAGF28, TNRC2, PTIP	PAX interacting (with transcription-activation domain) protein 1	PAXIP1	154794794	q36.2	U80735	ENSG00000157212	-1	7	null	null	25	1	ENSG00000157212	ENSG00000157212	0.04	0	null	null	null	null	null	null	null	null	null	null	null	null	null	null	null	null	null	null	null
ENSG00000180815	NM_001001671	19378174	bA723P2.3, FLJ16518	mitogen-activated protein kinase kinase kinase 15	MAP3K15	19533379	p22.12	AK131412	ENSG00000180815	-1	X	null	null	25	1	ENSG00000180815	ENSG00000180815	0.04	0	null	null	null	null	null	null	null	null	null	null	null	null	null	null	null	null	null	null	null
ENSG00000132026	NM_031429	12936292	FLJ36353	retbindin	RTBDN	12946242	p13.2	AY028917	ENSG00000132026	-1	19	null	null	25	1	ENSG00000132026	ENSG00000132026	0.04	0	null	null	null	null	null	null	null	null	null	null	null	null	null	null	null	null	null	null	null
ENSG00000023228	NM_005006	206986149	CI-75k	NADH dehydrogenase (ubiquinone) Fe-S protein 1, 75kDa (NADH-coenzyme Q reductase)	NDUFS1	207024327	q33.3		ENSG00000023228	-1	2	null	null	25	1	ENSG00000023228	ENSG00000023228	0.04	0	null	null	null	null	null	null	null	null	null	null	null	null	null	null	null	null	null	null	null
ENSG00000148218	NM_001003945	116148597	ALADH, PBGS	aminolevulinate dehydratase	ALAD	116163613	q32	M13928	ENSG00000148218	-1	9	null	null	25	1	ENSG00000148218	ENSG00000148218	0.04	0	null	null	null	null	null	null	null	null	null	null	null	null	null	null	null	null	null	null	null
ENSG00000183145		38378450	DSCR6	ripply3 homolog (zebrafish)	RIPPLY3	38391959	q22.13	AB037158	ENSG00000183145	1	21	null	null	25	1	ENSG00000183145	ENSG00000183145	0.04	0	null	null	null	null	null	null	null	null	null	null	null	null	null	null	null	null	null	null	null
ENSG00000137491	NM_007256	74811608	SLC21A9 OATP-B, OATP2B1	solute carrier organic anion transporter family, member 2B1	SLCO2B1	74917594	q13.4	AB026256	ENSG00000137491	1	11	null	null	25	1	ENSG00000137491	ENSG00000137491	0.04	0	null	null	null	null	null	null	null	null	null	null	null	null	null	null	null	null	null	null	null
ENSG00000117625	NM_018254	211431719	FLJ10876	REST corepressor 3	RCOR3	211489727	q32.2	AK001738	ENSG00000117625	1	1	null	null	25	1	ENSG00000117625	ENSG00000117625	0.04	0	null	null	null	null	null	null	null	null	null	null	null	null	null	null	null	null	null	null	null
ENSG00000263958		70535623			ENSG00000263958	70548634	q22.3		ENSG00000263958	1	18	null	null	25	2	ENSG00000263958	ENSG00000263958	0.08	0	null	null	null	null	null	null	null	null	null	null	null	null	null	null	null	null	null	null	null
ENSG00000114948	NM_003812	207308263	MDC3	ADAM metallopeptidase domain 23	ADAM23	207485851	q33.3	AB009672	ENSG00000114948	1	2	null	null	25	2	ENSG00000114948	ENSG00000114948	0.08	0	null	null	null	null	null	null	null	null	null	null	null	null	null	null	null	null	null	null	null
ENSG00000198959	NM_198951	36756863	TGC	transglutaminase 2	TGM2	36794980	q11.23	M98478	ENSG00000198959	-1	20	null	null	25	1	ENSG00000198959	ENSG00000198959	0.04	0	null	null	null	null	null	null	null	null	null	null	null	null	null	null	null	null	null	null	null
ENSG00000143476	NM_016448	212208919	RAMP, L2DTL, DCAF2	denticleless E3 ubiquitin protein ligase homolog (Drosophila)	DTL	212280742	q32.3	AF195765	ENSG00000143476	1	1	null	null	25	1	ENSG00000143476	ENSG00000143476	0.04	0	null	null	null	null	null	null	null	null	null	null	null	null	null	null	null	null	null	null	null
ENSG00000267655		76877207			ENSG00000267655	76877920	q23		ENSG00000267655	1	18	null	null	25	1	ENSG00000267655	ENSG00000267655	0.04	0	null	null	null	null	null	null	null	null	null	null	null	null	null	null	null	null	null	null	null
ENSG00000149633	NM_001029864	36838890	RP5-1054A22.3	KIAA1755	KIAA1755	36889174	q11.23	AB051542	ENSG00000149633	-1	20	null	null	25	2	ENSG00000149633	ENSG00000149633	0.08	0	null	null	null	null	null	null	null	null	null	null	null	null	null	null	null	null	null	null	null
ENSG00000100342	NM_145343	36649056	APOL	apolipoprotein L, 1	APOL1	36663576	q12.3	AF019225	ENSG00000100342	1	22	null	null	25	1	ENSG00000100342	ENSG00000100342	0.04	0	null	null	null	null	null	null	null	null	null	null	null	null	null	null	null	null	null	null	null
ENSG00000089847	XM_114000	4183351	KIAA1981	ankyrin repeat domain 24	ANKRD24	4224811	p13.3	AB075861	ENSG00000089847	1	19	null	null	25	1	ENSG00000089847	ENSG00000089847	0.04	0	null	null	null	null	null	null	null	null	null	null	null	null	null	null	null	null	null	null	null
ENSG00000178412		77398928			ENSG00000178412	77439745	q23		ENSG00000178412	-1	18	null	null	25	1	ENSG00000178412	ENSG00000178412	0.04	0	null	null	null	null	null	null	null	null	null	null	null	null	null	null	null	null	null	null	null
ENSG00000184368	NM_152780	20024831	FLJ14503	MAP7 domain containing 2	MAP7D2	20135035	p22.12	BC089400	ENSG00000184368	-1	X	null	null	25	1	ENSG00000184368	ENSG00000184368	0.04	0	null	null	null	null	null	null	null	null	null	null	null	null	null	null	null	null	null	null	null
ENSG00000188191		588834		protein kinase, cAMP-dependent, regulatory, type I, beta	PRKAR1B	767287	p22.3	M65066	ENSG00000188191	-1	7	null	null	25	1	ENSG00000188191	ENSG00000188191	0.04	0	null	null	null	null	null	null	null	null	null	null	null	null	null	null	null	null	null	null	null
ENSG00000225893		4633027			ENSG00000225893	4633756	p24.1		ENSG00000225893	1	9	null	null	25	1	ENSG00000225893	ENSG00000225893	0.04	0	null	null	null	null	null	null	null	null	null	null	null	null	null	null	null	null	null	null	null
ENSG00000133083	NM_004734	36345478	DCAMKL1 KIAA0369, DCLK, DCDC3A	doublecortin-like kinase 1	DCLK1	36705443	q13.3	AB002367	ENSG00000133083	-1	13	null	null	25	1	ENSG00000133083	ENSG00000133083	0.04	0	null	null	null	null	null	null	null	null	null	null	null	null	null	null	null	null	null	null	null
ENSG00000120029	NM_024541	103605356	FLJ13114	chromosome 10 open reading frame 76	C10orf76	103815950	q24.32	AK023176	ENSG00000120029	-1	10	null	null	25	1	ENSG00000120029	ENSG00000120029	0.04	0	null	null	null	null	null	null	null	null	null	null	null	null	null	null	null	null	null	null	null
ENSG00000100345	NM_002473	36677327	DFNA17 NMMHCA, NMHC-II-A, MHA, FTNS, EPSTS	myosin, heavy chain 9, non-muscle	MYH9	36784063	q12.3		ENSG00000100345	-1	22	null	null	25	1	ENSG00000100345	ENSG00000100345	0.04	1	ALK	-	T	yes	L	ALCL	Dom	-	ENSG00000100345	ALK	-	T	yes	ALCL	L	Dom	-	HCD	24
ENSG00000110400		119494120	HVEC, ED4 PRR, PRR1, PVRR1, SK-12, HIgR, CLPED1, CD111, OFC7	poliovirus receptor-related 1 (herpesvirus entry mediator C)	PVRL1	119599794	q23.3	X76400	ENSG00000110400	-1	11	null	null	25	1	ENSG00000110400	ENSG00000110400	0.04	0	null	null	null	null	null	null	null	null	null	null	null	null	null	null	null	null	null	null	null
ENSG00000105607		13001840	ACAD5	glutaryl-CoA dehydrogenase	GCDH	13025021	p13.2	AF012342	ENSG00000105607	1	19	null	null	25	1	ENSG00000105607	ENSG00000105607	0.04	0	null	null	null	null	null	null	null	null	null	null	null	null	null	null	null	null	null	null	null
ENSG00000131374	NM_014744	17199899	KIAA0210	TBC1 domain family, member 5	TBC1D5	18486309	p24.3	D86965	ENSG00000131374	-1	3	null	null	25	1	ENSG00000131374	ENSG00000131374	0.04	0	null	null	null	null	null	null	null	null	null	null	null	null	null	null	null	null	null	null	null
ENSG00000173482		7566780	PTPRL1 RPTPU, hR-PTPu	protein tyrosine phosphatase, receptor type, M	PTPRM	8406859	p11.23	X58288	ENSG00000173482	1	18	null	null	25	1	ENSG00000173482	ENSG00000173482	0.04	0	null	null	null	null	null	null	null	null	null	null	null	null	null	null	null	null	null	null	null
ENSG00000124143	XM_293123	37230577	C20orf95 dJ1100H13.4	Rho GTPase activating protein 40	ARHGAP40	37279678	q11.23	AL035419	ENSG00000124143	1	20	null	null	25	1	ENSG00000124143	ENSG00000124143	0.04	0	null	null	null	null	null	null	null	null	null	null	null	null	null	null	null	null	null	null	null
ENSG00000170262	NM_178817	33664124	C21orf61 B27, FALP	melanocortin 2 receptor accessory protein	MRAP	33687095	q22.11	AF454915	ENSG00000170262	1	21	null	null	25	2	ENSG00000170262	ENSG00000170262	0.08	0	null	null	null	null	null	null	null	null	null	null	null	null	null	null	null	null	null	null	null
ENSG00000149970	NM_014927	21392536	KIAA0902, CNK2, KSR2	connector enhancer of kinase suppressor of Ras 2	CNKSR2	21672813	p22.12	AB020709	ENSG00000149970	1	X	null	null	25	2	ENSG00000149970	ENSG00000149970	0.08	0	null	null	null	null	null	null	null	null	null	null	null	null	null	null	null	null	null	null	null
ENSG00000142207		33683329	C21orf108 KIAA0539, NPA1	URB1 ribosome biogenesis 1 homolog (S. cerevisiae)	URB1	33765335	q22.11	AB011111	ENSG00000142207	-1	21	null	null	25	2	ENSG00000142207	ENSG00000142207	0.08	0	null	null	null	null	null	null	null	null	null	null	null	null	null	null	null	null	null	null	null
ENSG00000086289	NM_017549	37723446	MERP-1, MERP1, UCC1, EPDR	ependymin related protein 1 (zebrafish)	EPDR1	37991543	p14.1	BC018299	ENSG00000086289	1	7	null	null	25	1	ENSG00000086289	ENSG00000086289	0.04	0	null	null	null	null	null	null	null	null	null	null	null	null	null	null	null	null	null	null	null
ENSG00000157538		38595721	DCRA	Down syndrome critical region gene 3	DSCR3	38640262	q22.13	D87343	ENSG00000157538	-1	21	null	null	25	1	ENSG00000157538	ENSG00000157538	0.04	0	null	null	null	null	null	null	null	null	null	null	null	null	null	null	null	null	null	null	null
ENSG00000086288	NM_016616	37888199	TXNDC3 CILD6, SPTRX2, NM23-H8	NME/NM23 family member 8	NME8	37940003	p14.1	AF202051	ENSG00000086288	1	7	null	null	25	1	ENSG00000086288	ENSG00000086288	0.04	0	null	null	null	null	null	null	null	null	null	null	null	null	null	null	null	null	null	null	null
ENSG00000185915	NM_153270	21673609	FLJ34960, RP11-450P7.3	kelch-like family member 34	KLHL34	21676448	p22.12	AK092279	ENSG00000185915	-1	X	null	null	25	1	ENSG00000185915	ENSG00000185915	0.04	0	null	null	null	null	null	null	null	null	null	null	null	null	null	null	null	null	null	null	null
ENSG00000012174		21857754	S2P	membrane-bound transcription factor peptidase, site 2	MBTPS2	21903542	p22.12	AF019612	ENSG00000012174	1	X	null	null	25	1	ENSG00000012174	ENSG00000012174	0.04	0	null	null	null	null	null	null	null	null	null	null	null	null	null	null	null	null	null	null	null
ENSG00000092978	NM_018040	217600334	GPATC2 FLJ10252, CT110, PPP1R30	G patch domain containing 2	GPATCH2	217804424	q41	AK001114	ENSG00000092978	-1	1	null	null	25	1	ENSG00000092978	ENSG00000092978	0.04	0	null	null	null	null	null	null	null	null	null	null	null	null	null	null	null	null	null	null	null
ENSG00000198270	NM_138341	112369102	FLJ90167	transmembrane protein 116	TMEM116	112450935	q24.13	AK074648	ENSG00000198270	-1	12	null	null	25	1	ENSG00000198270	ENSG00000198270	0.04	0	null	null	null	null	null	null	null	null	null	null	null	null	null	null	null	null	null	null	null
ENSG00000161860	XM_497609	13009600	CESC1	synaptonemal complex central element protein 2	SYCE2	13030090	p13.2	AK097443	ENSG00000161860	-1	19	null	null	25	1	ENSG00000161860	ENSG00000161860	0.04	0	null	null	null	null	null	null	null	null	null	null	null	null	null	null	null	null	null	null	null
ENSG00000163251	NM_003468	208627310	C2orf31 HFZ5, DKFZP434E2135	frizzled family receptor 5	FZD5	208634287	q33.3	U43318	ENSG00000163251	-1	2	null	null	25	1	ENSG00000163251	ENSG00000163251	0.04	0	null	null	null	null	null	null	null	null	null	null	null	null	null	null	null	null	null	null	null
ENSG00000235448		12700100			ENSG00000235448	12814344	p23		ENSG00000235448	-1	9	null	null	25	1	ENSG00000235448	ENSG00000235448	0.04	0	null	null	null	null	null	null	null	null	null	null	null	null	null	null	null	null	null	null	null
ENSG00000105255	NM_024333	4304597	MGC3213, MIR1	fibronectin type III and SPRY domain containing 1	FSD1	4323840	p13.3	AF316829	ENSG00000105255	1	19	null	null	25	3	ENSG00000105255	ENSG00000105255	0.12	0	null	null	null	null	null	null	null	null	null	null	null	null	null	null	null	null	null	null	null
ENSG00000137709		120107349	OCT11, PLA-1, Skn-1a, Epoc-1	POU class 2 homeobox 3	POU2F3	120190653	q23.3	AF133895	ENSG00000137709	1	11	null	null	25	1	ENSG00000137709	ENSG00000137709	0.04	0	null	null	null	null	null	null	null	null	null	null	null	null	null	null	null	null	null	null	null
ENSG00000077150		104153867	LYT-10, p52, p105, NF-kB2	nuclear factor of kappa light polypeptide gene enhancer in B-cells 2 (p49/p100)	NFKB2	104162281	q24.32	X61498	ENSG00000077150	1	10	null	null	25	1	ENSG00000077150	ENSG00000077150	0.04	0	IGH@	-	T	yes	L	B-NHL	Dom	-	ENSG00000077150	IGH@	-	T	yes	B-NHL	L	Dom	-	null	16
ENSG00000059915		104162376	KIAA2011, TYL, PSD1	pleckstrin and Sec7 domain containing	PSD	104181296	q24.32	X99688	ENSG00000059915	-1	10	null	null	25	1	ENSG00000059915	ENSG00000059915	0.04	0	null	null	null	null	null	null	null	null	null	null	null	null	null	null	null	null	null	null	null
ENSG00000236744		57007508			ENSG00000236744	57356993	q21.1		ENSG00000236744	-1	10	null	null	25	1	ENSG00000236744	ENSG00000236744	0.04	0	null	null	null	null	null	null	null	null	null	null	null	null	null	null	null	null	null	null	null
ENSG00000162817	NM_024709	220863187	FLJ14146	chromosome 1 open reading frame 115	C1orf115	220872499	q41	AK024208	ENSG00000162817	1	1	null	null	25	1	ENSG00000162817	ENSG00000162817	0.04	0	null	null	null	null	null	null	null	null	null	null	null	null	null	null	null	null	null	null	null
ENSG00000106526		149941005	ARP11	ARP3 actin-related protein 3 homolog C (yeast)	ACTR3C	150020814	q36.1		ENSG00000106526	-1	7	null	null	25	1	ENSG00000106526	ENSG00000106526	0.04	0	null	null	null	null	null	null	null	null	null	null	null	null	null	null	null	null	null	null	null
ENSG00000100368		37309670	IL3RB IL5RB, CD131	colony stimulating factor 2 receptor, beta, low-affinity (granulocyte-macrophage)	CSF2RB	37336491	q12.3	M59941	ENSG00000100368	1	22	null	null	25	1	ENSG00000100368	ENSG00000100368	0.04	0	null	null	null	null	null	null	null	null	null	null	null	null	null	null	null	null	null	null	null
ENSG00000130254	NM_014649	5587010	KIAA0138	scaffold attachment factor B2	SAFB2	5624057	p13.3	D50928	ENSG00000130254	-1	19	null	null	25	1	ENSG00000130254	ENSG00000130254	0.04	0	null	null	null	null	null	null	null	null	null	null	null	null	null	null	null	null	null	null	null
ENSG00000178078	NM_001013841	4324040	STAP-2, BKS	signal transducing adaptor family member 2	STAP2	4342783	p13.3	AJ245719	ENSG00000178078	-1	19	null	null	25	4	ENSG00000178078	ENSG00000178078	0.16	0	null	null	null	null	null	null	null	null	null	null	null	null	null	null	null	null	null	null	null
ENSG00000111300	NM_024953	112464500	C12orf30 FLJ13089	N(alpha)-acetyltransferase 25, NatB auxiliary subunit	NAA25	112546826	q24.13	AB054990	ENSG00000111300	-1	12	null	null	25	2	ENSG00000111300	ENSG00000111300	0.08	0	null	null	null	null	null	null	null	null	null	null	null	null	null	null	null	null	null	null	null
ENSG00000120055	NM_024886	104209594	FLJ14280	chromosome 10 open reading frame 95	C10orf95	104211300	q24.32	AK024342	ENSG00000120055	-1	10	null	null	25	1	ENSG00000120055	ENSG00000120055	0.04	0	null	null	null	null	null	null	null	null	null	null	null	null	null	null	null	null	null	null	null
ENSG00000078053	NM_001635	38423305		amphiphysin	AMPH	38671167	p14.1		ENSG00000078053	-1	7	null	null	25	1	ENSG00000078053	ENSG00000078053	0.04	0	null	null	null	null	null	null	null	null	null	null	null	null	null	null	null	null	null	HCD	null
ENSG00000167995	NM_004183	61717293	VMD2 BMD, BEST, RP50	bestrophin 1	BEST1	61732987	q12.3	AF057170	ENSG00000167995	1	11	null	null	25	1	ENSG00000167995	ENSG00000167995	0.04	0	null	null	null	null	null	null	null	null	null	null	null	null	null	null	null	null	null	null	null
ENSG00000242220	NM_144659	33948862	PRED77	t-complex 10-like	TCP10L	33957843	q22.11	AF115967	ENSG00000242220	-1	21	null	null	25	1	ENSG00000242220	ENSG00000242220	0.04	0	null	null	null	null	null	null	null	null	null	null	null	null	null	null	null	null	null	null	null
ENSG00000265590		33949158			ENSG00000265590	33984913	q22.11		ENSG00000265590	-1	21	null	null	25	1	ENSG00000265590	ENSG00000265590	0.04	0	null	null	null	null	null	null	null	null	null	null	null	null	null	null	null	null	null	null	null
ENSG00000255916		132906436			ENSG00000255916	132908161	q24.33		ENSG00000255916	1	12	null	null	25	1	ENSG00000255916	ENSG00000255916	0.04	0	null	null	null	null	null	null	null	null	null	null	null	null	null	null	null	null	null	null	null
ENSG00000256783		133033746			ENSG00000256783	133036610	q24.33		ENSG00000256783	1	12	null	null	25	3	ENSG00000256783	ENSG00000256783	0.12	0	null	null	null	null	null	null	null	null	null	null	null	null	null	null	null	null	null	null	null
ENSG00000240991	NG_009994	133702065		ribosomal protein L23a pseudogene 67	RPL23AP67	133702538	q24.33		ENSG00000240991	1	12	null	null	25	1	ENSG00000240991	ENSG00000240991	0.04	0	null	null	null	null	null	null	null	null	null	null	null	null	null	null	null	null	null	null	null
ENSG00000167996	NM_002032	61727190	FTHL6 FTH, PLIF, PIG15, FHC	ferritin, heavy polypeptide 1	FTH1	61735132	q12.3		ENSG00000167996	-1	11	null	null	25	1	ENSG00000167996	ENSG00000167996	0.04	0	null	null	null	null	null	null	null	null	null	null	null	null	null	null	null	null	null	null	null
ENSG00000205863	NM_001007537	24465238	CTRP9B	C1q and tumor necrosis factor related protein 9B	C1QTNF9B	24476794	q12.12	BC110413	ENSG00000205863	-1	13	null	null	25	1	ENSG00000205863	ENSG00000205863	0.04	0	null	null	null	null	null	null	null	null	null	null	null	null	null	null	null	null	null	null	null
ENSG00000067992	NM_005391	24483338		pyruvate dehydrogenase kinase, isozyme 3	PDK3	24557954	p22.11	L42452	ENSG00000067992	1	X	null	null	25	1	ENSG00000067992	ENSG00000067992	0.04	0	null	null	null	null	null	null	null	null	null	null	null	null	null	null	null	null	null	null	null
ENSG00000163803		28680012	PLB, FLJ30866	phospholipase B1	PLB1	28866654	p23.2		ENSG00000163803	1	2	null	null	25	1	ENSG00000163803	ENSG00000163803	0.04	0	null	null	null	null	null	null	null	null	null	null	null	null	null	null	null	null	null	null	null
ENSG00000149403	NM_014619	120382468	GRIK GluK4, KA1	glutamate receptor, ionotropic, kainate 4	GRIK4	120859101	q23.3	S67803	ENSG00000149403	1	11	null	null	25	1	ENSG00000149403	ENSG00000149403	0.04	0	null	null	null	null	null	null	null	null	null	null	null	null	null	null	null	null	null	null	null
ENSG00000143753		224363458	MLD, Des-1, DES1, FADS7, DEGS-1	delta(4)-desaturase, sphingolipid 1	DEGS1	224381143	q42.11	AF002668	ENSG00000143753	1	1	null	null	25	1	ENSG00000143753	ENSG00000143753	0.04	0	null	null	null	null	null	null	null	null	null	null	null	null	null	null	null	null	null	null	null
ENSG00000141985	NM_003025	4360367	SH3P8, SH3D2B, CNSA1, EEN, MGC111371	SH3-domain GRB2-like 1	SH3GL1	4400544	p13.3		ENSG00000141985	-1	19	null	null	25	1	ENSG00000141985	ENSG00000141985	0.04	0	MLL	-	T	yes	L	AL	Dom	-	ENSG00000141985	MLL	-	T	yes	AL	L	Dom	-	null	3
ENSG00000204306		120382511			ENSG00000204306	120385732	q23.3		ENSG00000204306	1	11	null	null	25	1	ENSG00000204306	ENSG00000204306	0.04	0	null	null	null	null	null	null	null	null	null	null	null	null	null	null	null	null	null	null	null
ENSG00000185345		161768452	PDJ, AR-JP, parkin	parkinson protein 2, E3 ubiquitin protein ligase (parkin)	PARK2	163148803	q26		ENSG00000185345	-1	6	null	null	25	1	ENSG00000185345	ENSG00000185345	0.04	0	null	null	null	null	null	null	null	null	null	null	null	null	null	null	null	null	null	null	null
ENSG00000134061	NM_005582	66478103	LY64 RP105, Ly78	CD180 molecule	CD180	66492627	q12.3	D83597	ENSG00000134061	-1	5	null	null	25	1	ENSG00000134061	ENSG00000134061	0.04	0	null	null	null	null	null	null	null	null	null	null	null	null	null	null	null	null	null	null	null
ENSG00000159082		34001069	INPP5G	synaptojanin 1	SYNJ1	34100359	q22.11	AF009040	ENSG00000159082	-1	21	null	null	25	1	ENSG00000159082	ENSG00000159082	0.04	0	null	null	null	null	null	null	null	null	null	null	null	null	null	null	null	null	null	null	null
ENSG00000149948	NM_003483	66217911	HMGIC BABL, LIPO	high mobility group AT-hook 2	HMGA2	66360075	q14.3	U28754	ENSG00000149948	1	12	null	null	25	2	ENSG00000149948	ENSG00000149948	0.08	0	LHFP, RAD51L1, LPP, COX6C, CMKOR1, NFIB, ALDH2, CCNB1IP1, EBF1, WIF1, FHIT	-	T	yes	M	lipoma, leiomyoma, pleiomorphic salivary gland adenoma	Dom	-	ENSG00000149948	LHFP, RAD51L1, LPP, COX6C, CMKOR1, NFIB, ALDH2, CCNB1IP1, EBF1, WIF1, FHIT	-	T	yes	lipoma, leiomyoma, pleiomorphic salivary gland adenoma	M	Dom	-	null	null
ENSG00000099251	NR_003086	38645305	HSD17B7, bA291L22.1	hydroxysteroid (17-beta) dehydrogenase 7 pseudogene 2	HSD17B7P2	38667433	p11.1		ENSG00000099251	1	10	null	null	25	1	ENSG00000099251	ENSG00000099251	0.04	0	null	null	null	null	null	null	null	null	null	null	null	null	null	null	null	null	null	null	null
ENSG00000198814	NM_000167	30671476	GK1, GKD	glycerol kinase	GK	30748725	p21.2	X78711	ENSG00000198814	1	X	null	null	25	1	ENSG00000198814	ENSG00000198814	0.04	0	null	null	null	null	null	null	null	null	null	null	null	null	null	null	null	null	null	null	null
ENSG00000185842	XM_059166	225083964	C1orf67 Dnahc14, HL-18, HL18, DKFZp781B1548, MGC27277	dynein, axonemal, heavy chain 14	DNAH14	225586996	q42.12	U61741	ENSG00000185842	1	1	null	null	25	1	ENSG00000185842	ENSG00000185842	0.04	1	null	null	null	null	null	null	null	null	null	null	null	null	null	null	null	null	null	null	null
ENSG00000112530	NM_152410	163148164	PARK2CRG, FLJ32724, Glup, HAK005771	PARK2 co-regulated	PACRG	163736524	q26	AK057286	ENSG00000112530	1	6	null	null	25	1	ENSG00000112530	ENSG00000112530	0.04	0	null	null	null	null	null	null	null	null	null	null	null	null	null	null	null	null	null	null	null
ENSG00000100065	NM_014550	37886400	CARMA3, BIMP1	caspase recruitment domain family, member 10	CARD10	37915549	q13.1	AF086324	ENSG00000100065	-1	22	null	null	25	1	ENSG00000100065	ENSG00000100065	0.04	0	null	null	null	null	null	null	null	null	null	null	null	null	null	null	null	null	null	null	null
ENSG00000109927	NM_005422	120971882	DFNA12, DFNA8, DFNB21	tectorin alpha	TECTA	121062202	q23.3	AF055136	ENSG00000109927	1	11	null	null	25	1	ENSG00000109927	ENSG00000109927	0.04	0	null	null	null	null	null	null	null	null	null	null	null	null	null	null	null	null	null	null	null
ENSG00000214435	NM_020682	104629273	CYT19	arsenic (+3 oxidation state) methyltransferase	AS3MT	104661656	q24.32	AF226730	ENSG00000214435	1	10	null	null	25	2	ENSG00000214435	ENSG00000214435	0.08	0	null	null	null	null	null	null	null	null	null	null	null	null	null	null	null	null	null	null	null
ENSG00000183977	NM_144714	20021453	C3orf48 FLJ25449	protein phosphatase 2C-like domain containing 1	PP2D1	20053822	p24.3	AK058178	ENSG00000183977	-1	3	null	null	25	1	ENSG00000183977	ENSG00000183977	0.04	0	null	null	null	null	null	null	null	null	null	null	null	null	null	null	null	null	null	null	null
ENSG00000267942		66291518			ENSG00000267942	66317967	q14.3		ENSG00000267942	-1	12	null	null	25	2	ENSG00000267942	ENSG00000267942	0.08	0	null	null	null	null	null	null	null	null	null	null	null	null	null	null	null	null	null	null	null
ENSG00000102699	NM_006437	24995064	ADPRTL1 VAULT3, p193, VPARP, VWA5C	poly (ADP-ribose) polymerase family, member 4	PARP4	25086948	q12.12	AF057160	ENSG00000102699	-1	13	null	null	25	1	ENSG00000102699	ENSG00000102699	0.04	0	null	null	null	null	null	null	null	null	null	null	null	null	null	null	null	null	null	null	null
ENSG00000167670	NM_005483	4402659	CAF1P150, CAF1B, CAF-1, CAF1, P150, MGC71229	chromatin assembly factor 1, subunit A (p150)	CHAF1A	4445015	p13.3	U20979	ENSG00000167670	1	19	null	null	25	1	ENSG00000167670	ENSG00000167670	0.04	0	null	null	null	null	null	null	null	null	null	null	null	null	null	null	null	null	null	null	null
ENSG00000164307	NM_016442	96096521	ARTS-1, A-LAP, PILS-AP, KIAA0525, ERAAP1	endoplasmic reticulum aminopeptidase 1	ERAP1	96143803	q15	AB011097	ENSG00000164307	-1	5	null	null	25	2	ENSG00000164307	ENSG00000164307	0.08	0	null	null	null	null	null	null	null	null	null	null	null	null	null	null	null	null	null	null	null
ENSG00000114166	NM_003884	20081515	PCAF P/CAF, GCN5, GCN5L	K(lysine) acetyltransferase 2B	KAT2B	20195896	p24.3	U57316	ENSG00000114166	1	3	null	null	25	1	ENSG00000114166	ENSG00000114166	0.04	0	null	null	null	null	null	null	null	null	null	null	null	null	null	null	null	null	null	null	null
ENSG00000198947	NM_004006	31137336	BMD, DXS142, DXS164, DXS206, DXS230, DXS239, DXS268, DXS269, DXS270, DXS272	dystrophin	DMD	33357558	p21.1	AF047505	ENSG00000198947	-1	X	null	null	25	1	ENSG00000198947	ENSG00000198947	0.04	1	null	null	null	null	null	null	null	null	null	null	null	null	null	null	null	null	null	HCD	null
ENSG00000227487		113140254			ENSG00000227487	113144623	q23.2		ENSG00000227487	-1	11	null	null	25	1	ENSG00000227487	ENSG00000227487	0.04	0	null	null	null	null	null	null	null	null	null	null	null	null	null	null	null	null	null	null	null
ENSG00000255129		113149159			ENSG00000255129	113185159	q23.2		ENSG00000255129	-1	11	null	null	25	1	ENSG00000255129	ENSG00000255129	0.04	0	null	null	null	null	null	null	null	null	null	null	null	null	null	null	null	null	null	null	null
ENSG00000183513	NM_001008215	99215773	C2orf64 MGC52110, FLJ27524, Pet191	cytochrome c oxidase assembly factor 5	COA5	99224978	q11.2		ENSG00000183513	-1	2	null	null	25	1	ENSG00000183513	ENSG00000183513	0.04	0	null	null	null	null	null	null	null	null	null	null	null	null	null	null	null	null	null	null	null
ENSG00000135636	NM_003494	71680852	LGMD2B FER1L1	dysferlin, limb girdle muscular dystrophy 2B (autosomal recessive)	DYSF	71913898	p13.2	AF075575	ENSG00000135636	1	2	null	null	25	1	ENSG00000135636	ENSG00000135636	0.04	1	null	null	null	null	null	null	null	null	null	null	null	null	null	null	null	null	null	null	null
ENSG00000256452		113688799			ENSG00000256452	113693180	q23.2		ENSG00000256452	1	11	null	null	25	1	ENSG00000256452	ENSG00000256452	0.04	0	null	null	null	null	null	null	null	null	null	null	null	null	null	null	null	null	null	null	null
ENSG00000115446	NM_014044	99225042	URP, UNCL, GMH1	unc-50 homolog (C. elegans)	UNC50	99234978	q11.2		ENSG00000115446	1	2	null	null	25	1	ENSG00000115446	ENSG00000115446	0.04	0	null	null	null	null	null	null	null	null	null	null	null	null	null	null	null	null	null	null	null
ENSG00000112539	NM_144980	165693153	MGC23884, bA85G2.1	chromosome 6 open reading frame 118	C6orf118	165723096	q27		ENSG00000112539	-1	6	null	null	25	1	ENSG00000112539	ENSG00000112539	0.04	0	null	null	null	null	null	null	null	null	null	null	null	null	null	null	null	null	null	null	null
ENSG00000182827	NM_022735	226332380	GOLPH1, GOCAP1 GCP60, PAP7	acyl-CoA binding domain containing 3	ACBD3	226374431	q42.12	AB043587	ENSG00000182827	-1	1	null	null	25	1	ENSG00000182827	ENSG00000182827	0.04	0	null	null	null	null	null	null	null	null	null	null	null	null	null	null	null	null	null	null	null
ENSG00000235910		116706833			ENSG00000235910	116726445	q23.3		ENSG00000235910	1	11	null	null	25	1	ENSG00000235910	ENSG00000235910	0.04	0	null	null	null	null	null	null	null	null	null	null	null	null	null	null	null	null	null	null	null
ENSG00000100092	NM_018957	38030661	ARHGAP43	SH3-domain binding protein 1	SH3BP1	38062939	q13.1		ENSG00000100092	1	22	null	null	25	1	ENSG00000100092	ENSG00000100092	0.04	0	null	null	null	null	null	null	null	null	null	null	null	null	null	null	null	null	null	null	null
ENSG00000143801	NM_000447	227057885	AD4 AD3L, STM2, PS2	presenilin 2 (Alzheimer disease 4)	PSEN2	227083806	q42.13	BC006365	ENSG00000143801	1	1	null	null	25	1	ENSG00000143801	ENSG00000143801	0.04	0	null	null	null	null	null	null	null	null	null	null	null	null	null	null	null	null	null	null	null
ENSG00000141837	NM_000068	13317256	CACNL1A4, SCA6, MHP1, MHP Cav2.1, EA2, APCA, HPCA, FHM	calcium channel, voltage-dependent, P/Q type, alpha 1A subunit	CACNA1A	13734804	p13.2	U79666	ENSG00000141837	-1	19	null	null	25	1	ENSG00000141837	ENSG00000141837	0.04	0	null	null	null	null	null	null	null	null	null	null	null	null	null	null	null	null	null	null	null
ENSG00000155974		66741211		glutamate receptor interacting protein 1	GRIP1	67197966	q14.3	AJ133439	ENSG00000155974	-1	12	null	null	25	1	ENSG00000155974	ENSG00000155974	0.04	0	null	null	null	null	null	null	null	null	null	null	null	null	null	null	null	null	null	null	null
ENSG00000143776	NM_014826	227177566	MRCKA, PK428, FLJ23347, KIAA0451, MRCK	CDC42 binding protein kinase alpha (DMPK-like)	CDC42BPA	227506175	q42.13	U59305	ENSG00000143776	-1	1	null	null	25	1	ENSG00000143776	ENSG00000143776	0.04	0	null	null	null	null	null	null	null	null	null	null	null	null	null	null	null	null	null	null	null
ENSG00000163811	XM_087089	29117509	KIAA0007, NET12, UTP5	WD repeat domain 43	WDR43	29171088	p23.2	D87716	ENSG00000163811	1	2	null	null	25	2	ENSG00000163811	ENSG00000163811	0.08	0	null	null	null	null	null	null	null	null	null	null	null	null	null	null	null	null	null	null	null
ENSG00000149256		78363876	ODZ4 KIAA1302, Ten-M4	teneurin transmembrane protein 4	TENM4	79151992	q14.1	AB037723	ENSG00000149256	-1	11	null	null	25	1	ENSG00000149256	ENSG00000149256	0.04	0	null	null	null	null	null	null	null	null	null	null	null	null	null	null	null	null	null	null	null
ENSG00000176034	NM_173695	36053913	CXorf59 FLJ36601, RP13-11B7.1	calponin homology domain containing 2	CHDC2	36163187	p21.1	AK093920	ENSG00000176034	1	X	null	null	25	1	ENSG00000176034	ENSG00000176034	0.04	0	null	null	null	null	null	null	null	null	null	null	null	null	null	null	null	null	null	null	null
ENSG00000090054	NM_006415	94794281	HSN1 LCB1, SPTI, HSAN1, hLCB1	serine palmitoyltransferase, long chain base subunit 1	SPTLC1	94877666	q22.31	Y08685	ENSG00000090054	-1	9	null	null	25	2	ENSG00000090054	ENSG00000090054	0.08	0	null	null	null	null	null	null	null	null	null	null	null	null	null	null	null	null	null	null	null
ENSG00000179240		76092357			ENSG00000179240	76125663	q13.5		ENSG00000179240	1	11	null	null	25	2	ENSG00000179240	ENSG00000179240	0.08	0	null	null	null	null	null	null	null	null	null	null	null	null	null	null	null	null	null	null	null
ENSG00000039139	NM_001369	13690440	Dnahc5, HL1, PCD, CILD3, KTGNR	dynein, axonemal, heavy chain 5	DNAH5	13944652	p15.2	AJ132090	ENSG00000039139	-1	5	null	null	25	1	ENSG00000039139	ENSG00000039139	0.04	0	null	null	null	null	null	null	null	null	null	null	null	null	null	null	null	null	null	null	null
ENSG00000250349		37208583			ENSG00000250349	38546928	p21.1		ENSG00000250349	1	X	null	null	25	1	ENSG00000250349	ENSG00000250349	0.04	0	null	null	null	null	null	null	null	null	null	null	null	null	null	null	null	null	null	null	null
ENSG00000196739	NM_032888	116917840	KIAA1870, MGC11337, FLJ11895	collagen, type XXVII, alpha 1	COL27A1	117074791	q32	AB058773	ENSG00000196739	1	9	null	null	25	1	ENSG00000196739	ENSG00000196739	0.04	0	null	null	null	null	null	null	null	null	null	null	null	null	null	null	null	null	null	null	null
ENSG00000127948		75528518			POR	75616173	q11.23		ENSG00000127948	1	7	null	null	25	1	ENSG00000127948	ENSG00000127948	0.04	0	null	null	null	null	null	null	null	null	null	null	null	null	null	null	null	null	null	null	null
ENSG00000151789	NM_024697	21459915	ZNF659 FLJ22419	zinc finger protein 385D	ZNF385D	22414812	p24.3	BC007212	ENSG00000151789	-1	3	null	null	25	1	ENSG00000151789	ENSG00000151789	0.04	0	null	null	null	null	null	null	null	null	null	null	null	null	null	null	null	null	null	null	null
ENSG00000213066	NM_007045	167412670	FOP	FGFR1 oncogene partner	FGFR1OP	167455906	q27	Y18046	ENSG00000213066	1	6	null	null	25	2	ENSG00000213066	ENSG00000213066	0.08	0	FGFR1	-	T	yes	L	MPD, NHL	Dom	-	ENSG00000213066	FGFR1	-	T	yes	MPD, NHL	L	Dom	-	null	1
ENSG00000091640	NM_004890	4862521	FSA-1, ACRP, MGC20134	sperm associated antigen 7	SPAG7	4871167	p13.2	AF047437	ENSG00000091640	-1	17	null	null	25	1	ENSG00000091640	ENSG00000091640	0.04	0	null	null	null	null	null	null	null	null	null	null	null	null	null	null	null	null	null	null	null
ENSG00000206549		46753605	TSP50, CT20	protease, serine, 50	PRSS50	46854064	p21.31	AF100707	ENSG00000206549	-1	3	null	null	25	1	ENSG00000206549	ENSG00000206549	0.04	0	null	null	null	null	null	null	null	null	null	null	null	null	null	null	null	null	null	null	null
ENSG00000164818	NM_017802	766338	FLJ20397, FLJ31671, FLJ39381, FLJ25564, CILD18	HEAT repeat containing 2	HEATR2	829190	p22.3	AL832914, AK000404, NM_017802, AK056233	ENSG00000164818	1	7	null	null	25	1	ENSG00000164818	ENSG00000164818	0.04	0	null	null	null	null	null	null	null	null	null	null	null	null	null	null	null	null	null	null	null
ENSG00000137509	NM_005040	82534544	PCP, HUMPCP	prolylcarboxypeptidase (angiotensinase C)	PRCP	82681626	q14.1	BC001500, BI827978, L13977	ENSG00000137509	-1	11	null	null	25	1	ENSG00000137509	ENSG00000137509	0.04	0	null	null	null	null	null	null	null	null	null	null	null	null	null	null	null	null	null	null	null
ENSG00000108509	NM_015099	4871287	KIAA0909	calmodulin binding transcription activator 2	CAMTA2	4890960	p13.2	AB020716	ENSG00000108509	-1	17	null	null	25	2	ENSG00000108509	ENSG00000108509	0.08	0	null	null	null	null	null	null	null	null	null	null	null	null	null	null	null	null	null	null	null
ENSG00000261603	XM_002342331	46761073	TESSP6	protease, serine, 46	PRSS46	46777919	p21.31		ENSG00000261603	-1	3	null	null	25	1	ENSG00000261603	ENSG00000261603	0.04	0	null	null	null	null	null	null	null	null	null	null	null	null	null	null	null	null	null	null	null
ENSG00000100139	NM_033386	38301664	MIRAB13, KIAA1668, MICAL-L1	MICAL-like 1	MICALL1	38338829	q13.1	BK000466	ENSG00000100139	1	22	null	null	25	1	ENSG00000100139	ENSG00000100139	0.04	0	null	null	null	null	null	null	null	null	null	null	null	null	null	null	null	null	null	null	null
ENSG00000166984	XR_040749	167559902	bA517H2.3	t-complex 10-like 2	TCP10L2	167610401	q27		ENSG00000166984	1	6	null	null	25	1	ENSG00000166984	ENSG00000166984	0.04	0	null	null	null	null	null	null	null	null	null	null	null	null	null	null	null	null	null	null	null
ENSG00000196305	NM_002161	94972489	ILRS, IARS1	isoleucyl-tRNA synthetase	IARS	95056038	q22.31	AB209234	ENSG00000196305	-1	9	null	null	25	1	ENSG00000196305	ENSG00000196305	0.04	0	null	null	null	null	null	null	null	null	null	null	null	null	null	null	null	null	null	null	null
ENSG00000203690	NM_004610	167770521		t-complex 10	TCP10	167797998	q27	U03399	ENSG00000203690	-1	6	null	null	25	1	ENSG00000203690	ENSG00000203690	0.04	0	null	null	null	null	null	null	null	null	null	null	null	null	null	null	null	null	null	null	null
ENSG00000205930		34144411			C21ORF49	34266043	q22.11		ENSG00000205930	1	21	null	null	25	1	ENSG00000205930	ENSG00000205930	0.04	0	null	null	null	null	null	null	null	null	null	null	null	null	null	null	null	null	null	null	null
ENSG00000036473		38211798		ornithine carbamoyltransferase	OTC	38280703	p11.4	K02100	ENSG00000036473	1	X	null	null	25	1	ENSG00000036473	ENSG00000036473	0.04	0	null	null	null	null	null	null	null	null	null	null	null	null	null	null	null	null	null	null	null
ENSG00000104957	NM_030818	13842574	MGC10471	coiled-coil domain containing 130	CCDC130	13874110	p13.2	AF250306	ENSG00000104957	1	19	null	null	25	2	ENSG00000104957	ENSG00000104957	0.08	0	null	null	null	null	null	null	null	null	null	null	null	null	null	null	null	null	null	null	null
ENSG00000153922	NM_001270	98190908		chromodomain helicase DNA binding protein 1	CHD1	98262240	q21.1	AF006513	ENSG00000153922	-1	5	null	null	25	1	ENSG00000153922	ENSG00000153922	0.04	0	null	null	null	null	null	null	null	null	null	null	null	null	null	null	null	null	null	null	null
ENSG00000205927	NM_005806	34398153	PRKCBP2, BHLHB1 RACK17, OLIGO2, bHLHe19	oligodendrocyte lineage transcription factor 2	OLIG2	34401504	q22.11	U48250	ENSG00000205927	1	21	null	null	25	1	ENSG00000205927	ENSG00000205927	0.04	0	TRA@	-	T	yes	L	T-ALL	Dom	-	ENSG00000205927	TRA@	-	T	yes	T-ALL	L	Dom	-	null	null
ENSG00000037757	NM_032285	13875346	MGC3207, Ypr118w, mtnA, MRDI	methylthioribose-1-phosphate isomerase 1	MRI1	13885096	p13.2		ENSG00000037757	1	19	null	null	25	1	ENSG00000037757	ENSG00000037757	0.04	0	null	null	null	null	null	null	null	null	null	null	null	null	null	null	null	null	null	null	null
ENSG00000165490	NM_145018	82611017	FLJ38838, FLJ25416, noxin	chromosome 11 open reading frame 82	C11orf82	82669319	q14.1	AK096157	ENSG00000165490	1	11	null	null	25	1	ENSG00000165490	ENSG00000165490	0.04	0	null	null	null	null	null	null	null	null	null	null	null	null	null	null	null	null	null	null	null
ENSG00000130396	NM_005936	168227602	AF-6, AF6	myeloid/lymphoid or mixed-lineage leukemia (trithorax homolog, Drosophila); translocated to, 4	MLLT4	168372703	q27	AB011399	ENSG00000130396	1	6	null	null	25	1	ENSG00000130396	ENSG00000130396	0.04	1	MLL	-	T	yes	L	AL	Dom	-	ENSG00000130396	MLL	-	T	yes	AL	L	Dom	-	HCD	8
ENSG00000158417	NM_015904	99953816	IF2, KIAA0741, DKFZp434I036, FLJ10524	eukaryotic translation initiation factor 5B	EIF5B	100016728	q11.2	AF078035	ENSG00000158417	1	2	null	null	25	1	ENSG00000158417	ENSG00000158417	0.04	0	null	null	null	null	null	null	null	null	null	null	null	null	null	null	null	null	null	null	null
ENSG00000159110		34602206	IFNABR	interferon (alpha, beta and omega) receptor 2	IFNAR2	34637969	q22.11		ENSG00000159110	1	21	null	null	25	1	ENSG00000159110	ENSG00000159110	0.04	0	null	null	null	null	null	null	null	null	null	null	null	null	null	null	null	null	null	null	null
ENSG00000124233	NM_003007	43835638	SEMG CT103	semenogelin I	SEMG1	43838413	q13.12		ENSG00000124233	1	20	null	null	25	2	ENSG00000124233	ENSG00000124233	0.08	0	null	null	null	null	null	null	null	null	null	null	null	null	null	null	null	null	null	null	null
ENSG00000221817		75255283			ENSG00000221817	75279828	q22.2		ENSG00000221817	1	10	null	null	25	1	ENSG00000221817	ENSG00000221817	0.04	0	null	null	null	null	null	null	null	null	null	null	null	null	null	null	null	null	null	null	null
ENSG00000100156	NM_013356	38474141	MCT3, REMP	solute carrier family 16, member 8 (monocarboxylic acid transporter 3)	SLC16A8	38480100	q13.1	AF132610	ENSG00000100156	-1	22	null	null	25	1	ENSG00000100156	ENSG00000100156	0.04	0	null	null	null	null	null	null	null	null	null	null	null	null	null	null	null	null	null	null	null
ENSG00000128298	NM_025045	38480896	FLJ22582	BAI1-associated protein 2-like 2	BAIAP2L2	38506677	q13.1	BC015619	ENSG00000128298	-1	22	null	null	25	2	ENSG00000128298	ENSG00000128298	0.08	0	null	null	null	null	null	null	null	null	null	null	null	null	null	null	null	null	null	null	null
ENSG00000127081	XM_046861	95607874	BA526D8.4, FLJ33884	zinc finger protein 484	ZNF484	95640304	q22.31	AK091203	ENSG00000127081	-1	9	null	null	25	1	ENSG00000127081	ENSG00000127081	0.04	0	null	null	null	null	null	null	null	null	null	null	null	null	null	null	null	null	null	null	null
ENSG00000135744	NM_000029	230838269	SERPINA8	angiotensinogen (serpin peptidase inhibitor, clade A, member 8)	AGT	230850043	q42.2	K02215	ENSG00000135744	-1	1	null	null	25	1	ENSG00000135744	ENSG00000135744	0.04	0	null	null	null	null	null	null	null	null	null	null	null	null	null	null	null	null	null	null	null
ENSG00000160796	XM_291064	47021173	KIAA0540	neurobeachin-like 2	NBEAL2	47051193	p21.31	AB011112	ENSG00000160796	1	3	null	null	25	1	ENSG00000160796	ENSG00000160796	0.04	0	null	null	null	null	null	null	null	null	null	null	null	null	null	null	null	null	null	null	null
ENSG00000184381	NM_001004426	38507502	iPLA2, PNPLA9, PARK14, iPLA2beta, NBIA2	phospholipase A2, group VI (cytosolic, calcium-independent)	PLA2G6	38601697	q13.1	AF064594	ENSG00000184381	-1	22	null	null	25	1	ENSG00000184381	ENSG00000184381	0.04	0	null	null	null	null	null	null	null	null	null	null	null	null	null	null	null	null	null	null	null
ENSG00000142002		4675236		dipeptidyl-peptidase 9	DPP9	4724685	p13.3	AF452102	ENSG00000142002	-1	19	null	null	25	2	ENSG00000142002	ENSG00000142002	0.08	0	null	null	null	null	null	null	null	null	null	null	null	null	null	null	null	null	null	null	null
ENSG00000143643	NM_024525	231041989	FLJ22584	tetratricopeptide repeat domain 13	TTC13	231114621	q42.2		ENSG00000143643	-1	1	null	null	25	1	ENSG00000143643	ENSG00000143643	0.04	0	null	null	null	null	null	null	null	null	null	null	null	null	null	null	null	null	null	null	null
ENSG00000182606	NM_014965	42055294	OIP106, KIAA1042, MILT1	trafficking protein, kinesin binding 1	TRAK1	42267381	p22.1		ENSG00000182606	1	3	null	null	25	1	ENSG00000182606	ENSG00000182606	0.04	0	null	null	null	null	null	null	null	null	null	null	null	null	null	null	null	null	null	null	null
ENSG00000127084	NM_033086	95709733	FLJ00004, ZFYVE5	FYVE, RhoGEF and PH domain containing 3	FGD3	95798518	q22.31	AK000004	ENSG00000127084	1	9	null	null	25	1	ENSG00000127084	ENSG00000127084	0.04	0	null	null	null	null	null	null	null	null	null	null	null	null	null	null	null	null	null	null	null
ENSG00000204070	NM_033542	43990577	C20orf169 dJ453C12.4	SYS1 Golgi-localized integral membrane protein homolog (S. cerevisiae)	SYS1	44005438	q13.12	AL021578	ENSG00000204070	1	20	null	null	25	1	ENSG00000204070	ENSG00000204070	0.04	0	null	null	null	null	null	null	null	null	null	null	null	null	null	null	null	null	null	null	null
ENSG00000249624		34619079			ENSG00000249624	34656082	q22.11		ENSG00000249624	1	21	null	null	25	1	ENSG00000249624	ENSG00000249624	0.04	0	null	null	null	null	null	null	null	null	null	null	null	null	null	null	null	null	null	null	null
ENSG00000254806		43991840		SYS1-DBNDD2 readthrough (NMD candidate)	SYS1-DBNDD2	44039250	q13.12	BC023562	ENSG00000254806	1	20	null	null	25	1	ENSG00000254806	ENSG00000254806	0.04	0	null	null	null	null	null	null	null	null	null	null	null	null	null	null	null	null	null	null	null
ENSG00000132016	NM_024323	13993161	MGC11271	chromosome 19 open reading frame 57	C19orf57	14017265	p13.12	BC012945	ENSG00000132016	-1	19	null	null	25	1	ENSG00000132016	ENSG00000132016	0.04	0	null	null	null	null	null	null	null	null	null	null	null	null	null	null	null	null	null	null	null
ENSG00000243646		34638663	CRFB4, D21S58, D21S66 CRF2-4, CDW210B, IL-10R2	interleukin 10 receptor, beta	IL10RB	34669539	q22.11	U08988	ENSG00000243646	1	21	null	null	25	1	ENSG00000243646	ENSG00000243646	0.04	0	null	null	null	null	null	null	null	null	null	null	null	null	null	null	null	null	null	null	null
ENSG00000124251	NM_014477	44002526	C20orf10 CLG01, dJ453C12.5	TP53 target 5	TP53TG5	44036529	q13.12	AB017802	ENSG00000124251	-1	20	null	null	25	1	ENSG00000124251	ENSG00000124251	0.04	0	null	null	null	null	null	null	null	null	null	null	null	null	null	null	null	null	null	null	null
ENSG00000236370		75556276			ENSG00000236370	75561157	q22.2		ENSG00000236370	-1	10	null	null	25	1	ENSG00000236370	ENSG00000236370	0.04	0	null	null	null	null	null	null	null	null	null	null	null	null	null	null	null	null	null	null	null
ENSG00000149260		76777979			CAPN5	76837201	q13.5		ENSG00000149260	1	11	null	null	25	1	ENSG00000149260	ENSG00000149260	0.04	0	null	null	null	null	null	null	null	null	null	null	null	null	null	null	null	null	null	null	null
ENSG00000153303	NM_024919	168456425	FLJ00181, DKFZp434O0117, FLJ40260, FLJ22615, bA164L23.1	FERM domain containing 1	FRMD1	168482237	q27		ENSG00000153303	-1	6	null	null	25	1	ENSG00000153303	ENSG00000153303	0.04	0	null	null	null	null	null	null	null	null	null	null	null	null	null	null	null	null	null	null	null
ENSG00000196099	NM_001005325	123676043		olfactory receptor, family 6, subfamily M, member 1	OR6M1	123677095	q24.1	AB065762	ENSG00000196099	-1	11	null	null	25	1	ENSG00000196099	ENSG00000196099	0.04	0	null	null	null	null	null	null	null	null	null	null	null	null	null	null	null	null	null	null	null
ENSG00000137474		76839310			MYO7A	76926284	q13.5		ENSG00000137474	1	11	null	null	25	1	ENSG00000137474	ENSG00000137474	0.04	0	null	null	null	null	null	null	null	null	null	null	null	null	null	null	null	null	null	null	null
ENSG00000135749	NM_014801	233119881	KIAA0435, FLJ11383	pecanex-like 2 (Drosophila)	PCNXL2	233431459	q42.2	AK055374	ENSG00000135749	-1	1	null	null	25	1	ENSG00000135749	ENSG00000135749	0.04	0	null	null	null	null	null	null	null	null	null	null	null	null	null	null	null	null	null	null	null
ENSG00000125648	NM_024103	6436090	FLJ30339, MGC2615, APC2	solute carrier family 25 (mitochondrial carrier; phosphate carrier), member 23	SLC25A23	6465214	p13.3	AJ619962	ENSG00000125648	-1	19	null	null	25	1	ENSG00000125648	ENSG00000125648	0.04	0	null	null	null	null	null	null	null	null	null	null	null	null	null	null	null	null	null	null	null
ENSG00000059588	NM_005646	234527059	TRP-185, TRM3	TAR (HIV-1) RNA binding protein 1	TARBP1	234614849	q42.2		ENSG00000059588	-1	1	null	null	25	2	ENSG00000059588	ENSG00000059588	0.08	0	null	null	null	null	null	null	null	null	null	null	null	null	null	null	null	null	null	null	null
ENSG00000231187		46951472			ENSG00000231187	46966835	q11.22		ENSG00000231187	1	10	null	null	25	2	ENSG00000231187	ENSG00000231187	0.08	0	null	null	null	null	null	null	null	null	null	null	null	null	null	null	null	null	null	null	null
ENSG00000174898	NM_152784	5720688	TMEM146 MGC39581	catsper channel auxiliary subunit delta	CATSPERD	5778745	p13.3	BC043005	ENSG00000174898	1	19	null	null	25	3	ENSG00000174898	ENSG00000174898	0.12	0	null	null	null	null	null	null	null	null	null	null	null	null	null	null	null	null	null	null	null
ENSG00000054267	NM_016374	235294949	RBP1L1 BCAA, BRCAA1, SAP180	AT rich interactive domain 4B (RBP1-like)	ARID4B	235491534	q42.3	AF214114	ENSG00000054267	-1	1	null	null	25	1	ENSG00000054267	ENSG00000054267	0.04	0	null	null	null	null	null	null	null	null	null	null	null	null	null	null	null	null	null	null	null
ENSG00000206559	XM_087384	28390637	ZCW2	zinc finger, CW type with PWWP domain 2	ZCWPW2	28579613	p24.1	BC065764	ENSG00000206559	1	3	null	null	25	1	ENSG00000206559	ENSG00000206559	0.04	0	null	null	null	null	null	null	null	null	null	null	null	null	null	null	null	null	null	null	null
ENSG00000188372		76026835	ZP3A, ZP3B ZP3-424, ZP3-372	zona pellucida glycoprotein 3 (sperm receptor)	ZP3	76071388	q11.23	M60504	ENSG00000188372	1	7	null	null	25	2	ENSG00000188372	ENSG00000188372	0.08	0	null	null	null	null	null	null	null	null	null	null	null	null	null	null	null	null	null	null	null
ENSG00000178795	NM_182833	76927603	GDE6	glycerophosphodiester phosphodiesterase domain containing 4	GDPD4	77012732	q13.5	AY326450	ENSG00000178795	-1	11	null	null	25	1	ENSG00000178795	ENSG00000178795	0.04	0	null	null	null	null	null	null	null	null	null	null	null	null	null	null	null	null	null	null	null
ENSG00000132932	NM_016529	25946209	ATPIB, ML-1	ATPase, aminophospholipid transporter, class I, type 8A, member 2	ATP8A2	26599989	q12.13	AL137256	ENSG00000132932	1	13	null	null	25	1	ENSG00000132932	ENSG00000132932	0.04	0	null	null	null	null	null	null	null	null	null	null	null	null	null	null	null	null	null	null	null
ENSG00000130545		6463788	MGC17303	crumbs homolog 3 (Drosophila)	CRB3	6467232	p13.3	AF503290	ENSG00000130545	1	19	null	null	25	1	ENSG00000130545	ENSG00000130545	0.04	0	null	null	null	null	null	null	null	null	null	null	null	null	null	null	null	null	null	null	null
ENSG00000177294	NM_153230	6679542	MGC35179, Fbx39	F-box protein 39	FBXO39	6700420	p13.1	BC034782	ENSG00000177294	1	17	null	null	25	1	ENSG00000177294	ENSG00000177294	0.04	0	null	null	null	null	null	null	null	null	null	null	null	null	null	null	null	null	null	null	null
ENSG00000101470	NM_003279	44451853		troponin C type 2 (fast)	TNNC2	44462384	q13.12		ENSG00000101470	-1	20	null	null	25	2	ENSG00000101470	ENSG00000101470	0.08	0	null	null	null	null	null	null	null	null	null	null	null	null	null	null	null	null	null	null	null
ENSG00000167858	NM_053285	6692452		tektin 1	TEKT1	6735080	p13.1		ENSG00000167858	-1	17	null	null	25	1	ENSG00000167858	ENSG00000167858	0.04	0	null	null	null	null	null	null	null	null	null	null	null	null	null	null	null	null	null	null	null
ENSG00000205744	NM_024898	6467218	FAM31C FLJ22757	DENN/MADD domain containing 1C	DENND1C	6482568	p13.3	AL713770	ENSG00000205744	-1	19	null	null	25	1	ENSG00000205744	ENSG00000205744	0.04	0	null	null	null	null	null	null	null	null	null	null	null	null	null	null	null	null	null	null	null
ENSG00000228748		79542624			ENSG00000228748	79552934	q22.3		ENSG00000228748	1	10	null	null	25	1	ENSG00000228748	ENSG00000228748	0.04	0	null	null	null	null	null	null	null	null	null	null	null	null	null	null	null	null	null	null	null
ENSG00000181555	NM_014159	47057919	HYPB, HIF-1, KIAA1732, FLJ23184, KMT3A	SET domain containing 2	SETD2	47205457	p21.31	AJ238403	ENSG00000181555	-1	3	null	null	25	1	ENSG00000181555	ENSG00000181555	0.04	1	-	-	N, F, S, Mis	yes	E	clear cell renal carcinoma	Rec	-	ENSG00000181555	-	-	N, F, S, Mis	yes	clear cell renal carcinoma	E	Rec	-	HCD	24
ENSG00000111445	NM_007370	118451393	RFC36	replication factor C (activator 1) 5, 36.5kDa	RFC5	118470935	q24.23		ENSG00000111445	1	12	null	null	25	1	ENSG00000111445	ENSG00000111445	0.04	0	null	null	null	null	null	null	null	null	null	null	null	null	null	null	null	null	null	null	null
ENSG00000215067		6779954			ENSG00000215067	6915668	p13.1		ENSG00000215067	-1	17	null	null	25	1	ENSG00000215067	ENSG00000215067	0.04	0	null	null	null	null	null	null	null	null	null	null	null	null	null	null	null	null	null	null	null
ENSG00000176349		1878222			ENSG00000176349	1889567	p22.3		ENSG00000176349	1	7	null	null	25	3	ENSG00000176349	ENSG00000176349	0.12	0	null	null	null	null	null	null	null	null	null	null	null	null	null	null	null	null	null	null	null
ENSG00000122687	NM_013393	2273866	FJH1, MRM2	FtsJ RNA methyltransferase homolog 2 (E. coli)	FTSJ2	2281840	p22.3	AF093415	ENSG00000122687	-1	7	null	null	25	1	ENSG00000122687	ENSG00000122687	0.04	0	null	null	null	null	null	null	null	null	null	null	null	null	null	null	null	null	null	null	null
ENSG00000038382	NM_007118	14143811	ARHGEF23	trio Rho guanine nucleotide exchange factor	TRIO	14532235	p15.2	AF091395	ENSG00000038382	1	5	null	null	25	1	ENSG00000038382	ENSG00000038382	0.04	1	null	null	null	null	null	null	null	null	null	null	null	null	null	null	null	null	null	HCD	null
ENSG00000254442		134186676			ENSG00000254442	134186982	q25		ENSG00000254442	-1	11	null	null	25	2	ENSG00000254442	ENSG00000254442	0.08	0	null	null	null	null	null	null	null	null	null	null	null	null	null	null	null	null	null	null	null
ENSG00000077522	NM_001103	236849754		actinin, alpha 2	ACTN2	236927931	q43	BC047901	ENSG00000077522	1	1	null	null	25	1	ENSG00000077522	ENSG00000077522	0.04	0	null	null	null	null	null	null	null	null	null	null	null	null	null	null	null	null	null	null	null
ENSG00000116984	NM_000254	236958610	cblG	5-methyltetrahydrofolate-homocysteine methyltransferase	MTR	237067281	q43	U73338	ENSG00000116984	1	1	null	null	25	1	ENSG00000116984	ENSG00000116984	0.04	0	null	null	null	null	null	null	null	null	null	null	null	null	null	null	null	null	null	null	null
ENSG00000198626	NM_001035	237205505	ARVD2 ARVC2, VTSIP	ryanodine receptor 2 (cardiac)	RYR2	238129359	q43	X91869	ENSG00000198626	1	1	null	null	25	2	ENSG00000198626	ENSG00000198626	0.08	0	null	null	null	null	null	null	null	null	null	null	null	null	null	null	null	null	null	null	null
ENSG00000116996		238045705	ZPB	zona pellucida glycoprotein 4	ZP4	238054094	q43	U05781	ENSG00000116996	-1	1	null	null	25	1	ENSG00000116996	ENSG00000116996	0.04	0	null	null	null	null	null	null	null	null	null	null	null	null	null	null	null	null	null	null	null
ENSG00000180730	NM_001007538	26618735	C13orf13, TMEM46 bA398O19.2, PRO28631, WGAR9166, hShisa	shisa homolog 2 (Xenopus laevis)	SHISA2	26625198	q12.13		ENSG00000180730	-1	13	null	null	25	1	ENSG00000180730	ENSG00000180730	0.04	0	null	null	null	null	null	null	null	null	null	null	null	null	null	null	null	null	null	null	null
ENSG00000147050	NM_021140	44732757	UTX	lysine (K)-specific demethylase 6A	KDM6A	44971847	p11.3	AF000992	ENSG00000147050	1	X	null	null	25	1	ENSG00000147050	ENSG00000147050	0.04	1	-	-	D, N, F, S	yes	E, L	renal, oesophageal SCC, MM	Rec	-	ENSG00000147050	-	-	D, N, F, S	yes	renal, oesophageal SCC, MM	E, L	Rec	-	HCD	12
ENSG00000181031		62293			RPH3AL	236045	p13.3		ENSG00000181031	-1	17	null	null	25	1	ENSG00000181031	ENSG00000181031	0.04	0	null	null	null	null	null	null	null	null	null	null	null	null	null	null	null	null	null	null	null
ENSG00000165238	NM_006648	95947198	SDCCAG43, PRKWNK2 NY-CO-43, KIAA1760	WNK lysine deficient protein kinase 2	WNK2	96082854	q22.31	AJ242724	ENSG00000165238	1	9	null	null	25	1	ENSG00000165238	ENSG00000165238	0.04	0	null	null	null	null	null	null	null	null	null	null	null	null	null	null	null	null	null	null	null
ENSG00000197901	NM_004790	62703857	ROAT1, PAHT, OAT1	solute carrier family 22 (organic anion transporter), member 6	SLC22A6	62752455	q12.3	AF057039	ENSG00000197901	-1	11	null	null	25	1	ENSG00000197901	ENSG00000197901	0.04	0	null	null	null	null	null	null	null	null	null	null	null	null	null	null	null	null	null	null	null
ENSG00000269609		104209574			ENSG00000269609	104220863	q24.32		ENSG00000269609	1	10	null	null	25	1	ENSG00000269609	ENSG00000269609	0.04	0	null	null	null	null	null	null	null	null	null	null	null	null	null	null	null	null	null	null	null
ENSG00000204634	NM_007063	101624079	HBLP1, VRP, AD3	TBC1 domain family, member 8 (with GRAM domain)	TBC1D8	101869328	q11.2	AB024057	ENSG00000204634	-1	2	null	null	25	2	ENSG00000204634	ENSG00000204634	0.08	0	null	null	null	null	null	null	null	null	null	null	null	null	null	null	null	null	null	null	null
ENSG00000235426		81142084			ENSG00000235426	81169030	q22.3		ENSG00000235426	1	10	null	null	25	1	ENSG00000235426	ENSG00000235426	0.04	0	null	null	null	null	null	null	null	null	null	null	null	null	null	null	null	null	null	null	null
ENSG00000132964		26828276	K35	cyclin-dependent kinase 8	CDK8	26979375	q12.13	X85753	ENSG00000132964	1	13	null	null	25	3	ENSG00000132964	ENSG00000132964	0.12	0	null	null	null	null	null	null	null	null	null	null	null	null	null	null	null	null	null	null	null
ENSG00000108559	NM_002532	5264258	MGC8530	nucleoporin 88kDa	NUP88	5323480	p13.2	Y08612	ENSG00000108559	-1	17	null	null	25	1	ENSG00000108559	ENSG00000108559	0.04	0	null	null	null	null	null	null	null	null	null	null	null	null	null	null	null	null	null	null	null
ENSG00000164828	NM_025154	855528	UNC84A KIAA0810, FLJ12407	Sad1 and UNC84 domain containing 1	SUN1	936072	p22.3	AF202724	ENSG00000164828	1	7	null	null	25	2	ENSG00000164828	ENSG00000164828	0.08	0	null	null	null	null	null	null	null	null	null	null	null	null	null	null	null	null	null	null	null
ENSG00000022840		120971283	KIAA0262, RIE2	ring finger protein 10	RNF10	121015397	q24.31	AB027196	ENSG00000022840	1	12	null	null	25	1	ENSG00000022840	ENSG00000022840	0.04	0	null	null	null	null	null	null	null	null	null	null	null	null	null	null	null	null	null	null	null
ENSG00000128394	NM_145298	39436609	ARP8, BK150C2.4.MRNA, KA6	apolipoprotein B mRNA editing enzyme, catalytic polypeptide-like 3F	APOBEC3F	39449915	q13.1	BC038808	ENSG00000128394	1	22	null	null	25	1	ENSG00000128394	ENSG00000128394	0.04	0	null	null	null	null	null	null	null	null	null	null	null	null	null	null	null	null	null	null	null
ENSG00000184999	NM_001039752	62905339	OAT5, hOAT5	solute carrier family 22, member 10	SLC22A10	63137190	q12.3	AP003420	ENSG00000184999	1	11	null	null	25	1	ENSG00000184999	ENSG00000184999	0.04	0	null	null	null	null	null	null	null	null	null	null	null	null	null	null	null	null	null	null	null
ENSG00000239713	NM_021822	39436924	CEM15, MDS019, dJ494G10.1, FLJ12740, bK150C2.7	apolipoprotein B mRNA editing enzyme, catalytic polypeptide-like 3G	APOBEC3G	39483748	q13.1	AF182420	ENSG00000239713	1	22	null	null	25	1	ENSG00000239713	ENSG00000239713	0.04	0	null	null	null	null	null	null	null	null	null	null	null	null	null	null	null	null	null	null	null
ENSG00000054282	NM_006642	243419320	NY-CO-8, CCCAP, SLSN7, NPHP10, BBS16	serologically defined colon cancer antigen 8	SDCCAG8	243663394	q43	AF039690	ENSG00000054282	1	1	null	null	25	1	ENSG00000054282	ENSG00000054282	0.04	0	null	null	null	null	null	null	null	null	null	null	null	null	null	null	null	null	null	null	null
ENSG00000196600	NM_199352	62931248	UST6, HIMTP, MGC120420	solute carrier family 22, member 25	SLC22A25	62997124	q12.3	AY437532	ENSG00000196600	-1	11	null	null	25	1	ENSG00000196600	ENSG00000196600	0.04	0	null	null	null	null	null	null	null	null	null	null	null	null	null	null	null	null	null	null	null
ENSG00000242600		81664654	MBL1P1 COLEC3P	mannose-binding lectin (protein A) 1, pseudogene	MBL1P	81710092	q22.3	AF019382	ENSG00000242600	1	10	null	null	25	1	ENSG00000242600	ENSG00000242600	0.04	0	null	null	null	null	null	null	null	null	null	null	null	null	null	null	null	null	null	null	null
ENSG00000187498		110801318		collagen, type IV, alpha 1	COL4A1	110959496	q34	J04217	ENSG00000187498	-1	13	null	null	25	2	ENSG00000187498	ENSG00000187498	0.08	0	null	null	null	null	null	null	null	null	null	null	null	null	null	null	null	null	null	null	null
ENSG00000196696		70010200	PDXDC2 DKFZp761H1120	pyridoxal-dependent decarboxylase domain containing 2, pseudogene	PDXDC2P	70099851	q22.1		ENSG00000196696	-1	16	null	null	25	1	ENSG00000196696	ENSG00000196696	0.04	0	null	null	null	null	null	null	null	null	null	null	null	null	null	null	null	null	null	null	null
ENSG00000255185		70044654			ENSG00000255185	70099848	q22.1		ENSG00000255185	-1	16	null	null	25	1	ENSG00000255185	ENSG00000255185	0.04	0	null	null	null	null	null	null	null	null	null	null	null	null	null	null	null	null	null	null	null
ENSG00000166578	NM_138451	113633246		IQ motif containing D	IQCD	113658899	q24.13	BC013151	ENSG00000166578	-1	12	null	null	25	3	ENSG00000166578	ENSG00000166578	0.12	0	null	null	null	null	null	null	null	null	null	null	null	null	null	null	null	null	null	null	null
ENSG00000214711	NM_001145122	31395924		calpain 14	CAPN14	31456724	p23.1	AC015980	ENSG00000214711	-1	2	null	null	25	1	ENSG00000214711	ENSG00000214711	0.04	0	null	null	null	null	null	null	null	null	null	null	null	null	null	null	null	null	null	null	null
ENSG00000148700	NM_019903	111756126	ADDL	adducin 3 (gamma)	ADD3	111895323	q25.1	U37122	ENSG00000148700	1	10	null	null	25	1	ENSG00000148700	ENSG00000148700	0.04	0	null	null	null	null	null	null	null	null	null	null	null	null	null	null	null	null	null	null	null
ENSG00000219294	NR_027712.1	7986730	MGC26597	phosphatidylinositol-4-phosphate 5-kinase, type I, pseudogene 1	PIP5K1P1	7988425	p24.3	BC028580	ENSG00000219294	1	6	null	null	25	1	ENSG00000219294	ENSG00000219294	0.04	0	null	null	null	null	null	null	null	null	null	null	null	null	null	null	null	null	null	null	null
ENSG00000133328	NM_017878	63320242	FLJ20556	HRAS-like suppressor 2	HRASLS2	63330855	q12.3		ENSG00000133328	-1	11	null	null	25	1	ENSG00000133328	ENSG00000133328	0.04	0	null	null	null	null	null	null	null	null	null	null	null	null	null	null	null	null	null	null	null
ENSG00000125730	NM_000064	6677715	CPAMD1, ARMD9, C3a, C3b	complement component 3	C3	6730573	p13.3	J04763	ENSG00000125730	-1	19	null	null	25	1	ENSG00000125730	ENSG00000125730	0.04	0	null	null	null	null	null	null	null	null	null	null	null	null	null	null	null	null	null	null	null
ENSG00000187257	NM_198467	77325760	FLJ42526, FLJ45813, MGC71764	round spermatid basic protein 1-like	RSBN1L	77409008	q11.23	AK124517	ENSG00000187257	1	7	null	null	25	1	ENSG00000187257	ENSG00000187257	0.04	1	null	null	null	null	null	null	null	null	null	null	null	null	null	null	null	null	null	null	null
ENSG00000162852	NM_152609	246729746	C1orf71 FLJ32001, PPP1R64	consortin, connexin sorting protein	CNST	246831886	q44	AK056563	ENSG00000162852	1	1	null	null	25	1	ENSG00000162852	ENSG00000162852	0.04	0	null	null	null	null	null	null	null	null	null	null	null	null	null	null	null	null	null	null	null
ENSG00000135747	NM_033213	247108849	MGC12466	zinc finger protein 670	ZNF670	247242113	q44		ENSG00000135747	-1	1	null	null	25	1	ENSG00000135747	ENSG00000135747	0.04	0	null	null	null	null	null	null	null	null	null	null	null	null	null	null	null	null	null	null	null
ENSG00000197472	NM_020394	247108849	SBZF3	zinc finger protein 695	ZNF695	247171395	q44		ENSG00000197472	-1	1	null	null	25	1	ENSG00000197472	ENSG00000197472	0.04	0	null	null	null	null	null	null	null	null	null	null	null	null	null	null	null	null	null	null	null
ENSG00000196418	NM_003431	247285277	HZF16, HZF-16	zinc finger protein 124	ZNF124	247335318	q44	S54641	ENSG00000196418	-1	1	null	null	25	1	ENSG00000196418	ENSG00000196418	0.04	0	null	null	null	null	null	null	null	null	null	null	null	null	null	null	null	null	null	null	null
ENSG00000167037	XM_059318	25202236	RUTBC2 KIAA1941	small G protein signaling modulator 1	SGSM1	25323545	q11.23	AB075821	ENSG00000167037	1	22	null	null	25	1	ENSG00000167037	ENSG00000167037	0.04	0	null	null	null	null	null	null	null	null	null	null	null	null	null	null	null	null	null	null	null
ENSG00000162711	NM_004895	247579458	C1orf7, CIAS1 AGTAVPRL, AII, AVP, FCAS, FCU, NALP3, PYPAF1, MWS, CLR1.1	NLR family, pyrin domain containing 3	NLRP3	247612410	q44	AF054176	ENSG00000162711	1	1	null	null	25	1	ENSG00000162711	ENSG00000162711	0.04	0	null	null	null	null	null	null	null	null	null	null	null	null	null	null	null	null	null	HCD	null
ENSG00000139767	NM_194286	119419300	KIAA1853 nSR100	serine/arginine repetitive matrix 4	SRRM4	119600856	q24.23	AB058756	ENSG00000139767	1	12	null	null	25	1	ENSG00000139767	ENSG00000139767	0.04	0	null	null	null	null	null	null	null	null	null	null	null	null	null	null	null	null	null	null	null
ENSG00000177535	NM_001004492	247614255		olfactory receptor, family 2, subfamily B, member 11	OR2B11	247615308	q44		ENSG00000177535	-1	1	null	null	25	1	ENSG00000177535	ENSG00000177535	0.04	0	null	null	null	null	null	null	null	null	null	null	null	null	null	null	null	null	null	null	null
ENSG00000260252		72118756			ENSG00000260252	72121342	q22.2		ENSG00000260252	1	16	null	null	25	1	ENSG00000260252	ENSG00000260252	0.04	0	null	null	null	null	null	null	null	null	null	null	null	null	null	null	null	null	null	null	null
ENSG00000221888		247920676	TPCR27, HSTPCR27	olfactory receptor, family 1, subfamily C, member 1	OR1C1	247921982	q44	X89674	ENSG00000221888	-1	1	null	null	25	1	ENSG00000221888	ENSG00000221888	0.04	0	null	null	null	null	null	null	null	null	null	null	null	null	null	null	null	null	null	null	null
ENSG00000225968	NM_001128636	1727755	PPP1R28	extracellular leucine-rich repeat and fibronectin type III domain containing 1	ELFN1	1787590	p22.3		ENSG00000225968	1	7	null	null	25	1	ENSG00000225968	ENSG00000225968	0.04	0	null	null	null	null	null	null	null	null	null	null	null	null	null	null	null	null	null	null	null
ENSG00000106009	NM_152743	2577511	C7orf27, BAAT1 MGC22916	BRCA1-associated ATM activator 1	BRAT1	2595361	p22.3	BC015632	ENSG00000106009	-1	7	null	null	25	2	ENSG00000106009	ENSG00000106009	0.08	0	null	null	null	null	null	null	null	null	null	null	null	null	null	null	null	null	null	null	null
ENSG00000249209		34956993			ENSG00000249209	35284635	q22.11		ENSG00000249209	-1	21	null	null	25	2	ENSG00000249209	ENSG00000249209	0.08	0	null	null	null	null	null	null	null	null	null	null	null	null	null	null	null	null	null	null	null
ENSG00000131018	NM_182961	152442819	C6orf98 SYNE-1B, KIAA0796, 8B, Nesprin-1, enaptin, MYNE1, CPG2, dJ45H2.2, SCAR8, ARCA1, Nesp1	spectrin repeat containing, nuclear envelope 1	SYNE1	152958936	q25.2	AB018339	ENSG00000131018	-1	6	null	null	25	1	ENSG00000131018	ENSG00000131018	0.04	1	null	null	null	null	null	null	null	null	null	null	null	null	null	null	null	null	null	HCD	null
ENSG00000163539	NM_001207044	33537737	KIAA0627	cytoplasmic linker associated protein 2	CLASP2	33759848	p22.3	AB014527	ENSG00000163539	-1	3	null	null	25	1	ENSG00000163539	ENSG00000163539	0.04	0	null	null	null	null	null	null	null	null	null	null	null	null	null	null	null	null	null	null	null
ENSG00000115598	NM_003854	102803433	IL1R-rp2, IL1RRP2	interleukin 1 receptor-like 2	IL1RL2	102856462	q12.1	U49065	ENSG00000115598	1	2	null	null	25	1	ENSG00000115598	ENSG00000115598	0.04	0	null	null	null	null	null	null	null	null	null	null	null	null	null	null	null	null	null	null	null
ENSG00000173918	NM_030968	77018896	CTRP1, ZSIG37, GIP, FLJ90694	C1q and tumor necrosis factor related protein 1	C1QTNF1	77045870	q25.3	AF329840	ENSG00000173918	1	17	null	null	25	1	ENSG00000173918	ENSG00000173918	0.04	0	null	null	null	null	null	null	null	null	null	null	null	null	null	null	null	null	null	null	null
ENSG00000196407	NM_182578	151818220	FLJ37964	thioesterase superfamily member 5	THEM5	151826173	q21.3	AK095283	ENSG00000196407	-1	1	null	null	25	1	ENSG00000196407	ENSG00000196407	0.04	0	null	null	null	null	null	null	null	null	null	null	null	null	null	null	null	null	null	null	null
ENSG00000106012	NM_152558	2598632	KIAA1023	IQ motif containing E	IQCE	2654368	p22.3	AL136792	ENSG00000106012	1	7	null	null	25	2	ENSG00000106012	ENSG00000106012	0.08	0	null	null	null	null	null	null	null	null	null	null	null	null	null	null	null	null	null	null	null
ENSG00000197062		28234788			ENSG00000197062	28245974	p22.1		ENSG00000197062	1	6	null	null	25	1	ENSG00000197062	ENSG00000197062	0.04	0	null	null	null	null	null	null	null	null	null	null	null	null	null	null	null	null	null	null	null
ENSG00000159450	NM_007113	152078793	THH	trichohyalin	TCHH	152086556	q21.3	L09190	ENSG00000159450	-1	1	null	null	25	5	ENSG00000159450	ENSG00000159450	0.2	0	null	null	null	null	null	null	null	null	null	null	null	null	null	null	null	null	null	null	null
ENSG00000215853	XM_371312	152126071	FLJ39117	repetin	RPTN	152131704	q21.3	AK096436	ENSG00000215853	-1	1	null	null	25	1	ENSG00000215853	ENSG00000215853	0.04	0	null	null	null	null	null	null	null	null	null	null	null	null	null	null	null	null	null	null	null
ENSG00000143631	NM_002016	152274651		filaggrin	FLG	152297679	q21.3	XM_048104	ENSG00000143631	-1	1	null	null	25	1	ENSG00000143631	ENSG00000143631	0.04	0	null	null	null	null	null	null	null	null	null	null	null	null	null	null	null	null	null	null	null
ENSG00000141570		77765931			CBX8	77775482	q25.3		ENSG00000141570	-1	17	null	null	25	1	ENSG00000141570	ENSG00000141570	0.04	0	null	null	null	null	null	null	null	null	null	null	null	null	null	null	null	null	null	null	null
ENSG00000143520	NM_001014342	152321213	IFPS	filaggrin family member 2	FLG2	152332482	q21.3	AY827490	ENSG00000143520	-1	1	null	null	25	2	ENSG00000143520	ENSG00000143520	0.08	0	null	null	null	null	null	null	null	null	null	null	null	null	null	null	null	null	null	null	null
ENSG00000072818	NM_014716	7239848	CENTB1 KIAA0050	ArfGAP with coiled-coil, ankyrin repeat and PH domains 1	ACAP1	7254797	p13.1	D30758	ENSG00000072818	1	17	null	null	25	1	ENSG00000072818	ENSG00000072818	0.04	0	null	null	null	null	null	null	null	null	null	null	null	null	null	null	null	null	null	null	null
ENSG00000205231		1108436		TTLL10 antisense RNA 1	TTLL10-AS1	1114935	p36.33	AK128833	ENSG00000205231	-1	1	null	null	25	1	ENSG00000205231	ENSG00000205231	0.04	0	null	null	null	null	null	null	null	null	null	null	null	null	null	null	null	null	null	null	null
ENSG00000240731		1252961			ENSG00000240731	1254069	p36.33		ENSG00000240731	-1	1	null	null	25	1	ENSG00000240731	ENSG00000240731	0.04	0	null	null	null	null	null	null	null	null	null	null	null	null	null	null	null	null	null	null	null
ENSG00000203786	NM_001025231	152730506	C1orf45	keratinocyte proline-rich protein	KPRP	152734529	q21.3	AY960854	ENSG00000203786	1	1	null	null	25	1	ENSG00000203786	ENSG00000203786	0.04	0	null	null	null	null	null	null	null	null	null	null	null	null	null	null	null	null	null	null	null
ENSG00000236266		7870302			ENSG00000236266	7887402	p36.23		ENSG00000236266	-1	1	null	null	25	1	ENSG00000236266	ENSG00000236266	0.04	0	null	null	null	null	null	null	null	null	null	null	null	null	null	null	null	null	null	null	null
ENSG00000203782	NM_000427	153232176		loricrin	LOR	153234598	q21.3	M61120	ENSG00000203782	1	1	null	null	25	1	ENSG00000203782	ENSG00000203782	0.04	0	null	null	null	null	null	null	null	null	null	null	null	null	null	null	null	null	null	null	null
ENSG00000259972		74339100			ENSG00000259972	74369244	q23.1		ENSG00000259972	-1	16	null	null	25	1	ENSG00000259972	ENSG00000259972	0.04	0	null	null	null	null	null	null	null	null	null	null	null	null	null	null	null	null	null	null	null
ENSG00000214331		74366300			ENSG00000214331	74402138	q23.1		ENSG00000214331	-1	16	null	null	25	1	ENSG00000214331	ENSG00000214331	0.04	0	null	null	null	null	null	null	null	null	null	null	null	null	null	null	null	null	null	null	null
ENSG00000086991	NM_016931	89057524	KOX-1, KOX	NADPH oxidase 4	NOX4	89322779	q14.3	AF254621	ENSG00000086991	-1	11	null	null	25	1	ENSG00000086991	ENSG00000086991	0.04	0	null	null	null	null	null	null	null	null	null	null	null	null	null	null	null	null	null	null	null
ENSG00000228150		10002981			ENSG00000228150	10010032	p36.22		ENSG00000228150	1	1	null	null	25	1	ENSG00000228150	ENSG00000228150	0.04	0	null	null	null	null	null	null	null	null	null	null	null	null	null	null	null	null	null	null	null
ENSG00000226849		11128528			ENSG00000226849	11133154	p36.22		ENSG00000226849	1	1	null	null	25	1	ENSG00000226849	ENSG00000226849	0.04	0	null	null	null	null	null	null	null	null	null	null	null	null	null	null	null	null	null	null	null
ENSG00000240338		75259972			ENSG00000240338	75262093	q23.1		ENSG00000240338	1	16	null	null	25	1	ENSG00000240338	ENSG00000240338	0.04	0	null	null	null	null	null	null	null	null	null	null	null	null	null	null	null	null	null	null	null
ENSG00000176912	NM_001012716	641320		chromosome 18 open reading frame 56	C18orf56	658340	p11.32	BC028301	ENSG00000176912	-1	18	null	null	25	1	ENSG00000176912	ENSG00000176912	0.04	0	null	null	null	null	null	null	null	null	null	null	null	null	null	null	null	null	null	null	null
ENSG00000176890	NM_001071	657604	TS Tsase, TMS, HsT422	thymidylate synthetase	TYMS	673578	p11.32	X02308	ENSG00000176890	1	18	null	null	25	1	ENSG00000176890	ENSG00000176890	0.04	0	null	null	null	null	null	null	null	null	null	null	null	null	null	null	null	null	null	null	null
ENSG00000087903	NM_000635	5993175	FLJ14226	regulatory factor X, 2 (influences HLA class II expression)	RFX2	6199583	p13.3		ENSG00000087903	-1	19	null	null	25	2	ENSG00000087903	ENSG00000087903	0.08	0	null	null	null	null	null	null	null	null	null	null	null	null	null	null	null	null	null	null	null
ENSG00000213859	NM_001002914	7255208	C17orf36 REN, KCASH1	potassium channel tetramerisation domain containing 11	KCTD11	7258258	p13.1	AK056227	ENSG00000213859	1	17	null	null	25	1	ENSG00000213859	ENSG00000213859	0.04	0	null	null	null	null	null	null	null	null	null	null	null	null	null	null	null	null	null	null	null
ENSG00000260922		77268774			ENSG00000260922	77324831	q23.1		ENSG00000260922	1	16	null	null	25	1	ENSG00000260922	ENSG00000260922	0.04	0	null	null	null	null	null	null	null	null	null	null	null	null	null	null	null	null	null	null	null
ENSG00000182896	NM_198154	7258442	MGC129793, UNQ9390	transmembrane protein 95	TMEM95	7260538	p13.1		ENSG00000182896	1	17	null	null	25	1	ENSG00000182896	ENSG00000182896	0.04	0	null	null	null	null	null	null	null	null	null	null	null	null	null	null	null	null	null	null	null
ENSG00000174292	NM_003985	7283853		tyrosine kinase, non-receptor, 1	TNK1	7293093	p13.1	U43408	ENSG00000174292	1	17	null	null	25	1	ENSG00000174292	ENSG00000174292	0.04	0	null	null	null	null	null	null	null	null	null	null	null	null	null	null	null	null	null	null	null
ENSG00000123384	NM_002332	57522276	APR, A2MR LRP, CD91, LRP1A, APOER	low density lipoprotein receptor-related protein 1	LRP1	57607134	q13.3	X13916	ENSG00000123384	1	12	null	null	25	1	ENSG00000123384	ENSG00000123384	0.04	0	null	null	null	null	null	null	null	null	null	null	null	null	null	null	null	null	null	null	null
ENSG00000197724	NM_005392	96338689	KIAA0662, JHDM1E, CENP-35	PHD finger protein 2	PHF2	96441869	q22.31	AF043725	ENSG00000197724	1	9	null	null	25	1	ENSG00000197724	ENSG00000197724	0.04	0	null	null	null	null	null	null	null	null	null	null	null	null	null	null	null	null	null	null	null
ENSG00000100994	NM_002862	25228705		phosphorylase, glycogen; brain	PYGB	25278650	p11.21		ENSG00000100994	1	20	null	null	25	1	ENSG00000100994	ENSG00000100994	0.04	0	null	null	null	null	null	null	null	null	null	null	null	null	null	null	null	null	null	null	null
ENSG00000268869		17013834		espin pseudogene	ESPNP	17046652	p36.13	AL035288	ENSG00000268869	-1	1	null	null	25	2	ENSG00000268869	ENSG00000268869	0.08	0	null	null	null	null	null	null	null	null	null	null	null	null	null	null	null	null	null	null	null
ENSG00000198018	NM_020354	101419263	LALP1, FLJ30978	ectonucleoside triphosphate diphosphohydrolase 7	ENTPD7	101465997	q24.2	AF269255	ENSG00000198018	1	10	null	null	25	1	ENSG00000198018	ENSG00000198018	0.04	0	null	null	null	null	null	null	null	null	null	null	null	null	null	null	null	null	null	null	null
ENSG00000100997	NM_015600	25275379	C20orf22 DKFZP434P106, dJ965G21.2, BEM46L2, ABHD12A	abhydrolase domain containing 12	ABHD12	25371619	p11.21	AL117442	ENSG00000100997	-1	20	null	null	25	1	ENSG00000100997	ENSG00000100997	0.04	0	null	null	null	null	null	null	null	null	null	null	null	null	null	null	null	null	null	null	null
ENSG00000002822	NM_003550	1855383	HsMAD1, TXBP181, MAD1, PIG9, TP53I9	MAD1 mitotic arrest deficient-like 1 (yeast)	MAD1L1	2272878	p22.3	U33822	ENSG00000002822	-1	7	null	null	25	4	ENSG00000002822	ENSG00000002822	0.16	0	null	null	null	null	null	null	null	null	null	null	null	null	null	null	null	null	null	null	null
ENSG00000100099	NM_022081	26839389	KIAA1667, LE	Hermansky-Pudlak syndrome 4	HPS4	26879803	q12.1		ENSG00000100099	-1	22	null	null	25	1	ENSG00000100099	ENSG00000100099	0.04	0	null	null	null	null	null	null	null	null	null	null	null	null	null	null	null	null	null	null	null
ENSG00000172774	NM_001004458	57982217	OST034	olfactory receptor, family 1, subfamily S, member 1	OR1S1	57983195	q12.1	BK004299	ENSG00000172774	1	11	null	null	25	1	ENSG00000172774	ENSG00000172774	0.04	0	null	null	null	null	null	null	null	null	null	null	null	null	null	null	null	null	null	null	null
ENSG00000172365	NM_001005566	58189738	OST073	olfactory receptor, family 5, subfamily B, member 2	OR5B2	58190786	q12.1	AB065852	ENSG00000172365	-1	11	null	null	25	1	ENSG00000172365	ENSG00000172365	0.04	0	null	null	null	null	null	null	null	null	null	null	null	null	null	null	null	null	null	null	null
ENSG00000143621	NM_004515	153634512	NF45	interleukin enhancer binding factor 2	ILF2	153643524	q21.3	U10323	ENSG00000143621	-1	1	null	null	25	1	ENSG00000143621	ENSG00000143621	0.04	0	null	null	null	null	null	null	null	null	null	null	null	null	null	null	null	null	null	null	null
ENSG00000101004	NM_025176	25433341	KIAA0980, NLP	ninein-like	NINL	25566153	p11.21		ENSG00000101004	-1	20	null	null	25	1	ENSG00000101004	ENSG00000101004	0.04	0	null	null	null	null	null	null	null	null	null	null	null	null	null	null	null	null	null	null	null
ENSG00000132938	XM_166270	29598748	KIAA0774 TIP150, CAZIP, ICIS	microtubule associated tumor suppressor candidate 2	MTUS2	30077892	q12.3	AB018317	ENSG00000132938	1	13	null	null	25	1	ENSG00000132938	ENSG00000132938	0.04	0	null	null	null	null	null	null	null	null	null	null	null	null	null	null	null	null	null	null	null
ENSG00000182199	NM_005412	57623110	SHMT	serine hydroxymethyltransferase 2 (mitochondrial)	SHMT2	57628718	q13.3	AK223555	ENSG00000182199	1	12	null	null	25	1	ENSG00000182199	ENSG00000182199	0.04	0	null	null	null	null	null	null	null	null	null	null	null	null	null	null	null	null	null	null	null
ENSG00000100104	NM_001013694	26879843	HC/HCC, SRR1L	SRR1 domain containing	SRRD	26887899	q12.1	BC066962	ENSG00000100104	1	22	null	null	25	1	ENSG00000100104	ENSG00000100104	0.04	0	null	null	null	null	null	null	null	null	null	null	null	null	null	null	null	null	null	null	null
ENSG00000261286		84492865			ENSG00000261286	84500967	q24.1		ENSG00000261286	-1	16	null	null	25	1	ENSG00000261286	ENSG00000261286	0.04	0	null	null	null	null	null	null	null	null	null	null	null	null	null	null	null	null	null	null	null
ENSG00000130377	NM_030924	6135258	BGR, PRTD-NY3, DKFZp434K1635	acyl-CoA synthetase bubblegum family member 2	ACSBG2	6193112	p13.3		ENSG00000130377	1	19	null	null	25	2	ENSG00000130377	ENSG00000130377	0.08	0	null	null	null	null	null	null	null	null	null	null	null	null	null	null	null	null	null	null	null
ENSG00000126217		113548692	KIAA0362, DBS, OST, ARHGEF14	MCF.2 cell line derived transforming sequence-like	MCF2L	113754053	q34	AB002360	ENSG00000126217	1	13	null	null	25	3	ENSG00000126217	ENSG00000126217	0.12	0	null	null	null	null	null	null	null	null	null	null	null	null	null	null	null	null	null	null	null
ENSG00000260944		86598751			ENSG00000260944	86601367	q24.1		ENSG00000260944	-1	16	null	null	25	1	ENSG00000260944	ENSG00000260944	0.04	0	null	null	null	null	null	null	null	null	null	null	null	null	null	null	null	null	null	null	null
ENSG00000089154		120565007	KIAA0219, GCN1, GCN1L	GCN1 general control of amino-acid synthesis 1-like 1 (yeast)	GCN1L1	120632513	q24.23	U77700	ENSG00000089154	-1	12	null	null	25	1	ENSG00000089154	ENSG00000089154	0.04	0	null	null	null	null	null	null	null	null	null	null	null	null	null	null	null	null	null	null	null
ENSG00000260466		87870138			ENSG00000260466	87871269	q24.2		ENSG00000260466	1	16	null	null	25	1	ENSG00000260466	ENSG00000260466	0.04	0	null	null	null	null	null	null	null	null	null	null	null	null	null	null	null	null	null	null	null
ENSG00000149531	NR_003579	29611857	C20orf80 bA348I14.2	FSHD region gene 1 family, member B	FRG1B	29634010	q11.21		ENSG00000149531	1	20	null	null	25	2	ENSG00000149531	ENSG00000149531	0.08	1	null	null	null	null	null	null	null	null	null	null	null	null	null	null	null	null	null	HCD	null
ENSG00000261744		88579368			ENSG00000261744	88597461	q24.2		ENSG00000261744	-1	16	null	null	25	1	ENSG00000261744	ENSG00000261744	0.04	0	null	null	null	null	null	null	null	null	null	null	null	null	null	null	null	null	null	null	null
ENSG00000224888		88797588			ENSG00000224888	88807826	q24.3		ENSG00000224888	1	16	null	null	25	1	ENSG00000224888	ENSG00000224888	0.04	0	null	null	null	null	null	null	null	null	null	null	null	null	null	null	null	null	null	null	null
ENSG00000175866		79008948	BAP2	BAI1-associated protein 2	BAIAP2	79091232	q25.3	AB015019	ENSG00000175866	1	17	null	null	25	1	ENSG00000175866	ENSG00000175866	0.04	0	null	null	null	null	null	null	null	null	null	null	null	null	null	null	null	null	null	null	null
ENSG00000185633	NM_020142	57628686	NUOMS, FLJ26118	NADH dehydrogenase (ubiquinone) 1 alpha subcomplex, 4-like 2	NDUFA4L2	57634498	q13.3	BC011910	ENSG00000185633	-1	12	null	null	25	1	ENSG00000185633	ENSG00000185633	0.04	0	null	null	null	null	null	null	null	null	null	null	null	null	null	null	null	null	null	null	null
ENSG00000131068	NM_054112	29956421	C20orf63 dJ1018D12.3, DEFB-18, ESC42	defensin, beta 118	DEFB118	29961726	q11.21	AF347073	ENSG00000131068	1	20	null	null	25	1	ENSG00000131068	ENSG00000131068	0.04	0	null	null	null	null	null	null	null	null	null	null	null	null	null	null	null	null	null	null	null
ENSG00000180483	NM_153289	29964967	DEFB120 DEFB-19, DEFB-20	defensin, beta 119	DEFB119	29978406	q11.21	AA939044	ENSG00000180483	-1	20	null	null	25	1	ENSG00000180483	ENSG00000180483	0.04	0	null	null	null	null	null	null	null	null	null	null	null	null	null	null	null	null	null	null	null
ENSG00000153956		81575760	CACNL2A, CACNA2, MHS3	calcium channel, voltage-dependent, alpha 2/delta subunit 1	CACNA2D1	82073114	q21.11	M76559	ENSG00000153956	-1	7	null	null	25	1	ENSG00000153956	ENSG00000153956	0.04	0	null	null	null	null	null	null	null	null	null	null	null	null	null	null	null	null	null	null	null
ENSG00000169184	NM_002430	28144265	MGCR MGCR1-PEN, MGCR1	meningioma (disrupted in balanced translocation) 1	MN1	28197486	q12.1	X82209	ENSG00000169184	-1	22	null	null	25	1	ENSG00000169184	ENSG00000169184	0.04	0	ETV6	-	T	yes	L, O	AML, meningioma	Dom	-	ENSG00000169184	ETV6	-	T	yes	AML, meningioma	L, O	Dom	-	HCD	7
ENSG00000185482	NM_145064	57637236	MGC2793	SH3 and cysteine rich domain 3	STAC3	57644976	q13.3	AK057013	ENSG00000185482	-1	12	null	null	25	1	ENSG00000185482	ENSG00000185482	0.04	0	null	null	null	null	null	null	null	null	null	null	null	null	null	null	null	null	null	null	null
ENSG00000141968		6772725	VAV	vav 1 guanine nucleotide exchange factor	VAV1	6857377	p13.3		ENSG00000141968	1	19	null	null	25	1	ENSG00000141968	ENSG00000141968	0.04	0	null	null	null	null	null	null	null	null	null	null	null	null	null	null	null	null	null	null	null
ENSG00000181409	NM_004920	79091095	AATYK, KIAA0641, LMTK1, LMR1, AATYK1	apoptosis-associated tyrosine kinase	AATK	79139877	q25.3	AB014541	ENSG00000181409	-1	17	null	null	25	2	ENSG00000181409	ENSG00000181409	0.08	0	null	null	null	null	null	null	null	null	null	null	null	null	null	null	null	null	null	null	null
ENSG00000188827	NM_032444	3631182	BTBD12 KIAA1784, KIAA1987, FANCP	SLX4 structure-specific endonuclease subunit	SLX4	3661599	p13.3	AB058687	ENSG00000188827	-1	16	null	null	25	1	ENSG00000188827	ENSG00000188827	0.04	0	null	null	null	null	null	null	null	null	null	null	null	null	null	null	null	null	null	null	null
ENSG00000179912	NM_014925	57643392	KIAA1002	R3H domain containing 2	R3HDM2	57824788	q13.3	AB023219	ENSG00000179912	-1	12	null	null	25	1	ENSG00000179912	ENSG00000179912	0.04	0	null	null	null	null	null	null	null	null	null	null	null	null	null	null	null	null	null	null	null
ENSG00000217455		3179868			ENSG00000217455	3214287	p22.2		ENSG00000217455	-1	7	null	null	25	1	ENSG00000217455	ENSG00000217455	0.04	0	null	null	null	null	null	null	null	null	null	null	null	null	null	null	null	null	null	null	null
ENSG00000259805		83594636			ENSG00000259805	83772195	q25.2		ENSG00000259805	1	15	null	null	25	1	ENSG00000259805	ENSG00000259805	0.04	0	null	null	null	null	null	null	null	null	null	null	null	null	null	null	null	null	null	null	null
ENSG00000183765	NM_001005735	29083731	RAD53 CDS1, CHK2, HuCds1, PP1425, bA444G7	checkpoint kinase 2	CHEK2	29138410	q12.1	AF086904	ENSG00000183765	-1	22	null	null	25	1	ENSG00000183765	ENSG00000183765	0.04	0	-	yes	F	-	E	-	Rec	familial breast cancer	ENSG00000183765	-	yes	F	-	-	E	Rec	familial breast cancer	HCD	48
ENSG00000146555	NM_152744	3341080	FLJ31425	sidekick cell adhesion molecule 1	SDK1	4308632	p22.2	AK074077	ENSG00000146555	1	7	null	null	25	2	ENSG00000146555	ENSG00000146555	0.08	0	null	null	null	null	null	null	null	null	null	null	null	null	null	null	null	null	null	null	null
ENSG00000115841	NM_144713	38150330	FAM82A, FAM82A1 FLJ32954, RMD2	regulator of microtubule dynamics 2	RMDN2	38294285	p22.2	AK057516	ENSG00000115841	1	2	null	null	25	1	ENSG00000115841	ENSG00000115841	0.04	0	null	null	null	null	null	null	null	null	null	null	null	null	null	null	null	null	null	null	null
ENSG00000171282		79373540			BAHCC1	79433357	q25.3		ENSG00000171282	1	17	null	null	25	5	ENSG00000171282	ENSG00000171282	0.2	0	null	null	null	null	null	null	null	null	null	null	null	null	null	null	null	null	null	null	null
ENSG00000125968	NM_002165	30193086	dJ857M17.1.2, bHLHb24	inhibitor of DNA binding 1, dominant negative helix-loop-helix protein	ID1	30194318	q11.21		ENSG00000125968	1	20	null	null	25	1	ENSG00000125968	ENSG00000125968	0.04	0	null	null	null	null	null	null	null	null	null	null	null	null	null	null	null	null	null	null	null
ENSG00000174837		6887577	TM7LN3	egf-like module containing, mucin-like, hormone receptor-like 1	EMR1	6940470	p13.3	X81479	ENSG00000174837	1	19	null	null	25	3	ENSG00000174837	ENSG00000174837	0.12	0	null	null	null	null	null	null	null	null	null	null	null	null	null	null	null	null	null	null	null
ENSG00000126218		113777128		coagulation factor X	F10	113803843	q34		ENSG00000126218	1	13	null	null	25	1	ENSG00000126218	ENSG00000126218	0.04	0	null	null	null	null	null	null	null	null	null	null	null	null	null	null	null	null	null	null	null
ENSG00000167114		131102925	FATP4, ACSVL4	solute carrier family 27 (fatty acid transporter), member 4	SLC27A4	131123502	q34.11	AF055899	ENSG00000167114	1	9	null	null	25	1	ENSG00000167114	ENSG00000167114	0.04	0	null	null	null	null	null	null	null	null	null	null	null	null	null	null	null	null	null	null	null
ENSG00000237136	NM_001080531	146601356		chromosome 4 open reading frame 51	C4orf51	146692184	q31.21		ENSG00000237136	1	4	null	null	25	1	ENSG00000237136	ENSG00000237136	0.04	0	null	null	null	null	null	null	null	null	null	null	null	null	null	null	null	null	null	null	null
ENSG00000151612	NM_178835	146678779		zinc finger protein 827	ZNF827	146859787	q31.22	AK091130	ENSG00000151612	-1	4	null	null	25	1	ENSG00000151612	ENSG00000151612	0.04	0	null	null	null	null	null	null	null	null	null	null	null	null	null	null	null	null	null	null	null
ENSG00000148120	NM_032823	97488983	C90RF3, FLJ14675, APO, AOPEP, AP-O	chromosome 9 open reading frame 3	C9orf3	97849441	q22.32	AF043896	ENSG00000148120	1	9	null	null	25	1	ENSG00000148120	ENSG00000148120	0.04	0	null	null	null	null	null	null	null	null	null	null	null	null	null	null	null	null	null	null	null
ENSG00000223551	NG_004715	131104432	TMSL4	thymosin beta 4, X-linked pseudogene 4	TMSB4XP4	131105049	q34.11		ENSG00000223551	1	9	null	null	25	1	ENSG00000223551	ENSG00000223551	0.04	0	null	null	null	null	null	null	null	null	null	null	null	null	null	null	null	null	null	null	null
ENSG00000163006	NM_144978	109403213	FLJ32745	coiled-coil domain containing 138	CCDC138	109493034	q12.3	AK057307	ENSG00000163006	1	2	null	null	25	1	ENSG00000163006	ENSG00000163006	0.04	0	null	null	null	null	null	null	null	null	null	null	null	null	null	null	null	null	null	null	null
ENSG00000242802		4815253	KIAA0415 SPG48, zeta	adaptor-related protein complex 5, zeta 1 subunit	AP5Z1	4833943	p22.1	AB007875	ENSG00000242802	1	7	null	null	25	1	ENSG00000242802	ENSG00000242802	0.04	0	null	null	null	null	null	null	null	null	null	null	null	null	null	null	null	null	null	null	null
ENSG00000214087	XM_290777	79648204		ADP-ribosylation factor-like 16	ARL16	79650954	q25.3		ENSG00000214087	-1	17	null	null	25	1	ENSG00000214087	ENSG00000214087	0.04	0	null	null	null	null	null	null	null	null	null	null	null	null	null	null	null	null	null	null	null
ENSG00000204560		30620896			DHX16	30640814	p21.33		ENSG00000204560	-1	6	null	null	25	1	ENSG00000204560	ENSG00000204560	0.04	0	null	null	null	null	null	null	null	null	null	null	null	null	null	null	null	null	null	null	null
ENSG00000101331	NM_080625	30598245	C20orf160 dJ310O13.5	cerebral cavernous malformation 2-like	CCM2L	30619984	q11.21	AL031658	ENSG00000101331	1	20	null	null	25	1	ENSG00000101331	ENSG00000101331	0.04	0	null	null	null	null	null	null	null	null	null	null	null	null	null	null	null	null	null	null	null
ENSG00000185359	NM_004712	79650356	Hrs, ZFYVE8, Vps27	hepatocyte growth factor-regulated tyrosine kinase substrate	HGS	79670168	q25.3	D84064	ENSG00000185359	1	17	null	null	25	1	ENSG00000185359	ENSG00000185359	0.04	0	null	null	null	null	null	null	null	null	null	null	null	null	null	null	null	null	null	null	null
ENSG00000231705		134232587			ENSG00000231705	134234457	q26.3		ENSG00000231705	1	10	null	null	25	2	ENSG00000231705	ENSG00000231705	0.08	0	null	null	null	null	null	null	null	null	null	null	null	null	null	null	null	null	null	null	null
ENSG00000171105		7112266	CD220	insulin receptor	INSR	7294045	p13.2	M10051	ENSG00000171105	-1	19	null	null	25	1	ENSG00000171105	ENSG00000171105	0.04	0	null	null	null	null	null	null	null	null	null	null	null	null	null	null	null	null	null	null	null
ENSG00000169291	NM_001010846	154442248		Src homology 2 domain containing E	SHE	154474589	q21.3	AK074067	ENSG00000169291	-1	1	null	null	25	1	ENSG00000169291	ENSG00000169291	0.04	0	null	null	null	null	null	null	null	null	null	null	null	null	null	null	null	null	null	null	null
ENSG00000225663	NM_001093767	79780287		family with sequence similarity 195, member B	FAM195B	79791178	q25.3		ENSG00000225663	-1	17	null	null	25	1	ENSG00000225663	ENSG00000225663	0.04	0	null	null	null	null	null	null	null	null	null	null	null	null	null	null	null	null	null	null	null
ENSG00000157927	NM_018059	4836686	FLJ10324, KIAA1849, RASIP2	Ras association and DIL domains	RADIL	4923350	p22.1	AB058752	ENSG00000157927	-1	7	null	null	25	2	ENSG00000157927	ENSG00000157927	0.08	0	null	null	null	null	null	null	null	null	null	null	null	null	null	null	null	null	null	null	null
ENSG00000101337	NM_014742	30697309	KIAA0255, dJ836N17.2	transmembrane 9 superfamily protein member 4	TM9SF4	30755061	q11.21	BC021107	ENSG00000101337	1	20	null	null	25	1	ENSG00000101337	ENSG00000101337	0.04	0	null	null	null	null	null	null	null	null	null	null	null	null	null	null	null	null	null	null	null
ENSG00000163239	NM_182499	154474695	DKFZp434M202	tudor domain containing 10	TDRD10	154520623	q21.3	AL713777	ENSG00000163239	1	1	null	null	25	1	ENSG00000163239	ENSG00000163239	0.04	0	null	null	null	null	null	null	null	null	null	null	null	null	null	null	null	null	null	null	null
ENSG00000186522	NM_144710	110300559	FLJ11619	septin 10	2010-09-01	110371783	q13	AF146760	ENSG00000186522	-1	2	null	null	25	1	ENSG00000186522	ENSG00000186522	0.04	0	null	null	null	null	null	null	null	null	null	null	null	null	null	null	null	null	null	null	null
ENSG00000186998	NM_133455	29601840	EMU1, hEmu1, EMI5	EMI domain containing 1	EMID1	29655586	q12.2	AJ416090	ENSG00000186998	1	22	null	null	25	2	ENSG00000186998	ENSG00000186998	0.08	0	null	null	null	null	null	null	null	null	null	null	null	null	null	null	null	null	null	null	null
ENSG00000215621		79780293			ENSG00000215621	79784533	q25.3		ENSG00000215621	-1	17	null	null	25	1	ENSG00000215621	ENSG00000215621	0.04	0	null	null	null	null	null	null	null	null	null	null	null	null	null	null	null	null	null	null	null
ENSG00000103426	NM_001201479	4390252		CORO7-PAM16 readthrough	CORO7-PAM16	4470495	p13.3		ENSG00000103426	-1	16	null	null	25	1	ENSG00000103426	ENSG00000103426	0.04	0	null	null	null	null	null	null	null	null	null	null	null	null	null	null	null	null	null	null	null
ENSG00000100599		92980118	FLJ22439	Ras and Rab interactor 3	RIN3	93155339	q32.12	BC025248	ENSG00000100599	1	14	null	null	25	1	ENSG00000100599	ENSG00000100599	0.04	0	null	null	null	null	null	null	null	null	null	null	null	null	null	null	null	null	null	null	null
ENSG00000150401	NM_018185	114110134	C13orf17 FLJ10704, FLJ20092	DCN1, defective in cullin neddylation 1, domain containing 2 (S. cerevisiae)	DCUN1D2	114145267	q34	AK001566	ENSG00000150401	-1	13	null	null	25	1	ENSG00000150401	ENSG00000150401	0.04	0	null	null	null	null	null	null	null	null	null	null	null	null	null	null	null	null	null	null	null
ENSG00000137337		30667584			MDC1	30685666	p21.33		ENSG00000137337	-1	6	null	null	25	1	ENSG00000137337	ENSG00000137337	0.04	0	null	null	null	null	null	null	null	null	null	null	null	null	null	null	null	null	null	HCD	null
ENSG00000165862		118380465			PNLIPRP2	118404654	q25.3		ENSG00000165862	1	10	null	null	25	1	ENSG00000165862	ENSG00000165862	0.04	0	null	null	null	null	null	null	null	null	null	null	null	null	null	null	null	null	null	null	null
ENSG00000047188	NM_022828	112849380	FLJ2194, FLJ10053, DKFZp564A186	YTH domain containing 2	YTHDC2	112930982	q22.2	AK000915	ENSG00000047188	1	5	null	null	25	2	ENSG00000047188	ENSG00000047188	0.08	0	null	null	null	null	null	null	null	null	null	null	null	null	null	null	null	null	null	null	null
ENSG00000262246	NM_024535	4404543	FLJ22021	coronin 7	CORO7	4475706	p13.3	AK097238	ENSG00000262246	-1	16	null	null	25	1	ENSG00000262246	ENSG00000262246	0.04	0	null	null	null	null	null	null	null	null	null	null	null	null	null	null	null	null	null	null	null
ENSG00000268861		7445850			ENSG00000268861	7535131	p13.2		ENSG00000268861	1	19	null	null	25	1	ENSG00000268861	ENSG00000268861	0.04	0	null	null	null	null	null	null	null	null	null	null	null	null	null	null	null	null	null	null	null
ENSG00000198142	NM_023016	110371911	C2orf26, ANKRD57 FLJ21870	sosondowah ankyrin repeat domain family member C	SOWAHC	110376563	q13	AK023346	ENSG00000198142	1	2	null	null	25	1	ENSG00000198142	ENSG00000198142	0.04	0	null	null	null	null	null	null	null	null	null	null	null	null	null	null	null	null	null	null	null
ENSG00000104880	NM_015318	7459999	P114-RhoGEF, KIAA0521, MGC15913	Rho/Rac guanine nucleotide exchange factor (GEF) 18	ARHGEF18	7537363	p13.2	AK074372	ENSG00000104880	1	19	null	null	25	1	ENSG00000104880	ENSG00000104880	0.04	0	null	null	null	null	null	null	null	null	null	null	null	null	null	null	null	null	null	null	null
ENSG00000119906		102672720	C10orf6 FLJ10512, FLJ25012	family with sequence similarity 178, member A	FAM178A	102724893	q24.31	AF460991	ENSG00000119906	1	10	null	null	25	1	ENSG00000119906	ENSG00000119906	0.04	0	null	null	null	null	null	null	null	null	null	null	null	null	null	null	null	null	null	null	null
ENSG00000183684	NM_005782	79845713	THOC4 ALY, BEF, ALY/REF, REF	Aly/REF export factor	ALYREF	79849462	q25.3	AF047002	ENSG00000183684	-1	17	null	null	25	1	ENSG00000183684	ENSG00000183684	0.04	0	null	null	null	null	null	null	null	null	null	null	null	null	null	null	null	null	null	null	null
ENSG00000141552	NM_016476	79848666	HSPC214, APC11, Apc11p, MGC882	anaphase promoting complex subunit 11	ANAPC11	79858867	q25.3	AF247565	ENSG00000141552	1	17	null	null	25	1	ENSG00000141552	ENSG00000141552	0.04	0	null	null	null	null	null	null	null	null	null	null	null	null	null	null	null	null	null	null	null
ENSG00000150403	NM_017905	114145310	C13orf11 FLJ20623	transmembrane and coiled-coil domains 3	TMCO3	114204542	q34	BC012564	ENSG00000150403	1	13	null	null	25	1	ENSG00000150403	ENSG00000150403	0.04	0	null	null	null	null	null	null	null	null	null	null	null	null	null	null	null	null	null	null	null
ENSG00000144061	NM_000272	110879888	NPH1 JBTS4	nephronophthisis 1 (juvenile)	NPHP1	110962643	q13	AF023674	ENSG00000144061	-1	2	null	null	25	1	ENSG00000144061	ENSG00000144061	0.04	0	null	null	null	null	null	null	null	null	null	null	null	null	null	null	null	null	null	null	null
ENSG00000163348	NM_138300	154929502		pygopus homolog 2 (Drosophila)	PYGO2	154936329	q21.3	BC006132	ENSG00000163348	-1	1	null	null	25	1	ENSG00000163348	ENSG00000163348	0.04	0	null	null	null	null	null	null	null	null	null	null	null	null	null	null	null	null	null	null	null
ENSG00000160691	NM_183001	154934774	SHC p66	SHC (Src homology 2 domain containing) transforming protein 1	SHC1	154946871	q21.3	U73377	ENSG00000160691	-1	1	null	null	25	1	ENSG00000160691	ENSG00000160691	0.04	0	null	null	null	null	null	null	null	null	null	null	null	null	null	null	null	null	null	null	null
ENSG00000104883	NM_080662	7541761		peroxisomal biogenesis factor 11 gamma	PEX11G	7562335	p13.2	BC008780	ENSG00000104883	-1	19	null	null	25	1	ENSG00000104883	ENSG00000104883	0.04	0	null	null	null	null	null	null	null	null	null	null	null	null	null	null	null	null	null	null	null
ENSG00000197183	NM_080616	31030862	C20orf113 dJ1184F4.2, DKFZP566G1424, dJ1184F4.4	chromosome 20 open reading frame 112	C20orf112	31172876	q11.21	AL034550	ENSG00000197183	-1	20	null	null	25	1	ENSG00000197183	ENSG00000197183	0.04	0	null	null	null	null	null	null	null	null	null	null	null	null	null	null	null	null	null	null	null
ENSG00000119541	NM_004869	61056423	SKD1 VPS4-2, SKD1B	vacuolar protein sorting 4 homolog B (S. cerevisiae)	VPS4B	61089716	q21.33	AF038960	ENSG00000119541	-1	18	null	null	25	1	ENSG00000119541	ENSG00000119541	0.04	0	null	null	null	null	null	null	null	null	null	null	null	null	null	null	null	null	null	null	null
ENSG00000184497	NM_182614	114462216	FAM70B MGC20579	transmembrane protein 255B	TMEM255B	114514926	q34	BC018995	ENSG00000184497	1	13	null	null	25	1	ENSG00000184497	ENSG00000184497	0.04	0	null	null	null	null	null	null	null	null	null	null	null	null	null	null	null	null	null	null	null
ENSG00000183010		79890260	P5C	pyrroline-5-carboxylate reductase 1	PYCR1	79900288	q25.3		ENSG00000183010	-1	17	null	null	25	1	ENSG00000183010	ENSG00000183010	0.04	0	null	null	null	null	null	null	null	null	null	null	null	null	null	null	null	null	null	null	null
ENSG00000183087	NM_000820	114523524	AXLLG AXSF, FLJ34709, DKFZp666G247	growth arrest-specific 6	GAS6	114567046	q34		ENSG00000183087	-1	13	null	null	25	1	ENSG00000183087	ENSG00000183087	0.04	0	null	null	null	null	null	null	null	null	null	null	null	null	null	null	null	null	null	null	null
ENSG00000267303		10426147			ENSG00000267303	10431354	p13.2		ENSG00000267303	-1	19	null	null	25	1	ENSG00000267303	ENSG00000267303	0.04	0	null	null	null	null	null	null	null	null	null	null	null	null	null	null	null	null	null	null	null
ENSG00000161847	NM_133452	10426888	KIAA1978	ribonucleoprotein, PTB-binding 1	RAVER1	10444316	p13.2		ENSG00000161847	-1	19	null	null	25	1	ENSG00000161847	ENSG00000161847	0.04	0	null	null	null	null	null	null	null	null	null	null	null	null	null	null	null	null	null	null	null
ENSG00000100280	NM_001127	29723669	ADTB1, CLAPB2 BAM22, AP105A	adaptor-related protein complex 1, beta 1 subunit	AP1B1	29819168	q12.2	L13939	ENSG00000100280	-1	22	null	null	25	1	ENSG00000100280	ENSG00000100280	0.04	0	null	null	null	null	null	null	null	null	null	null	null	null	null	null	null	null	null	null	null
ENSG00000185163	NM_175066	132621139		DEAD (Asp-Glu-Ala-Asp) box polypeptide 51	DDX51	132628880	q24.33	BC040185	ENSG00000185163	-1	12	null	null	25	1	ENSG00000185163	ENSG00000185163	0.04	0	null	null	null	null	null	null	null	null	null	null	null	null	null	null	null	null	null	null	null
ENSG00000247809	XR_109225	96670598		NR2F2 antisense RNA 1	NR2F2-AS1	96870590	q26.2	AK000872	ENSG00000247809	-1	15	null	null	25	1	ENSG00000247809	ENSG00000247809	0.04	0	null	null	null	null	null	null	null	null	null	null	null	null	null	null	null	null	null	null	null
ENSG00000152147		38978676	FLJ23459	gem (nuclear organelle) associated protein 6	GEMIN6	39009598	p22.1	AF453443	ENSG00000152147	1	2	null	null	25	1	ENSG00000152147	ENSG00000152147	0.04	0	null	null	null	null	null	null	null	null	null	null	null	null	null	null	null	null	null	null	null
ENSG00000198589		151185594	CDC4L BGL, LAB300, LBA	LPS-responsive vesicle trafficking, beach and anchor containing	LRBA	151936879	q31.3	AF216648	ENSG00000198589	-1	4	null	null	25	2	ENSG00000198589	ENSG00000198589	0.08	0	null	null	null	null	null	null	null	null	null	null	null	null	null	null	null	null	null	null	null
ENSG00000215529	XM_371397	31446729		EF-hand calcium binding domain 8	EFCAB8	31549006	q11.21		ENSG00000215529	1	20	null	null	25	1	ENSG00000215529	ENSG00000215529	0.04	0	null	null	null	null	null	null	null	null	null	null	null	null	null	null	null	null	null	null	null
ENSG00000227598		167383114			ENSG00000227598	167412553	q27		ENSG00000227598	-1	6	null	null	25	2	ENSG00000227598	ENSG00000227598	0.08	0	null	null	null	null	null	null	null	null	null	null	null	null	null	null	null	null	null	null	null
ENSG00000259621		99423888			ENSG00000259621	99436764	q26.3		ENSG00000259621	-1	15	null	null	25	1	ENSG00000259621	ENSG00000259621	0.04	0	null	null	null	null	null	null	null	null	null	null	null	null	null	null	null	null	null	null	null
ENSG00000184967	NM_024078	132628993	MGC3162, NET49, UTP19	nucleolar complex associated 4 homolog (S. cerevisiae)	NOC4L	132637013	q24.33		ENSG00000184967	1	12	null	null	25	1	ENSG00000184967	ENSG00000184967	0.04	0	null	null	null	null	null	null	null	null	null	null	null	null	null	null	null	null	null	null	null
ENSG00000133636		86268073		neurotensin	NTS	86276767	q21.31		ENSG00000133636	1	12	null	null	25	1	ENSG00000133636	ENSG00000133636	0.04	0	null	null	null	null	null	null	null	null	null	null	null	null	null	null	null	null	null	null	null
ENSG00000204580		30844198			DDR1	30867933	p21.33		ENSG00000204580	1	6	null	null	25	1	ENSG00000204580	ENSG00000204580	0.04	0	null	null	null	null	null	null	null	null	null	null	null	null	null	null	null	null	null	null	null
ENSG00000235815		169116745			ENSG00000235815	169123604	q27		ENSG00000235815	1	6	null	null	25	3	ENSG00000235815	ENSG00000235815	0.12	0	null	null	null	null	null	null	null	null	null	null	null	null	null	null	null	null	null	null	null
ENSG00000049618	NM_020732	157099063	KIAA1235, ELD/OSA1, p250R, BAF250b, DAN15, 6A3-5	AT rich interactive domain 1B (SWI1-like)	ARID1B	157530401	q25.3	AF521671	ENSG00000049618	1	6	null	null	25	1	ENSG00000049618	ENSG00000049618	0.04	0	null	null	null	null	null	null	null	null	null	null	null	null	null	null	null	null	null	null	null
ENSG00000032444	NM_006702	7598890	NTE, sws, iPLA2delta	patatin-like phospholipase domain containing 6	PNPLA6	7626650	p13.2	AJ004832	ENSG00000032444	1	19	null	null	25	1	ENSG00000032444	ENSG00000032444	0.04	0	null	null	null	null	null	null	null	null	null	null	null	null	null	null	null	null	null	null	null
ENSG00000167104	NM_174897	31619454	BPIL3 LPLUNC6	BPI fold containing family B, member 6	BPIFB6	31631853	q11.21	AF465767	ENSG00000167104	1	20	null	null	25	1	ENSG00000167104	ENSG00000167104	0.04	0	null	null	null	null	null	null	null	null	null	null	null	null	null	null	null	null	null	null	null
ENSG00000186190	NM_182658	31643230	C20orf185 dJ726C3.4, LPLUNC3, RYA3	BPI fold containing family B, member 3	BPIFB3	31661434	q11.21	AF549189	ENSG00000186190	1	20	null	null	25	1	ENSG00000186190	ENSG00000186190	0.04	0	null	null	null	null	null	null	null	null	null	null	null	null	null	null	null	null	null	null	null
ENSG00000169062		115047059	RENT3A, UPF3, HUPF3A	UPF3 regulator of nonsense transcripts homolog A (yeast)	UPF3A	115071283	q34	AF318575	ENSG00000169062	1	13	null	null	25	2	ENSG00000169062	ENSG00000169062	0.08	0	null	null	null	null	null	null	null	null	null	null	null	null	null	null	null	null	null	null	null
ENSG00000169242	NM_004428	155099936	TNFAIP4, EPLG1 LERK1, ECKLG	ephrin-A1	EFNA1	155107333	q22		ENSG00000169242	1	1	null	null	25	1	ENSG00000169242	ENSG00000169242	0.04	0	null	null	null	null	null	null	null	null	null	null	null	null	null	null	null	null	null	null	null
ENSG00000169733	NM_002917	80005778		RFNG O-fucosylpeptide 3-beta-N-acetylglucosaminyltransferase	RFNG	80009707	q25.3	BC069034	ENSG00000169733	-1	17	null	null	25	1	ENSG00000169733	ENSG00000169733	0.04	0	null	null	null	null	null	null	null	null	null	null	null	null	null	null	null	null	null	null	null
ENSG00000169241	NM_018845	155107820	RAG1AP1 SCP, RP11-540D14.5, slv, RZPDo834D038D, HsSWEET1, SWEET1	solute carrier family 50 (sugar transporter), member 1	SLC50A1	155111329	q22	AF126023, AF126024	ENSG00000169241	1	1	null	null	25	1	ENSG00000169241	ENSG00000169241	0.04	0	null	null	null	null	null	null	null	null	null	null	null	null	null	null	null	null	null	null	null
ENSG00000165650	NM_173791	119040000	PDZK8 bA129M16.2, FLJ34427	PDZ domain containing 8	PDZD8	119134978	q26.11	AL122051	ENSG00000165650	-1	10	null	null	25	1	ENSG00000165650	ENSG00000165650	0.04	0	null	null	null	null	null	null	null	null	null	null	null	null	null	null	null	null	null	null	null
ENSG00000169727	NM_212492	80008567	COPS1, CSN1	G protein pathway suppressor 1	GPS1	80015346	q25.3		ENSG00000169727	1	17	null	null	25	1	ENSG00000169727	ENSG00000169727	0.04	0	null	null	null	null	null	null	null	null	null	null	null	null	null	null	null	null	null	null	null
ENSG00000179085	NM_153741	155112367	MGC34275, MGC125904, MGC125905	dolichyl-phosphate mannosyltransferase polypeptide 3	DPM3	155113071	q22	AB028128	ENSG00000179085	-1	1	null	null	25	1	ENSG00000179085	ENSG00000179085	0.04	0	null	null	null	null	null	null	null	null	null	null	null	null	null	null	null	null	null	null	null
ENSG00000163463	NM_173852	155141884	KCP2	keratinocyte associated protein 2	KRTCAP2	155159747	q22	AY157577	ENSG00000163463	-1	1	null	null	25	2	ENSG00000163463	ENSG00000163463	0.08	0	null	null	null	null	null	null	null	null	null	null	null	null	null	null	null	null	null	null	null
ENSG00000198824		115079988			CHAMP1	115092796	q34		ENSG00000198824	1	13	null	null	25	1	ENSG00000198824	ENSG00000198824	0.04	0	null	null	null	null	null	null	null	null	null	null	null	null	null	null	null	null	null	null	null
ENSG00000163462	NM_025058	155145873	FLJ23229, TRIFIC	tripartite motif containing 46	TRIM46	155157447	q22		ENSG00000163462	1	1	null	null	25	2	ENSG00000163462	ENSG00000163462	0.08	0	null	null	null	null	null	null	null	null	null	null	null	null	null	null	null	null	null	null	null
ENSG00000169718	NM_022156	80015382	PP3111, DUS1	dihydrouridine synthase 1-like (S. cerevisiae)	DUS1L	80023763	q25.3		ENSG00000169718	-1	17	null	null	25	1	ENSG00000169718	ENSG00000169718	0.04	0	null	null	null	null	null	null	null	null	null	null	null	null	null	null	null	null	null	null	null
ENSG00000185499	NM_002456	155158300	PUM CD227, PEM	mucin 1, cell surface associated	MUC1	155162707	q22	J05581	ENSG00000185499	-1	1	null	null	25	2	ENSG00000185499	ENSG00000185499	0.08	0	IGH@	-	T	yes	L	B-NHL	Dom	-	ENSG00000185499	IGH@	-	T	yes	B-NHL	L	Dom	-	null	null
ENSG00000196502	NM_001055	28616903	STP, STP1 P-PST	sulfotransferase family, cytosolic, 1A, phenol-preferring, member 1	SULT1A1	28634946	p11.2	U52852	ENSG00000196502	-1	16	null	null	25	2	ENSG00000196502	ENSG00000196502	0.08	0	null	null	null	null	null	null	null	null	null	null	null	null	null	null	null	null	null	null	null
ENSG00000167193	NM_016823	1323983		v-crk sarcoma virus CT10 oncogene homolog (avian)	CRK	1366456	p13.3	D10656	ENSG00000167193	-1	17	null	null	25	1	ENSG00000167193	ENSG00000167193	0.04	0	null	null	null	null	null	null	null	null	null	null	null	null	null	null	null	null	null	null	null
ENSG00000179055		107456660		olfactory receptor, family 13, subfamily D, member 1	OR13D1	107457766	q31.1		ENSG00000179055	1	9	null	null	25	1	ENSG00000179055	ENSG00000179055	0.04	0	null	null	null	null	null	null	null	null	null	null	null	null	null	null	null	null	null	null	null
ENSG00000170209	NM_178510	113258513	X-kinase	ankyrin repeat and kinase domain containing 1	ANKK1	113271140	q23.2	AJ541797	ENSG00000170209	1	11	null	null	25	1	ENSG00000170209	ENSG00000170209	0.04	0	null	null	null	null	null	null	null	null	null	null	null	null	null	null	null	null	null	null	null
ENSG00000049130	NM_003994	88885885	MGF SCF, SF, Kitl, KL-1, FPH2	KIT ligand	KITLG	88974628	q21.32	M59964	ENSG00000049130	-1	12	null	null	25	1	ENSG00000049130	ENSG00000049130	0.04	0	null	null	null	null	null	null	null	null	null	null	null	null	null	null	null	null	null	null	null
ENSG00000227879		19775777		paraspeckle component 1 pseudogene 1	PSPC1P1	19801572	q12.11		ENSG00000227879	-1	13	null	null	25	1	ENSG00000227879	ENSG00000227879	0.04	0	null	null	null	null	null	null	null	null	null	null	null	null	null	null	null	null	null	null	null
ENSG00000100314	NM_182527	30116073	MGC57793	calcium binding protein 7	CABP7	30127828	q12.2	BC051805	ENSG00000100314	1	22	null	null	25	1	ENSG00000100314	ENSG00000100314	0.04	0	null	null	null	null	null	null	null	null	null	null	null	null	null	null	null	null	null	null	null
ENSG00000175785	NM_178013	94184644	PRIMA	proline rich membrane anchor 1	PRIMA1	94254827	q32.12		ENSG00000175785	-1	14	null	null	25	1	ENSG00000175785	ENSG00000175785	0.04	0	null	null	null	null	null	null	null	null	null	null	null	null	null	null	null	null	null	null	null
ENSG00000167986	NM_001923	61066923	XPE	damage-specific DNA binding protein 1, 127kDa	DDB1	61110068	q12.2	AJ002955	ENSG00000167986	-1	11	null	null	25	2	ENSG00000167986	ENSG00000167986	0.08	0	null	null	null	null	null	null	null	null	null	null	null	null	null	null	null	null	null	null	null
ENSG00000141551	NM_139062	80196899	HCKID, CKID, CKIdelta	casein kinase 1, delta	CSNK1D	80231607	q25.3		ENSG00000141551	-1	17	null	null	25	2	ENSG00000141551	ENSG00000141551	0.08	0	null	null	null	null	null	null	null	null	null	null	null	null	null	null	null	null	null	null	null
ENSG00000268852		80214131			ENSG00000268852	80216080	q25.3		ENSG00000268852	1	17	null	null	25	2	ENSG00000268852	ENSG00000268852	0.08	0	null	null	null	null	null	null	null	null	null	null	null	null	null	null	null	null	null	null	null
ENSG00000206052	NM_152721	67068291	DOK5L MGC20785, HsT3226	docking protein 6	DOK6	67516323	q22.2	AK057795	ENSG00000206052	1	18	null	null	25	1	ENSG00000206052	ENSG00000206052	0.04	0	null	null	null	null	null	null	null	null	null	null	null	null	null	null	null	null	null	null	null
ENSG00000065989		10527449	DPDE2	phosphodiesterase 4A, cAMP-specific	PDE4A	10580305	p13.2		ENSG00000065989	1	19	null	null	25	1	ENSG00000065989	ENSG00000065989	0.04	0	null	null	null	null	null	null	null	null	null	null	null	null	null	null	null	null	null	null	null
ENSG00000143630		155247374			HCN3	155259639	q22		ENSG00000143630	1	1	null	null	25	1	ENSG00000143630	ENSG00000143630	0.04	0	null	null	null	null	null	null	null	null	null	null	null	null	null	null	null	null	null	null	null
ENSG00000149476	NM_015533	61100682	DKFZP586B1621, NET45	dihydroxyacetone kinase 2 homolog (S. cerevisiae)	DAK	61120767	q12.2		ENSG00000149476	1	11	null	null	25	2	ENSG00000149476	ENSG00000149476	0.08	0	null	null	null	null	null	null	null	null	null	null	null	null	null	null	null	null	null	null	null
ENSG00000143627		155259630			PKLR	155271225	q22		ENSG00000143627	-1	1	null	null	25	1	ENSG00000143627	ENSG00000143627	0.04	0	null	null	null	null	null	null	null	null	null	null	null	null	null	null	null	null	null	null	null
ENSG00000166025	NM_130847	94439597	JEAP	angiomotin like 1	AMOTL1	94609918	q21	AF453742	ENSG00000166025	1	11	null	null	25	1	ENSG00000166025	ENSG00000166025	0.04	0	null	null	null	null	null	null	null	null	null	null	null	null	null	null	null	null	null	null	null
ENSG00000268400		7694682			ENSG00000268400	7707934	p13.2		ENSG00000268400	1	19	null	null	25	4	ENSG00000268400	ENSG00000268400	0.16	0	null	null	null	null	null	null	null	null	null	null	null	null	null	null	null	null	null	null	null
ENSG00000162144	NM_153611	61116226	CYBASC3	cytochrome b561 family, member A3	CYB561A3	61129771	q12.2	AK024953	ENSG00000162144	-1	11	null	null	25	1	ENSG00000162144	ENSG00000162144	0.04	0	null	null	null	null	null	null	null	null	null	null	null	null	null	null	null	null	null	null	null
ENSG00000205861		24463028	PCOTH	C1QTNF9B antisense RNA 1	C1QTNF9B-AS1	24471402	q12.12		ENSG00000205861	1	13	null	null	25	1	ENSG00000205861	ENSG00000205861	0.04	0	null	null	null	null	null	null	null	null	null	null	null	null	null	null	null	null	null	null	null
ENSG00000249419		162943885			ENSG00000249419	162968719	q32.2		ENSG00000249419	1	4	null	null	25	1	ENSG00000249419	ENSG00000249419	0.04	0	null	null	null	null	null	null	null	null	null	null	null	null	null	null	null	null	null	null	null
ENSG00000144674	NM_002078	37284668	GOLG, GCP2, p230, golgin-240	golgin A4	GOLGA4	37408242	p22.2	U31906	ENSG00000144674	1	3	null	null	25	1	ENSG00000144674	ENSG00000144674	0.04	0	null	null	null	null	null	null	null	null	null	null	null	null	null	null	null	null	null	null	null
ENSG00000164144	NM_014447	153701089	HSU52521	ADP-ribosylation factor interacting protein 1	ARFIP1	153839615	q31.3	U52521	ENSG00000164144	1	4	null	null	25	1	ENSG00000164144	ENSG00000164144	0.04	0	null	null	null	null	null	null	null	null	null	null	null	null	null	null	null	null	null	null	null
ENSG00000140623	NM_144605	4827670	FLJ25410	septin 12	2012-09-01	4838522	p13.3	AK058139	ENSG00000140623	-1	16	null	null	25	1	ENSG00000140623	ENSG00000140623	0.04	0	null	null	null	null	null	null	null	null	null	null	null	null	null	null	null	null	null	null	null
ENSG00000243008		24982295			ENSG00000243008	25171798	q12.12		ENSG00000243008	1	13	null	null	25	1	ENSG00000243008	ENSG00000243008	0.04	0	null	null	null	null	null	null	null	null	null	null	null	null	null	null	null	null	null	null	null
ENSG00000198865	XM_001717416	42756903	LOC100129792	coiled-coil domain containing 152	CCDC152	42802462	p12		ENSG00000198865	1	5	null	null	25	1	ENSG00000198865	ENSG00000198865	0.04	0	null	null	null	null	null	null	null	null	null	null	null	null	null	null	null	null	null	null	null
ENSG00000134115	NM_014461	1134260	NB-3	contactin 6	CNTN6	1445901	p26.3	AB003592	ENSG00000134115	1	3	null	null	25	1	ENSG00000134115	ENSG00000134115	0.04	0	null	null	null	null	null	null	null	null	null	null	null	null	null	null	null	null	null	null	null
ENSG00000048028		113668596	KIAA1515	ubiquitin specific peptidase 28	USP28	113746292	q23.2	AB040948	ENSG00000048028	-1	11	null	null	25	2	ENSG00000048028	ENSG00000048028	0.08	0	null	null	null	null	null	null	null	null	null	null	null	null	null	null	null	null	null	CD	null
ENSG00000109654		154073494	KIAA0517, RNF86	tripartite motif containing 2	TRIM2	154260472	q31.3	AF220018	ENSG00000109654	1	4	null	null	25	1	ENSG00000109654	ENSG00000109654	0.04	0	null	null	null	null	null	null	null	null	null	null	null	null	null	null	null	null	null	null	null
ENSG00000267795		4838398			ENSG00000267795	4846492	p13.3		ENSG00000267795	1	16	null	null	25	3	ENSG00000267795	ENSG00000267795	0.12	0	null	null	null	null	null	null	null	null	null	null	null	null	null	null	null	null	null	null	null
ENSG00000261272	NM_001198815	30978251	PBMUCL1	mucin 22	MUC22	31003179	p21.33		ENSG00000261272	1	6	null	null	25	2	ENSG00000261272	ENSG00000261272	0.08	0	null	null	null	null	null	null	null	null	null	null	null	null	null	null	null	null	null	null	null
ENSG00000067836	NM_024589	4846969	FLJ22386	rogdi homolog (Drosophila)	ROGDI	4852951	p13.3	AK026039	ENSG00000067836	-1	16	null	null	25	2	ENSG00000067836	ENSG00000067836	0.08	0	null	null	null	null	null	null	null	null	null	null	null	null	null	null	null	null	null	null	null
ENSG00000129946		416583	SLI, SCK, SHCB	SHC (Src homology 2 domain containing) transforming protein 2	SHC2	460996	p13.3	AB001451	ENSG00000129946	-1	19	null	null	25	1	ENSG00000129946	ENSG00000129946	0.04	0	null	null	null	null	null	null	null	null	null	null	null	null	null	null	null	null	null	null	null
ENSG00000204542		31079000			C6ORF15	31080336	p21.33		ENSG00000204542	-1	6	null	null	25	1	ENSG00000204542	ENSG00000204542	0.04	0	null	null	null	null	null	null	null	null	null	null	null	null	null	null	null	null	null	null	null
ENSG00000204540		31082527			PSORS1C1	31107869	p21.33		ENSG00000204540	1	6	null	null	25	1	ENSG00000204540	ENSG00000204540	0.04	0	null	null	null	null	null	null	null	null	null	null	null	null	null	null	null	null	null	null	null
ENSG00000204539		31082867			CDSN	31088223	p21.33		ENSG00000204539	-1	6	null	null	25	1	ENSG00000204539	ENSG00000204539	0.04	0	null	null	null	null	null	null	null	null	null	null	null	null	null	null	null	null	null	null	null
ENSG00000188488	NM_000624	95027779	PLANH3, PCI PAI3, PROCI	serpin peptidase inhibitor, clade A (alpha-1 antiproteinase, antitrypsin), member 5	SERPINA5	95059457	q32.13	M68516	ENSG00000188488	1	14	null	null	25	2	ENSG00000188488	ENSG00000188488	0.08	0	null	null	null	null	null	null	null	null	null	null	null	null	null	null	null	null	null	null	null
ENSG00000141556	NM_005993	80709940		tubulin folding cofactor D	TBCD	80900724	q25.3	BC003094	ENSG00000141556	1	17	null	null	25	2	ENSG00000141556	ENSG00000141556	0.08	0	null	null	null	null	null	null	null	null	null	null	null	null	null	null	null	null	null	null	null
ENSG00000166342	NM_138999	70409549	BTCL1, BCTL1	neuropilin (NRP) and tolloid (TLL)-like 1	NETO1	70535381	q22.3	AF448838	ENSG00000166342	-1	18	null	null	25	2	ENSG00000166342	ENSG00000166342	0.08	0	null	null	null	null	null	null	null	null	null	null	null	null	null	null	null	null	null	null	null
ENSG00000196296	NM_004320	28889726	ATP2A SERCA1	ATPase, Ca++ transporting, cardiac muscle, fast twitch 1	ATP2A1	28915830	p11.2		ENSG00000196296	1	16	null	null	25	1	ENSG00000196296	ENSG00000196296	0.04	0	null	null	null	null	null	null	null	null	null	null	null	null	null	null	null	null	null	null	null
ENSG00000197879		1367392	myr2	myosin IC	MYO1C	1396106	p13.3	X98507	ENSG00000197879	-1	17	null	null	25	2	ENSG00000197879	ENSG00000197879	0.08	0	null	null	null	null	null	null	null	null	null	null	null	null	null	null	null	null	null	null	null
[truncated: 1,559 more rows]
