# Supplementary material for: Exome sequencing of osteosarcoma reveals mutation signatures reminiscent of BRCA deficiency
Source: Nat Commun. 2015 Dec 3;6:8940. doi: 10.1038/ncomms9940 (PMC4686819; doi:10.1038/ncomms9940)
Supplement: Supplementary Data 5 — Focal amplifications and deletions in 123 osteosarcomas. [file ncomms9940-s6.xlsx]

## Sheet: Sheet1
Supplementary Data 5: Focal amplifications and deletions in 123 osteosarcomas
gene	event	chromosome_name	start_position	end_position	description	max_fraction
ADAM6	amp	14	105969729	105972269	ADAM metallopeptidase domain 6 (pseudogene) [Source:HGNC Symbol;Acc:HGNC:213]	0.637168
KIAA0125	amp	14	105917979	105932642	KIAA0125 [Source:HGNC Symbol;Acc:HGNC:19955]	0.637168
IGHD	amp	14	105836765	105845678	immunoglobulin heavy constant delta [Source:HGNC Symbol;Acc:HGNC:5480]	0.60177
IGHE	amp	14	105599941	105601728	immunoglobulin heavy constant epsilon [Source:HGNC Symbol;Acc:HGNC:5522]	0.60177
IGHG1	amp	14	105668113	106538344	immunoglobulin heavy constant gamma 1 (G1m marker) [Source:HGNC Symbol;Acc:HGNC:5525]	0.60177
FOXN1	del	17	28506243	28538896	forkhead box N1 [Source:HGNC Symbol;Acc:HGNC:12765]	0.59292
LINC00226	amp	14	106287674	106288828	long intergenic non-protein coding RNA 226 [Source:HGNC Symbol;Acc:HGNC:20168]	0.59292
ADAM3A	del	8	39451045	39522852	ADAM metallopeptidase domain 3A (pseudogene) [Source:HGNC Symbol;Acc:HGNC:209]	0.389381
ADAM5	del	8	39314591	39417378	ADAM metallopeptidase domain 5 (pseudogene) [Source:HGNC Symbol;Acc:HGNC:212]	0.389381
IL9R	amp	X	155997581	156010817	interleukin 9 receptor [Source:HGNC Symbol;Acc:HGNC:6030]	0.345133
VAMP7	amp	X	155881293	155943769	vesicle-associated membrane protein 7 [Source:HGNC Symbol;Acc:HGNC:11486]	0.345133
WASH1	amp	9	14521	29739	WAS protein family homolog 1 [Source:HGNC Symbol;Acc:HGNC:24361]	0.345133
WASH6P	amp	X	156020826	156025710	WAS protein family homolog 6 pseudogene [Source:HGNC Symbol;Acc:HGNC:31685]	0.345133
LINC00221	amp	14	106482439	106521073	long intergenic non-protein coding RNA 221 [Source:HGNC Symbol;Acc:HGNC:20169]	0.327434
TUSC7	del	3	116709235	116723581	tumor suppressor candidate 7 (non-protein coding) [Source:HGNC Symbol;Acc:HGNC:27701]	0.309735
SPRY3	amp	X	155767812	155782459	sprouty homolog 3 (Drosophila) [Source:HGNC Symbol;Acc:HGNC:11271]	0.309735
DUSP22	del	6	291630	351355	dual specificity phosphatase 22 [Source:HGNC Symbol;Acc:HGNC:16077]	0.300885
C10orf11	del	10	75431453	76560167	chromosome 10 open reading frame 11 [Source:HGNC Symbol;Acc:HGNC:23405]	0.274336
CHM	amp	X	85861180	86047562	choroideremia (Rab escort protein 1) [Source:HGNC Symbol;Acc:HGNC:1940]	0.274336
KANSL1	amp	17	46029916	46225374	KAT8 regulatory NSL complex subunit 1 [Source:HGNC Symbol;Acc:HGNC:24565]	0.274336
KANSL1-AS1	amp	17	46193576	46196723	KANSL1 antisense RNA 1 [Source:HGNC Symbol;Acc:HGNC:43740]	0.274336
BTNL8	del	5	180899077	180950906	butyrophilin-like 8 [Source:HGNC Symbol;Acc:HGNC:26131]	0.265487
BTNL3	del	5	180988845	181006727	butyrophilin-like 3 [Source:HGNC Symbol;Acc:HGNC:1143]	0.247788
SHOX	amp	X	624344	659411	short stature homeobox [Source:HGNC Symbol;Acc:HGNC:10853]	0.238938
PLCXD1	amp	X	276322	303356	phosphatidylinositol-specific phospholipase C, X domain containing 1 [Source:HGNC Symbol;Acc:HGNC:23148]	0.230088
PPP2R3B	amp	X	333963	386955	protein phosphatase 2, regulatory subunit B'', beta [Source:HGNC Symbol;Acc:HGNC:13417]	0.230088
CD99	amp	X	2691179	2741309	CD99 molecule [Source:HGNC Symbol;Acc:HGNC:7082]	0.230088
GTPBP6	amp	X	304529	318819	GTP binding protein 6 (putative) [Source:HGNC Symbol;Acc:HGNC:30189]	0.230088
LINC00685	amp	X	320990	321851	long intergenic non-protein coding RNA 685 [Source:HGNC Symbol;Acc:HGNC:27560]	0.230088
DPP6	del	7	153887097	154894285	dipeptidyl-peptidase 6 [Source:HGNC Symbol;Acc:HGNC:3010]	0.221239
GAB3	del	X	154675249	154751583	GRB2-associated binding protein 3 [Source:HGNC Symbol;Acc:HGNC:17515]	0.221239
ARHGEF1	del	19	41883161	41930150	Rho guanine nucleotide exchange factor (GEF) 1 [Source:HGNC Symbol;Acc:HGNC:681]	0.212389
FGF13	amp	X	138614731	139222777	fibroblast growth factor 13 [Source:HGNC Symbol;Acc:HGNC:3670]	0.212389
GPR112	del	X	136300963	136416888	G protein-coupled receptor 112 [Source:HGNC Symbol;Acc:HGNC:18992]	0.212389
CD99P1	amp	X	2609348	2657229	CD99 molecule pseudogene 1 [Source:HGNC Symbol;Acc:HGNC:7083]	0.212389
PRSS3P2	del	7	142770970	142774557	protease, serine, 3 pseudogene 2 [Source:HGNC Symbol;Acc:HGNC:43788]	0.20354
SHANK3	del	22	50674415	50733298	SH3 and multiple ankyrin repeat domains 3 [Source:HGNC Symbol;Acc:HGNC:14294]	0.20354
DHRSX	amp	X	2219516	2502805	dehydrogenase/reductase (SDR family) X-linked [Source:HGNC Symbol;Acc:HGNC:18399]	0.20354
CRLF2	amp	X	1187549	1212750	cytokine receptor-like factor 2 [Source:HGNC Symbol;Acc:HGNC:14281]	0.19469
UGT2B15	del	4	68537413	68670628	UDP glucuronosyltransferase 2 family, polypeptide B15 [Source:HGNC Symbol;Acc:HGNC:12546]	0.19469
IL3RA	amp	X	1336616	1382689	interleukin 3 receptor, alpha (low affinity) [Source:HGNC Symbol;Acc:HGNC:6012]	0.19469
SLC25A6	amp	X	1386152	1392724	solute carrier family 25 (mitochondrial carrier; adenine nucleotide translocator), member 6 [Source:HGNC Symbol;Acc:HGNC:10992]	0.19469
ACR	del	22	50738196	50745334	acrosin [Source:HGNC Symbol;Acc:HGNC:126]	0.185841
EYA1	del	8	71197433	71362232	EYA transcriptional coactivator and phosphatase 1 [Source:HGNC Symbol;Acc:HGNC:3519]	0.185841
MCF2	del	X	139581770	139708227	MCF.2 cell line derived transforming sequence [Source:HGNC Symbol;Acc:HGNC:6940]	0.185841
ZNF280C	del	X	130202711	130268899	zinc finger protein 280C [Source:HGNC Symbol;Acc:HGNC:25955]	0.185841
XG	amp	X	2752050	2815927	Xg blood group [Source:HGNC Symbol;Acc:HGNC:12806]	0.185841
ZBED1	amp	X	2486414	2500967	zinc finger, BED-type containing 1 [Source:HGNC Symbol;Acc:HGNC:447]	0.185841
AFF2	del	X	148501098	148991332	AF4/FMR2 family, member 2 [Source:HGNC Symbol;Acc:HGNC:3776]	0.176991
AFF2	del	X	148500619	149000663	AF4/FMR2 family, member 2 [Source:HGNC Symbol;Acc:HGNC:3776]	0.176991
DLG2	del	11	83455012	85627922	discs, large homolog 2 (Drosophila) [Source:HGNC Symbol;Acc:HGNC:2901]	0.176991
DMD	del	X	31097677	33339441	dystrophin [Source:HGNC Symbol;Acc:HGNC:2928]	0.176991
IL1RAPL1	del	X	28587399	29956723	interleukin 1 receptor accessory protein-like 1 [Source:HGNC Symbol;Acc:HGNC:5996]	0.176991
RPL23AP82	del	22	50756948	50801309	ribosomal protein L23a pseudogene 82 [Source:HGNC Symbol;Acc:HGNC:33730]	0.176991
PGBD2	del	1	248906196	248919946	piggyBac transposable element derived 2 [Source:HGNC Symbol;Acc:HGNC:19399]	0.168142
UGT2B17	del	4	68537184	68568527	UDP glucuronosyltransferase 2 family, polypeptide B17 [Source:HGNC Symbol;Acc:HGNC:12547]	0.168142
LINC00102	amp	X	2612988	2615347	long intergenic non-protein coding RNA 102 [Source:HGNC Symbol;Acc:HGNC:30470]	0.168142
CNTNAP2	del	7	146116002	148420998	contactin associated protein-like 2 [Source:HGNC Symbol;Acc:HGNC:13830]	0.159292
LMF1	del	16	853634	981318	lipase maturation factor 1 [Source:HGNC Symbol;Acc:HGNC:14154]	0.159292
RABL2B	del	22	50767501	50783663	RAB, member of RAS oncogene family-like 2B [Source:HGNC Symbol;Acc:HGNC:9800]	0.159292
2006-09-01	del	X	119615724	119693370	septin 6 [Source:HGNC Symbol;Acc:HGNC:15848]	0.159292
TRIM48	del	11	55262182	55271119	tripartite motif containing 48 [Source:HGNC Symbol;Acc:HGNC:19021]	0.159292
ATRX	del	X	77504878	77786269	alpha thalassemia/mental retardation syndrome X-linked [Source:HGNC Symbol;Acc:HGNC:886]	0.150442
GPC3	del	X	133535745	133985895	glypican 3 [Source:HGNC Symbol;Acc:HGNC:4451]	0.150442
GRIA3	del	X	123184153	123490915	glutamate receptor, ionotropic, AMPA 3 [Source:HGNC Symbol;Acc:HGNC:4573]	0.150442
HPRT1	del	X	134460153	134520513	hypoxanthine phosphoribosyltransferase 1 [Source:HGNC Symbol;Acc:HGNC:5157]	0.150442
MIR548AQ	del	3	185767847	185767904	microRNA 548aq [Source:HGNC Symbol;Acc:HGNC:43488]	0.150442
MIR548AR	del	13	114244505	114244561	microRNA 548ar [Source:HGNC Symbol;Acc:HGNC:43455]	0.150442
NUDCD3	del	7	44379121	44490880	NudC domain containing 3 [Source:HGNC Symbol;Acc:HGNC:22208]	0.150442
PRB4	del	12	11307083	11310435	proline-rich protein BstNI subfamily 4 [Source:HGNC Symbol;Acc:HGNC:9340]	0.150442
RBMX	del	X	136848004	136880764	RNA binding motif protein, X-linked [Source:HGNC Symbol;Acc:HGNC:9910]	0.150442
SH3BP5L	del	1	248810446	248826633	SH3-binding domain protein 5-like [Source:HGNC Symbol;Acc:HGNC:29360]	0.150442
SNORD61	del	X	136879199	136879271	small nucleolar RNA, C/D box 61 [Source:HGNC Symbol;Acc:HGNC:10218]	0.150442
TAS2R43	del	12	11091287	11134244	taste receptor, type 2, member 43 [Source:HGNC Symbol;Acc:HGNC:18875]	0.150442
TERT	del	5	1253147	1295069	telomerase reverse transcriptase [Source:HGNC Symbol;Acc:HGNC:11730]	0.150442
TP53	del	17	7661779	7687550	tumor protein p53 [Source:HGNC Symbol;Acc:HGNC:11998]	0.150442
UBE2A	del	X	119574467	119591083	ubiquitin-conjugating enzyme E2A [Source:HGNC Symbol;Acc:HGNC:12472]	0.150442
WRAP53	del	17	7686071	7703502	WD repeat containing, antisense to TP53 [Source:HGNC Symbol;Acc:HGNC:25522]	0.150442
ZNF692	del	1	248850006	248859144	zinc finger protein 692 [Source:HGNC Symbol;Acc:HGNC:26049]	0.150442
CSF2RA	amp	X	1268800	1310381	colony stimulating factor 2 receptor, alpha, low-affinity (granulocyte-macrophage) [Source:HGNC Symbol;Acc:HGNC:2435]	0.150442
