# Supplementary material for: Exome sequencing of osteosarcoma reveals mutation signatures reminiscent of BRCA deficiency
Source: Nat Commun. 2015 Dec 3;6:8940. doi: 10.1038/ncomms9940 (PMC4686819; doi:10.1038/ncomms9940)
Supplement: Supplementary Data 6 — Significantly over-represented copy-number changes in 123 osteosarcoma genomes. [file ncomms9940-s7.xlsx]

## Sheet: Sheet1
Supplementary Data 6: Significantly over-represented copy-number changes in 123 osteosarcoma genomes.
Event	Chr	Start	End	P value	Genes
Homozygous Copy Loss	chr9	20640309	23747480	0	C9orf53, CDKN2A, CDKN2B, DMRTA1, ELAVL2, FOCAD, IFNA1, IFNA10, IFNA13, IFNA14, IFNA16, IFNA17, IFNA2, IFNA21, IFNA4, IFNA5, IFNA6, IFNA7, IFNA8, IFNB1, IFNE, IFNW1, KLHL9, MTAP, PTPLAD2
Homozygous Copy Loss	chr9	23806122	23852895	0.00427672	ELAVL2
Homozygous Copy Loss	chr9	12517321	12727294	0.00427672	TYRP1
CN Gain	chr16	34919444	34989693	0.00793726	5S_rRNA
Homozygous Copy Loss	chr17	7582623	7641980	2.76786e-07	DNAH2, EFNB3, TP53, WRAP53
CN Gain	chr16	14897312	14902022	0.00732146
CN Loss	chr8	0	39387871	3.08035e-14	ADAM28, ADAM7, ADAMDEC1, ADRA1A, AF131215.3, AGPAT5, ANGPT2, ARHGEF10, ASAH1, ATP6V1B2, BIN3, BLK, BMP1, BNIP3L, C8orf12, C8orf48, C8orf49, C8orf58, C8orf74, CCAR2, CCDC25, CDCA2, CHMP7, CHRNA2, CLN8, CLU, CNOT7, CSGALNACT1, CSMD1, CTSB, DCTN6, DEFA1, DEFA1B, DEFA3, DEFA4, DEFA5, DEFA6, DEFB1, DEFB103A, DEFB103B, DEFB104A, DEFB104B, DEFB105A, DEFB105B, DEFB106A, DEFB106B, DEFB107A, DEFB107B, DEFB…
High Copy Gain	chr12	33100619	33242311	0.00674686
High Copy Gain	chr12	33388759	33502358	0.00687332
CN Gain	chr14	103011885	103011885	0.00895731
CN Gain	chr14	104057506	104276472	0.00884178	APOPT1, KLC1, PPP1R13B, RP11-73M18.2, XRCC3, ZFYVE21
CN Gain	chr11	57120657	57700115	0.00378704	BTBD18, C11orf31, CLP1, CTNND1, MED19, OR5AZ1P, P2RX3, PRG2, PRG3, RTN4RL2, SERPING1, SLC43A1, SLC43A3, SMTNL1, TIMM10, TMX2, UBE2L6, YPEL4, ZDHHC5
Homozygous Copy Loss	chr5	166374620	166469910	0.00427672
High Copy Gain	chr12	29881143	29933707	0.00690223	TMTC1
High Copy Gain	chr7	81907935	97370195	0.00060458	ABCB1, ABCB4, ACN9, ADAM22, AKAP9, ANKIB1, ANKIB1, ASB4, BET1, C7orf62, C7orf63, CACNA2D1, CALCR, CASD1, CCDC132, CDK14, CDK6, CLDN12, COL1A2, CROT, CYP51A1, DBF4, DLX5, DLX6, DMTF1, DPY19L2P4, DYNC1I1, FAM133B, FZD1, GATAD1, GNG11, GNGT1, GRM3, GTPBP10, HEPACAM2, HMGN2P11, HNRNPA1P8, KIAA1324L, KRIT1, LRRD1, MTERF, NDUFAF4P2, PCLO, PDK4, PEX1, PON1, PON2, PON3, PPP1R9A, RBM48, RUNDC3B, SAMD9, SA…
CN Gain	chr11	119865565	120668138	0.00421754	AP000679.2, ARHGEF12, GRIK4, OAF, POU2F3, TMEM136, TRIM29
CN Loss	chr11	49711641	49757630	0.000734521
CN Gain	chr8	33286521	33317966	0.00976244	FUT10
CN Gain	chr8	34562705	34714913	0.00985124
CN Gain	chr8	34714913	34714913	0.00999548
CN Gain	chr8	34944664	34977356	0.00981751
High Copy Gain	chr2	95341388	96009591	0.00650001	AC092835.2, AC097374.2, ANKRD20A8P, KCNIP3, MAL, MRPS5, PROM2, TEKT4, ZNF2, ZNF514
High Copy Gain	chr2	96053173	96329702	0.00651917	AC009237.8, FAHD2A, OR7E102P, TRIM43, TRIM43B, UBTFL3, UBTFL5
CN Gain	chr8	35524413	35541987	0.00977389	UNC5D
High Copy Gain	chr12	33533565	33533565	0.00704067	SYT10
CN Loss	chr11	134505398	134507626	0.00929204
Homozygous Copy Loss	chr9	24247460	25053504	0.000212045	IZUMO3
CN Loss	chr22	44663604	51304566	0	ARHGAP8, ATXN10, C22orf26, CDPF1, CELSR1, CERK, FAM118A, FAM19A5, FBLN1, FLJ27365, GRAMD4, GTSE1, KIAA0930, KIAA1644, LDOC1L, NUP50, PHF21B, PKDREJ, PPARA, PRR5, RIBC2, SMC1B, TBC1D22A, TRMU, TTC38, UPK3A, WNT7B
CN Loss	chr11	111434322	111434322	0.00724582
CN Gain	chr8	33325049	34047302	0.00569564	DUSP26, FUT10, MAK16, RNF122, RP1-273G13.2, TTI2
Homozygous Copy Loss	chr8	39228413	39387871	0	ADAM3A
CN Gain	chr8	34419756	34481260	0.00600229
High Copy Gain	chr7	71071825	73958176	0.00281342	ABHD11, AC006995.8, BAZ1B, BCL7B, CALN1, CLDN3, CLDN4, CLIP2, DNAJC30, EIF4H, ELN, FKBP6, FZD9, GS1-111G14.1, GTF2IRD1, LAT2, LIMK1, MLXIPL, NCF1B, NSUN5, POM121, POM121B, RFC2, RP11-313P13.3, RP11-396K3.1, SPDYE8P, STAG3L3, STX1A, TBL2, TRIM50, TRIM74, TYW1B, VPS37D, WBSCR17, WBSCR22, WBSCR27, WBSCR28
High Copy Gain	chr7	140662724	140988092	0.00525631	MRPS33
High Copy Gain	chr7	142177736	142245879	0.00532453
CN Gain	chr11	133605453	134730305	0.00272198	ACAD8, B3GAT1, GLB1L2, GLB1L3, IGSF9B, JAM3, NCAPD3, RP11-713P17.3, SPATA19, THYN1, VPS26B
High Copy Gain	chr7	137438053	137438053	0.0095472	DGKI
Homozygous Copy Loss	chr17	7548699	7574152	0.000240541	ATP1B2, TP53
CN Gain	chr14	70022705	102767489	3.4332e-06	ABCD4, ACOT1, ACOT2, ACOT4, ACOT6, ACYP1, ADAM20, ADAM21, ADAM21P1, ADCK1, AHSA1, AK7, ALDH6A1, ALKBH1, ANGEL1, AREL1, ASB2, ATG2B, ATXN3, BATF, BCL11B, BDKRB1, BDKRB2, BTBD7, C14orf1, C14orf132, C14orf142, C14orf159, C14orf166B, C14orf177, C14orf178, CALM1, CATSPERB, CCDC176, CCDC85C, CCDC88C, CCNK, CEP128, CHGA, CIPC, CLMN, COQ6, COX16, COX8C, CPSF2, CTD-3035D6.1, DCAF4, DDX24, DICER1, DICER1-A…
CN Loss	chr11	134718589	135006516	0.00151437
High Copy Gain	chr17	69558987	70947791	0.00468943	LOC124685, SLC39A11, SOX9
CN Gain	chr11	134740307	134746146	0.00828793
CN Gain	chr11	134750022	134769640	0.00829392
High Copy Gain	chr22	16877135	17025201	0.00732954	ACTR3BP6
High Copy Gain	chr19	22817404	22857648	0.00802897	ZNF492
CN Gain	chr11	133103057	133195884	0.00906978	OPCML
CN Gain	chr11	133205505	133335861	0.00900292	OPCML
High Copy Gain	chr20	15159354	15267786	0.00507464	MACROD2
CN Gain	chr11	57709726	57781522	0.00658571
High Copy Gain	chr7	145307948	145459171	0.00965557
High Copy Gain	chr7	145464045	145476508	0.00977178
CN Gain	chr11	125705963	128051199	0.00269116	CDON, DCPS, DDX25, FAM118B, FOXRED1, HYLS1, KIRREL3, PATE4, PUS3, RPUSD4, SRPR, ST3GAL4, TIRAP
CN Loss	chr11	37672510	37808972	0.00828528
CN Loss	chr11	37810088	37814187	0.00831816
CN Loss	chr11	37816585	37854771	0.00829091
CN Gain	chr11	119002805	119281291	0.00713754	ABCG4, C1QTNF5, CBL, CCDC153, HINFP, MCAM, MFRP, NLRX1, PDZD3, RNF26, USP2
High Copy Gain	chr7	139155138	139155138	0.00995242	KLRG2
High Copy Gain	chr7	139216785	139439987	0.00967505	CLEC2L, HIPK2
High Copy Gain	chr7	139439987	139510002	0.00977178	HIPK2, TBXAS1
High Copy Gain	chr7	139510002	139510002	0.00998301	TBXAS1
CN Gain	chr11	120762311	125687466	0.000442862	ACRV1, BLID, BMPR1APS2, BSX, C11orf63, CCDC15, CHEK1, CLMP, CRTAM, EI24, ESAM, FEZ1, GRAMD1B, GRIK4, HEPACAM, HEPN1, HSPA8, MSANTD2, NRGN, OR10D3, OR10G4, OR10G6, OR10G7, OR10G8, OR10G9, OR10S1, OR4D5, OR6M1, OR6T1, OR6X1, OR8A1, OR8B12, OR8B2, OR8B3, OR8B4, OR8B8, OR8D1, OR8D2, OR8D4, OR8F1P, OR8G1, OR8G2P, OR8G3P, PANX3, PATE1, PATE2, PATE3, PKNOX2, ROBO3, ROBO4, SC5D, SCN3B, SIAE, SLC37A2, SOR…
CN Gain	chr8	34047302	34110811	0.00570002
CN Gain	chr8	34113284	34204072	0.00986119
CN Gain	chr8	34204072	34204072	0.00998918
High Copy Gain	chr7	78427385	81904377	0.00518078	CACNA2D1, CD36, GNAI1, GNAT3, HGF, MAGI2, SEMA3C
CN Gain	chr16	33836590	34292293	0.000405703	CCNYL3, CTD-2144E22.5, LINC00273
CN Gain	chr4	170960056	171070371	0.00624313	AADAT
CN Gain	chr4	170310841	170428377	0.00591868	NEK1
CN Gain	chr4	170428377	170428377	0.00999723	NEK1
High Copy Gain	chr7	97403357	137248557	0.00023037	AASS, AC003989.4, AC009365.3, ACHE, ACTL6B, AGFG2, AHCYL2, ALKBH4, ANKRD7, AP1S1, AP4M1, ARF5, ARMC10, ARPC1A, ARPC1B, ASB15, ASNS, ASZ1, ATP5J2, ATP6V1F, ATXN7L1, AZGP1, AZGP1P1, AZGP1P2, BAIAP2L1, BCAP29, BHLHA15, BRI3, BUD31, C7orf43, C7orf60, C7orf61, C7orf66, CADPS2, CADPS2, CALU, CAPZA2, CAV1, CAV2, CBLL1, CCDC136, CDHR3, CEP41, CFTR, CLDN15, CNPY4, COG5, COL26A1, COPG2, COPS6, CPA1, CPA2, …
CN Gain	chr14	69593915	70018207	0.00449148	DCAF5, ERH, EXD2, GALNT16, PLEKHD1, SLC39A9
CN Loss	chr11	112237456	112812913	0.00369986
CN Loss	chr11	44049106	44049106	0.00707974
CN Loss	chr11	44084971	44118155	0.00701315	ACCS, EXT2
CN Loss	chr11	44232155	44276387	0.00747164	EXT2
CN Gain	chr22	18183266	19570331	0.000417903	BCL2L13, BID, C22orf39, CDC45, CLDN5, CLTCL1, DGCR14, DGCR2, DGCR5, DGCR6, GSC2, HIRA, LINC00528, MICAL3, MRPL40, PEX26, PRODH, SLC25A1, TSSK2, TUBA8, UFD1L, USP18
CN Loss	chr11	45084943	45775008	0.00705606	CHST1, PRDM11, RP11-430H10.2, SYT13
CN Loss	chr11	45988840	46148737	0.00734837	PHF21A
CN Loss	chr12	0	243590	0.00229681	FAM138D, IQSEC3, RP11-598F7.1
CN Loss	chr11	46251641	46378722	0.00756565	CREB3L1, DGKZ
CN Loss	chr11	46396907	46527332	0.00737723	AMBRA1, CHRM4, DGKZ, MDK, RP11-425L10.1
CN Loss	chr11	86129268	86191539	0.00955053	CCDC81, ME3
High Copy Gain	chr7	73999781	78039565	0.00139962	AC004166.6, AC004878.3, AC004878.5, AC004878.6, AC004980.11, AC006014.10, AC007000.12, AC018720.10, AC118138.2, AC138783.11, AC138783.12, CCDC146, CCL24, CCL26, DTX2, DTX2P1, FGL2, GATSL1, GATSL2, GSAP, GTF2I, GTF2IP1, GTF2IRD1, GTF2IRD2, GTF2IRD2B, HIP1, HSPB1, MAGI2, MDH2, NCF1, NCF1C, NSUN5P1, PHTF2, PMS2P10, PMS2P2, PMS2P3, PMS2P5, POM121C, POMZP3, POR, PTPN12, RHBDD2, RSBN1L, SPDYE9P, SRCRB4…
High Copy Gain	chr14	43803906	43904224	0.00581127
High Copy Gain	chr19	21953354	22052327	0.00812972	ZNF43
Homozygous Copy Loss	chr7	78152417	78152417	0.00427672	MAGI2
High Copy Gain	chr2	96862154	100700754	0.00168835	AC018892.9, ACTR1B, AFF3, ANKRD23, ANKRD36, ANKRD36B, ANKRD39, ARID5A, C2orf15, C2ORF15, CIAO1, CNGA3, CNNM3, CNNM4, COA5, COX5B, EIF5B, FAHD2B, FAM178B, FER1L5, HMGN1P36, IGKV1OR2-3, INPP4A, ITPRIPL1, KANSL3, KIAA1211L, LIPT1, LMAN2L, LYG1, LYG2, MGAT4A, MITD1, NCAPH, NEURL3, REV1, SEMA4C, SNRNP200, STARD7, STARD7-AS1, TMEM127, TMEM131, TSGA10, TXNDC9, UBTFL6, UNC50, VWA3B, ZAP70
Homozygous Copy Loss	chr10	209945	689416	0.000228566	DIP2C, ZMYND11
High Copy Gain	chr1	187527545	197924898	0.000617249	ASPM, B3GALT2, BRINP3, CDC73, CFH, CFHR1, CFHR2, CFHR3, CFHR4, CFHR5, CRB1, DENND1B, F13B, GLRX2, KCNT2, MIR4426, RGS1, RGS13, RGS18, RGS2, RGS21, TROVE2, UCHL5, ZBTB41
CN Loss	chr6	65882523	171115067	3.91461e-15	ABRACL, ACAT2, ADAT2, ADGB, ADH5P4, AGPAT4, AHI1, AIG1, AIM1, AK9, AKAP12, AKAP7, AKIRIN2, ALDH8A1, AMD1, ANKRD6, ARG1, ARHGAP18, ARID1B, ARMC2, ASCC3, ASF1A, ATG5, B3GAT2, BACH2, BACH2, BAI3, BCKDHB, BCKDHB, BCLAF1, BDH2P1, BEND3, BTF3P10, BVES, C6orf118, C6orf120, C6orf123, C6orf163, C6orf164, C6ORF165, C6orf203, C6orf211, C6orf57, C6orf58, C6orf99, CASP8AP2, CCDC162P, CCDC170, CCDC28A, CCNC, C…
CN Loss	chr12	119555192	127155259	1.35939e-05	ABCB9, AC084018.1, ACADS, ANAPC5, ARL6IP4, ATP6V0A2, B3GNT4, BCL7A, C12orf43, C12orf65, CABP1, CAMKK2, CCDC60, CCDC62, CCDC64, CCDC92, CDK2AP1, CIT, CLIP1, COQ5, COX6A1, DDX55, DENR, DIABLO, DNAH10, DYNLL1, EIF2B1, FAM101A, GATC, GCN1L1, GTF2H3, HCAR1, HCAR2, HIP1R, HNF1A, HPD, HSPB8, IL31, KDM2B, KNTC1, LRRC43, MLEC, MLXIP, MORN3, MPHOSPH9, MSI1, NME2P1, OASL, OGFOD2, ORAI1, P2RX4, P2RX7, PITPNM…
High Copy Gain	chr2	100719664	101338525	0.00698314	AC068538.2, AFF3, CHST10, LONRF2, NMS, PDCL3
High Copy Gain	chr2	101340801	101443238	0.00691549	NPAS2
CN Loss	chr11	44327259	45080486	0.00222051	ALX4, CD82, TP53I11, TSPAN18
High Copy Gain	chr12	33541658	37857751	0.00321835	ALG10, SYT10
CN Gain	chr4	171084881	171170655	0.00614227
CN Gain	chr4	171175234	171204124	0.00614227
Homozygous Copy Loss	chr3	174730891	175011319	3.12682e-07	NAALADL2
CN Loss	chr19	32986214	59128983	0	AC002511.1, ACPT, ACTN4, ADCK4, ADM5, AKT1S1, AKT2, ALDH16A1, ALKBH6, ANKRD27, AP2A1, AP2S1, APLP1, APOC1, APOC1P1, APOC2, APOC4, APOE, ARHGAP33, ARHGAP35, ARHGEF1, ASPDH, ATF5, ATP1A3, ATP4A, ATP5SL, AURKC, AXL, B3GNT8, B9D2, BAX, BBC3, BCAM, BCKDHA, BCL2L12, BCL3, BIRC8, BLOC1S3, BLVRB, BRSK1, BSPH1, C19orf33, C19orf40, C19orf47, C19orf48, C19orf54, C19orf55, C19orf68, C19orf73, C5AR1, C5AR2, C…
CN Gain	chr11	56732867	56811916	0.00644187	OR5AK2, OR5AK3P
CN Loss	chr11	95482226	95544887	0.00801328	CEP57, FAM76B
CN Loss	chr11	87957403	88448730	0.00520617	CTSC, GRM5
CN Loss	chr2	198285183	198293259	0.00711816	SF3B1
CN Loss	chr2	200580567	203296007	0.000604272	AC079354.1, AC079354.3, ALS2, ALS2CR11, ALS2CR12, AOX1, BMPR2, BZW1, C2orf47, C2orf69, CASP10, CASP8, CDK15, CFLAR, CLK1, DAZAP2P1, FAM126B, FZD7, KCTD18, MPP4, NDUFB3, NIF3L1, NOP58, ORC2, PPIL3, SGOL2, SPATS2L, STRADB, SUMO1, TMEM237, TRAK2, TYW5
CN Loss	chr11	79626852	80719688	0.000801981
CN Gain	chr11	128253219	128255864	0.00793356
High Copy Gain	chr7	69279104	70252151	0.00283671	AUTS2
CN Loss	chr11	82630285	82654016	0.00890334	C11orf82, PRCP
CN Gain	chr4	169912942	169912942	0.00988182	CBR4
CN Gain	chr4	170071998	170178137	0.00994988	SH3RF1
CN Gain	chr9	137441152	137646660	0.00492387	COL5A1, COL5A1-AS1
CN Gain	chr16	33799876	33815490	0.0082985
CN Gain	chr11	118037698	118931162	0.00394328	AMICA1, ARCN1, ATP5L, BCL9L, CCDC84, CD3D, CD3E, CD3G, CXCR5, DDX6, FOXR1, HYOU1, IFT46, KMT2A, MPZL2, MPZL3, PHLDB1, RP11-770J1.4, RPS25, SCN2B, SLC37A4, TMEM25, TRAPPC4, TREH, TTC36, UBE4A, UPK2
CN Gain	chr20	37871414	38119691	0.00531181
CN Gain	chr20	38119691	38664237	0.00968484
CN Loss	chr11	63813102	63933463	0.0042403	FLRT1, MACROD1
CN Loss	chr11	64181842	65140523	0.00416668	AP003774.4, ARL2, ATG2A, BATF2, C11orf85, CAPN1, CDC42BPG, CDC42EP2, CDCA5, DPF2, EHD1, FAU, GPHA2, MAP4K2, MEN1, MIR194-2, MRPL49, NAALADL1, NRXN2, POLA2, PPP2R5B, PYGM, RASGRP2, SAC3D1, SF1, SLC22A11, SLC22A12, SLC22A20, SNX15, SPDYC, SYVN1, TIGD3, TM7SF2, VPS51, ZFPL1, ZNHIT2
CN Gain	chr11	116014304	118035364	0.00215011	APOA1, APOA4, APOA5, APOC3, BACE1, BUD13, CEP164, DSCAML1, FXYD2, FXYD6, IL10RA, PAFAH1B2, PCSK7, RNF214, RP11-728F11.3, SCN2B, SCN4B, SIDT2, SIK3, TAGLN, TMPRSS13, TMPRSS4, ZNF259
CN Loss	chr11	46761444	47219583	0.00414724	ARFGAP2, C11orf49, CKAP5, LRP4, PACSIN3
CN Loss	chr11	82659640	86124694	3.30581e-11	ANKRD42, C11orf73, C11orf82, CCDC81, CCDC83, CCDC89, CCDC90B, CREBZF, DLG2, EED, PCF11, PICALM, PRCP, RAB30, SYTL2, TMEM126A, TMEM126B
High Copy Gain	chr12	31369036	31410936	0.00661844
High Copy Gain	chr19	5335743	16616003	5.29571e-07	AC005255.3, AC005255.6, ACER1, ACP5, ACSBG2, ACTL9, ADAMTS10, ALKBH7, ANGPTL4, ANGPTL6, AP1M2, ARHGEF18, ASF1B, ASNA1, ATG4D, BEST2, C19orf38, C19orf43, C19orf45, C19orf52, C19orf53, C19orf57, C19orf59, C19orf66, C19orf70, C19orf80, C3, CACNA1A, CALR, CAMSAP3, CAPS, CARM1, CASP14, CATSPERD, CC2D1A, CCDC105, CCDC130, CCDC151, CCDC159, CCL25, CD209, CD320, CD70, CD97, CDC37, CDKN2D, CERS4, CLEC17A,…
CN Loss	chr12	2240907	2259186	0.00233296	CACNA1C
CN Gain	chr6	56567253	57337541	0.000490046	BAG2, BEND6, DST, KIAA1586, PRIM2, RAB23, ZNF451
CN Loss	chr11	112906444	112985278	0.00218223	NCAM1
CN Gain	chr6	56349435	56563883	0.00490427	DST
CN Gain	chr11	96054862	96054862	0.00670707	MAML2
CN Gain	chr11	95986749	96011602	0.00666981	MAML2
CN Loss	chr5	53430554	148986310	1.92403e-09	7SK, AC005740.3, ACOT12, ACSL6, ACTBL2, ADAMTS19, ADAMTS6, ADRB2, AFF4, AGGF1, ALDH7A1, ANKHD1, ANKRA2, ANKRD31, ANKRD32, ANKRD34B, ANKRD55, AP3B1, AP3S1, APBB3, APC, AQPEP, ARAP3, ARHGAP26, ARHGEF28, ARL15, ARRDC3, ARSB, ARSK, ATG10, ATG12, ATP6AP1L, BDP1, BHMT, BHMT2, BRD8, BTF3, C5orf15, C5orf20, C5orf24, C5orf27, C5orf30, C5orf46, C5orf48, C5orf56, C5orf63, C5orf64, C5orf66, CAMK4, CAMLG, CAR…
CN Loss	chr5	49519999	49748354	0.0018537	EMB
CN Gain	chr11	59565918	60480790	0.0068447	GIF, MRPL16, MS4A1, MS4A12, MS4A13, MS4A14, MS4A2, MS4A3, MS4A4A, MS4A4E, MS4A5, MS4A6A, MS4A6E, MS4A7, MS4A8, OOSP2, STX3, TCN1
CN Loss	chr3	101391759	105975136	0.000127208	ALCAM, CBLB, CEP97, NFKBIZ, NXPE3, RP11-221J22.1, RPL24, ZBTB11, ZBTB11-AS1, ZPLD1
CN Gain	chr20	38664237	38711511	0.00991503
CN Loss	chr11	38240584	39663191	0.00130701
High Copy Gain	chr8	46913606	146364022	0	AARD, ABRA, ADCY8, ADCY8, ADHFE1, AGO2, ANGPT1, ANKRD46, ANXA13, ARFGEF1, ARMC1, ASAP1, ASPH, ATAD2, ATP6V0D2, ATP6V1C1, ATP6V1H, AZIN1, BAALC, BHLHE22, BTF3P12, C8orf17, C8orf22, C8orf34, C8orf37, C8orf44, C8orf46, C8orf47, C8orf59, C8orf76, CA1, CA13, CA2, CA3, CA8, CALB1, CCDC26, CCNE2, CDH17, CEBPD, CHCHD7, CHD7, CHMP4C, CHRAC1, CLVS1, CNGB3, COL14A1, COL22A1, COLEC10, COPS5, COX6C, CPA6, CPN…
Homozygous Copy Loss	chr12	99795602	99800925	0.00427672	ANKS1B
CN Gain	chr4	171307633	171307633	0.00360421
CN Loss	chr11	36505524	36733777	0.00792975	C11orf74, RAG1, RAG2, TRAF6
CN Loss	chr11	37937901	38047615	0.00808538
CN Loss	chr11	63500613	63796114	0.00406186	C11orf84, C11orf95, COX8A, MACROD1, MARK2, NAA40, OTUB1, RCOR2, RTN3
CN Gain	chr22	43991202	44901925	0.00438102	EFCAB6, KIAA1644, LDOC1L, PARVB, PARVG, PNPLA3, PNPLA5, SAMM50, SULT4A1
CN Loss	chr11	64147118	64179328	0.0075706
CN Loss	chr11	47662124	47668803	0.008329	MTCH2
CN Gain	chr22	30539484	33003307	0.0027131	BPIFC, C22orf24, C22orf42, CCDC157, DEPDC5, DRG1, DUSP18, EIF4ENIF1, FBXO7, GAL3ST1, GATSL3, HORMAD2, INPP5J, LIF, LIMK2, MORC2, MTFP1, OSBP2, OSM, PATZ1, PES1, PIK3IP1, PISD, PLA2G3, PRR14L, RFPL2, RFPL3, RNF185, RNF215, RP1-102K2.8, RTCB, SEC14L2, SEC14L3, SEC14L4, SELM, SF3A1, SFI1, SIRPAP1, SLC35E4, SLC5A1, SLC5A4, SMTN, SYN3, TBC1D10A, TCN2, TUG1, YWHAH
CN Gain	chr19	51417829	54785931	0.000546875	BIRC8, CACNG6, CACNG7, CACNG8, CD33, CEACAM18, CLDND2, CNOT3, CTB-147C22.3, CTU1, DPRX, ETFB, FAM90A27P, FPR1, FPR2, FPR3, HAS1, IGLON5, KLK10, KLK11, KLK12, KLK13, KLK14, KLK5, KLK6, KLK7, KLK8, KLK9, LENG1, LILRA6, LILRB2, LILRB3, LILRB5, LIM2, MBOAT7, MIR519A2, MYADM, NDUFA3, NKG7, NLRP12, OSCAR, PPP2R1A, PRKCG, PRPF31, RPS9, SIGLEC10, SIGLEC12, SIGLEC14, SIGLEC17P, SIGLEC27P, SIGLEC5, SIGLEC6…
High Copy Gain	chr8	40962171	41060301	0.00873056
CN Gain	chr2	6375951	8129015	0.00144644	CMPK2, RNF144A, RSAD2
Homozygous Copy Loss	chr6	78965859	79038415	0
Homozygous Copy Loss	chr6	101421014	102003309	8.49518e-12	GRIK2
CN Gain	chr20	35703543	35967170	0.00930068	GHRH, MANBAL, MROH8, RBL1, RPN2
CN Gain	chr20	36067910	36364898	0.00961549	BLCAP, CTNNBL1, NNAT, RP4-640H8.2
CN Gain	chr20	37560607	37867462	0.00952351	DHX35, FAM83D
CN Loss	chr2	196719802	196894836	0.00765045	DNAH7
CN Loss	chr2	196899097	196899097	0.00767923	DNAH7
CN Loss	chr2	200345516	200531436	0.00377322
CN Gain	chr11	95401683	95474906	0.00663489
CN Gain	chr4	169527793	169673862	0.00977507	PALLD
High Copy Gain	chr4	172788336	172815578	0.00846476	GALNTL6
CN Loss	chr8	40232388	40239419	0.0060414
CN Loss	chr11	39809929	40992469	0.00390285	LRRC4C
CN Loss	chr11	41084020	41485147	0.00404868	LRRC4C
CN Gain	chr19	44874340	44930499	0.00912693	ZNF229, ZNF285
High Copy Gain	chr5	0	49519999	1.06886e-06	AC025171.1, ADAMTS12, ADAMTS16, ADCY2, AGXT2, AGXT2, AHRR, AMACR, ANKH, ANKRD33B, ANXA2R, BASP1, BRD9, BRIX1, C1QTNF3, C5orf17, C5orf22, C5orf28, C5orf34, C5orf38, C5orf42, C5orf49, C5orf51, C5orf55, C6, C7, C9, CAPSL, CARD6, CCDC127, CCDC152, CCL28, CCT5, CDH10, CDH12, CDH18, CDH18, CDH6, CDH9, CEP72, CLPTM1L, CMBL, CTD-2201E18.3, CTD-2228K2.5, CTD-2228K2.7, CTD-2324F15.2, CTNND2, DAB2, DAP, DNA…
CN Gain	chr22	40959895	42256592	0.00249928	ACO2, C22orf46, CCDC134, CHADL, CSDC2, DESI1, DNAJB7, EP300, L3MBTL2, MCHR1, MEI1, MKL1, NHP2L1, PHF5A, PMM1, POLR3H, RANGAP1, RBX1, RP11-12M9.3, SLC25A17, SREBF2, ST13, TEF, TOB2, XPNPEP3, XRCC6, ZC3H7B
CN Loss	chr11	67315837	69314191	0.00257294	ACY3, ALDH3B1, ALDH3B2, C11orf24, C11orf72, CHKA, CPT1A, GAL, GSTP1, IGHMBP2, LRP5, MRGPRD, MRGPRF, MRPL21, MTL5, MYEOV, NDUFS8, NDUFV1, NUDT8, PPP6R3, SUV420H1, TBX10, TCIRG1, TPCN2, UNC93B1, UNC93B5
High Copy Gain	chr7	63429642	64209082	0.00547174	RP11-468B6.1, ZNF107, ZNF679, ZNF680, ZNF736
High Copy Gain	chr7	64219016	64955991	0.0055796	ERV3-1, INTS4L1, RP11-797H7.5, ZNF117, ZNF138, ZNF273, ZNF92
High Copy Gain	chr7	64963583	65089740	0.00554716
CN Gain	chr22	19923080	23475582	2.91661e-11	ABHD17AP4, ABHD17AP5, AC002472.13, AC006547.14, AC011718.2, AC023490.1, AIFM3, ARVCF, BCRP2, CCDC116, COMT, CRKL, DGCR6L, DGCR8, FAM230C, GGT2, GGTLC2, GGTLC3, GNAZ, HIC2, KLHL22, KLHL22-IT1, LINC00896, LL22NC03-86G7.1, LZTR1, MAPK1, MED15, P2RX6, P2RX6P, PI4KA, PI4KAP1, PI4KAP2, POM121L1P, POM121L7, PPIL2, PPM1F, PRAME, PRAMENP, RANBP1, RIMBP3, RIMBP3B, RIMBP3C, RTDR1, RTN4R, SCARF2, SDF2L1, SER…
CN Gain	chr8	35548349	36898268	0.00174993	KCNU1, UNC5D
CN Loss	chr11	35015504	36058096	0.00432364	CD44, FJX1, LDLRAD3, PAMR1, PDHX, SLC1A2, TRIM44
CN Gain	chr22	16877135	17376034	0.000377134	ACTR3BP6, ANKRD62P1-PARP4P3, CCT8L2, KB-7G2.8, KCNMB3P1, TPTEP1, XKR3
High Copy Gain	chr22	17264169	19063384	0.00147581	ATP6V1E1, BCL2L13, BID, CECR1, CECR2, CECR5, CECR6, DGCR2, DGCR5, DGCR6, GAB4, IL17RA, LINC00528, MICAL3, PEX26, PRODH, SLC25A18, TUBA8, USP18, XKR3
High Copy Gain	chr20	6742766	6804891	0.00510889	BMP2
High Copy Gain	chr20	6807221	6892982	0.00524075
High Copy Gain	chr20	8792599	9460639	0.00448379	PLCB1, PLCB4
CN Gain	chr22	43114437	43571289	0.00478311	A4GALT, ARFGAP3, BIK, MCAT, PACSIN2, TSPO, TTLL1, TTLL12
CN Loss	chr11	55368677	55452992	1.9911e-07	OR4C11, OR4C6, OR4P4, OR4S2
CN Gain	chr11	128747874	128755830	0.00806595
CN Gain	chr20	46739076	47309741	0.00531181	LINC00494, PREX1
CN Gain	chr3	174901507	175776116	0.00218738	NAALADL2
CN Gain	chr11	96614361	96846226	0.00392741
CN Gain	chr9	134547188	134682788	0.0050117	RAPGEF1
CN Loss	chr5	50636439	50641895	0.00997912
CN Loss	chr5	50651034	50773021	0.00985497	ISL1
CN Loss	chr5	50773021	50773021	0.00999052
CN Gain	chr11	128545098	128597296	0.00784174	FLI1
CN Gain	chr4	121313587	122769576	0.00332926	ANXA5, BBS7, CCNA2, EXOSC9, NDNF, PRDM5, QRFPR, TMEM155, TNIP3
Homozygous Copy Loss	chr9	28593194	28719488	0.00427672	LINGO2
High Copy Gain	chr21	14386013	38830517	0.00018904	7SK, ABCC13, ADAMTS1, ADAMTS5, ANKRD30BP1, ANKRD30BP2, AP001597.1, APP, ATP5J, BACH1, BACH1-IT1, BTF3L4P1, BTG3, C21orf119, C21orf49, C21orf59, C21orf62, C21orf91, CCT8, CHODL, CHODL, CLDN17, CLDN8, CXADR, CYYR1, EVA1C, FGF7P2, GABPA, GRIK1, GRIK1-AS1, HSPA13, HUNK, JAM2, KRTAP11-1, KRTAP13-1, KRTAP13-2, KRTAP13-3, KRTAP13-4, KRTAP15-1, KRTAP19-1, KRTAP19-2, KRTAP19-3, KRTAP19-4, KRTAP19-5, KRTAP…
High Copy Gain	chr17	7584098	25309337	0	AC007952.5, AC007952.6, AC025335.1, AC026271.5, AC107983.4, ADORA2B, ADPRM, AKAP10, ALDH3A1, ALDH3A2, ALKBH5, ALOX12B, ALOX15B, ALOXE3, ARHGAP44, ARHGEF15, ATPAF2, AURKB, B9D1, C17orf103, C17orf51, C17orf59, CCDC144A, CCDC144B, CCDC144CP, CCDC144NL, CCDC42, CDRT1, CDRT15, CDRT15L2, CDRT4, CENPV, CHD3, CNTROB, COPS3, COTL1P1, COX10, CTC1, CYB5D1, DHRS7B, DHRS7C, DNAH2, DNAH9, DRG2, EFNB3, ELAC2, E…
CN Gain	chr4	43192955	68131086	1.07082e-06	AASDH, ATP10D, CEP135, CHIC2, CLOCK, CNGA1, COMMD8, CORIN, COX7B2, CWH43, DCUN1D4, ERVMER34-1, EXOC1, FIP1L1, FRYL, GABRA2, GABRA4, GABRB1, GABRG1, GNPDA2, GSX2, GUF1, HOPX, IGFBP7, KCTD8, KDR, KIAA1211, KIT, LNX1, LPHN3, LRRC66, NFXL1, NIPAL1, NMU, NOA1, OCIAD1, OCIAD2, PAICS, PDCL2, PDGFRA, POLR2B, PPAT, RAC1P2, RASL11B, REST, RP11-1281K21.1, RP11-18M17.1, RP11-621K7.1, RP11-663P9.2, RP11-84A1.…
Homozygous Copy Loss	chr6	67008008	67049891	4.01947e-06
CN Loss	chr2	192738455	192891542	0.00598567	TMEFF2
CN Loss	chr8	39775805	40227163	0.00307127	C8orf4, IDO1, IDO2
High Copy Gain	chr20	11092040	14692939	0.000926133	BTBD3, ESF1, FLRT3, ISM1, MACROD2, NDUFAF5, SEL1L2, SPTLC3, TASP1
CN Loss	chr3	116948811	117008587	0.00324278	LSAMP
CN Gain	chr11	60520334	63796114	0.00125088	AHNAK, ASRGL1, ATL3, B3GAT3, BEST1, BSCL2, C11orf48, C11orf83, C11orf84, C11orf95, CCDC86, CD5, CD6, CHRM1, COX8A, CPSF7, CYB561A3, DAGLA, DAK, DDB1, EEF1G, EML3, FADS1, FADS2, FADS3, FEN1, FTH1, GANAB, GNG3, HNRNPUL2, HRASLS2, HRASLS5, INCENP, INTS5, LGALS12, LRRC10B, LRRN4CL, MACROD1, MARK2, METTL12, MS4A10, MS4A15, MTA2, MYRF, NAA40, NXF1, OTUB1, PGA3, PGA4, PGA5, PLA2G16, POLR2G, PPP1R32, PRP…
CN Gain	chr17	48738561	48940283	0.0075716	ABCC3, ANKRD40, LUC7L3, TOB1, WFIKKN2
High Copy Gain	chr1	37291315	39466691	0.00303136	AKIRIN1, C1orf109, C1orf122, CDCA8, DNALI1, EPHA10, FHL3, GJA9, GNL2, GRIK3, INPP5B, MANEAL, MEAF6, MTF1, MYCBP, POU3F1, RHBDL2, RP3-423B22.5, RRAGC, RSPO1, SF3A3, SNIP1, UTP11L, YRDC, ZC3H12A
High Copy Gain	chr7	142475190	142486098	0.000540283	PRSS3P2
CN Loss	chr11	65273067	65683558	0.000665858	CCDC85B, CFL1, CTSW, EFEMP2, EHBP1L1, FAM89B, FIBP, FOSL1, KAT5, KCNK7, LTBP3, MALAT1, MAP3K11, MUS81, OVOL1, PCNXL3, RELA, RNASEH2C, SCYL1, SIPA1, SNX32, SSSCA1
CN Loss	chr5	49771341	49771341	0.00991466
High Copy Gain	chr8	42175533	42457063	0.00861845	DKK4, IKBKB, POLB, SLC20A2, SMIM19, VDAC3
High Copy Gain	chr8	42468590	42849161	0.00853761	CHRNA6, CHRNB3, HOOK3, RNF170, THAP1
CN Loss	chr3	0	96414263	0	ABHD14A, ABHD14B, ABHD5, ABHD6, AC022007.5, AC098614.2, ACAA1, ACKR2, ACOX2, ACTR8, ACVR2B, ACY1, ADAMTS9, ALAS1, ALS2CL, AMIGO3, AMT, ANKRD28, ANO10, APEH, APPL1, ARF4, ARHGEF3, ARIH2, ARIH2OS, ARL13B, ARL6IP5, ARL8B, ARMC10P1, ARPC4, ARPP21, ASB14, ATG7, ATP2B2, ATRIP, ATXN7, AZI2, BAP1, BHLHE40, BRK1, BRPF1, BSN, BTD, C3orf14, C3orf18, C3orf20, C3orf35, C3orf38, C3orf49, C3orf62, C3orf67, C3or…
High Copy Gain	chr14	20511673	32047341	4.55678e-05	ABHD4, ACIN1, ADCY4, AJUBA, ANG, AP1G2, APEX1, ARHGEF40, BCL2L2, BNIP3P1, C14orf119, C14orf164, C14orf23, C14orf93, CBLN3, CCNB1IP1, CDH24, CEBPE, CHD8, CHMP4A, CIDEB, CMA1, CMTM5, CPNE6, CTSG, DAD1, DCAF11, DHRS1, DHRS2, DHRS4, DHRS4-AS1, DHRS4L2, EDDM3A, EDDM3B, EFS, EMC9, FITM1, FOXG1, GMPR2, GZMB, GZMH, HAUS4, HNRNPC, HOMEZ, IL25, IPO4, IRF9, JPH4, KHNYN, KLHL33, LRP10, LRRC16B, LTB4R, LTB4R2…
CN Loss	chr11	69750025	71290180	0.000768152	ANO1, CTTN, DHCR7, FADD, KRTAP5-10, KRTAP5-7, KRTAP5-8, KRTAP5-9, NADSYN1, PPFIA1, SHANK2
CN Gain	chr11	128057842	128228765	0.00465628
CN Gain	chr4	131208218	131208218	0.00977507
CN Gain	chr11	57955289	58063175	0.00655171	OR10Q1, OR10W1, OR1S1, OR1S2, OR9Q2
CN Gain	chr2	84615434	85977393	0.00438318	AC022210.2, C2orf68, CAPG, DNAH6, ELMOD3, GGCX, GNLY, KCMF1, MAT2A, RETSAT, RNF181, SFTPB, SH2D6, SUCLG1, TCF7L1, TGOLN2, TMEM150A, TMSB10, TRABD2A, USP39, VAMP5, VAMP8
CN Loss	chr11	72116159	72314946	0.0076468	CLPB, PDE2A
CN Gain	chr9	132706421	133745746	0.00158988	ABL1, ASS1, EXOSC2, FNBP1, FUBP3, GPR107, HMCN2, NCS1, PRDM12
CN Gain	chr11	55011170	56283585	1.39735e-05	OR10AG1, OR4A15, OR4A16, OR4C11, OR4C15, OR4C16, OR4C6, OR4P4, OR4S2, OR5AQ1P, OR5AS1, OR5D13, OR5D14, OR5D16, OR5D17P, OR5D18, OR5D3P, OR5F1, OR5F2P, OR5I1, OR5J1P, OR5J2, OR5L1, OR5L2, OR5M3, OR5M8, OR5M9, OR5R1, OR5T1, OR5T2, OR5T3, OR5W2, OR7E5P, OR8H1, OR8H2, OR8H3, OR8J1, OR8J3, OR8K1, OR8K3, OR8K5, OR8U1, RP11-72M10.4, TRIM48, TRIM51
CN Gain	chr11	105875284	107548335	0.00137839	AASDHPPT, ALKBH8, CWF19L2, ELMOD1, GUCY1A2, KBTBD3, MSANTD4
High Copy Gain	chr17	58659641	69552268	0.000839495	ABCA10, ABCA5, ABCA6, ABCA8, ABCA9, AC111155.1, AC138744.2, ACE, AMZ2, AMZ2P1, APOH, ARSG, AXIN2, BCAS3, BPTF, BRIP1, C17orf58, C17orf72, C17orf82, CACNG1, CACNG4, CACNG5, CCDC47, CD79B, CEP112, CEP112, CEP95, CSH1, CSH2, CSHL1, CTD-2501B8.5, CYB561, DCAF7, DDX42, DDX5, EFCAB3, ERN1, FAM20A, FTSJ3, GH1, GH2, GNA13, HELZ, hsa-mir-6080, ICAM2, INTS2, KCNH6, KCNJ16, KCNJ2, KPNA2, LIMD2, LRRC37A3, MA…
CN Gain	chr9	130236788	130578674	0.00302528	C9orf117, CDK9, ENG, FAM129B, FPGS, LRSAM1, PTRH1, RP11-228B15.4, SH2D3C, STXBP1, TOR2A, TTC16
CN Gain	chr22	40756594	40778132	0.00802314	ADSL, SGSM3
CN Gain	chr4	128895327	131208218	0.00097516	C4orf29, C4orf33, EEF1GP8, JADE1, LARP1B, PGRMC2, RP11-214O14.1, SCLT1
CN Gain	chr14	44819949	47701672	0.000557836	C14orf28, FAM179B, FANCM, FKBP3, FSCB, KLHL28, MDGA2, MIS18BP1, PRPF39, RPL10L
CN Loss	chr2	192118076	192118076	0.00984235	MYO1B
CN Loss	chr2	192196129	192668956	0.00941076	MYO1B, NABP1
CN Loss	chr2	192668956	192668956	0.00999353
CN Loss	chr2	190943726	191146265	0.00541506	C2orf88, HIBCH
CN Loss	chr2	191328501	191353186	0.00952325	MFSD6
CN Gain	chr9	132214025	132465724	0.0095905	ASB6, C9orf50, NTMT1, PRRX2
CN Gain	chr3	160803377	160963269	0.0069581	B3GALNT1, NMD3
CN Gain	chr16	31994677	32042620	0.00900476
CN Loss	chr5	50191710	50477837	0.00565695
CN Loss	chr5	50557030	50584421	0.00586805
CN Gain	chr16	32531524	33781446	0.00262626	IGHV2OR16-5, RP11-812E19.9, RP11-989E6.3, SLC6A10P, TP53TG3, TP53TG3B, TP53TG3C
High Copy Gain	chr4	69484038	69484974	0.00760513
CN Gain	chr3	146218001	146243266	0.00851421	PLSCR1
CN Gain	chr4	131389213	134686716	0.00104075	PCDH10
CN Loss	chr11	89946892	89951214	0.00890907	CHORDC1
CN Gain	chr17	18713514	18794884	0.00273783	PRPSAP2
CN Loss	chr3	116937542	116937542	0.00590469	LSAMP
CN Loss	chr2	191819640	192118076	0.00324097	GLS, MYO1B, STAT1, STAT4
CN Loss	chr12	128861457	133851895	4.54462e-09	ANHX, ANKLE2, CHFR, DDX51, EP400NL, FBRSL1, FZD10, GALNT9, GLT1D1, GOLGA3, GPR133, LRCOL1, MMP17, NOC4L, P2RX2, PGAM5, PIWIL1, POLE, PUS1, PXMP2, RAN, RIMBP2, RP11-638F5.1, RP13-895J2.2, RPS11P5, SFSWAP, SLC15A4, STX2, TMEM132C, TMEM132D, ULK1, ZNF10, ZNF140, ZNF26, ZNF268, ZNF605, ZNF84, ZNF891
CN Gain	chr3	143106816	143129722	0.00830723	SLC9A9
CN Gain	chr3	145090826	145680464	0.00790937
CN Gain	chr11	86292495	95159891	0.00021093	CHORDC1, CTSC, FOLH1B, FZD4, GRM5, ME3, NAALAD2, NOX4, OR7E13P, PRSS23, RAB38, TMEM135, TRIM49, TRIM49C, TRIM49D1, TRIM49D2P, TRIM51BP, TRIM51EP, TRIM64, TRIM64B, TRIM64EP, TRIM77, TYR, UBTFL1, UBTFL2
CN Gain	chr2	8140210	9349470	0.00682872	ASAP2, ID2, KIDINS220, LINC00299, MBOAT2
CN Loss	chr6	64290437	64674982	0.00333056	EYS, PHF3, PTP4A1
Homozygous Copy Loss	chr9	11938152	12066480	0.000258871
CN Loss	chr6	64843147	64843147	0.00999989	EYS
CN Loss	chr22	18050858	18079476	0.00385222	ATP6V1E1, SLC25A18
CN Gain	chr3	161241745	163506364	0.0013441
High Copy Gain	chr7	65199500	69084063	0.00250043	ASL, AUTS2, CRCP, GS1-124K5.12, GS1-124K5.9, GUSB, KCTD7, PMS2P4, RABGEF1, RP11-166O4.1, RP11-792A8.1, RPL35P5, SBDS, SKP1P1, STAG3L4, TMEM248, TPST1, TYW1, VKORC1L1
CN Gain	chr22	19572970	19794279	0.00150575	GNB1L, GP1BB, SEPT5, TBX1
CN Gain	chr3	166178632	167239983	0.00133493	PSAT1P4, RP11-440K22.1, SERPINI2, WDR49, ZBBX
CN Gain	chr11	96850706	96922806	0.00410265
CN Gain	chr3	187374290	188526240	0.0013606	BCL6, LPP, RTP2, SST
CN Gain	chr21	46343406	48129895	0.0002395	ADARB1, AL592528.1, C21orf58, C21orf67, COL18A1, COL18A1-AS1, COL6A1, COL6A2, DIP2A, FAM207A, FTCD, ITGB2, LINC00334, LSS, MCM3AP, MCM3AP-AS1, PCBP3, PCNT, POFUT2, PRMT2, RPL23AP4, S100B, SLC19A1, SPATC1L, YBEY
High Copy Gain	chr15	85792519	85873490	0.00525101	ADAMTS7P4
CN Loss	chr8	39397886	39656100	0.00293686	ADAM18, ADAM2
CN Gain	chr4	94556182	95804774	0.00395084	ATOH1, BMPR1B, GRID2, HPGDS, PDLIM5, SMARCAD1
CN Loss	chr4	15104638	15257422	0.00964408
High Copy Gain	chr18	8809280	9004348	0.00490862	SOGA2
High Copy Gain	chr18	9007025	9562224	0.00494555	ANKRD12, NDUFV2, PPP4R1, RALBP1, TWSG1
High Copy Gain	chr18	9940381	10180136	0.00496953	VAPA
High Copy Gain	chr18	11776131	12129397	0.00977705	ANKRD62, GNAL, IMPA2, MPPE1, RP11-815J4.6
CN Loss	chr12	11481386	11577264	0.00069004	PRB1, PRB2
CN Gain	chr4	123101761	123350558	0.00359725	ADAD1, KIAA1109
CN Gain	chr3	167433911	167454483	0.00722507	PDCD10, SERPINI1
CN Loss	chr22	30021266	30037077	6.0627e-05	NF2
CN Loss	chr1	248834835	249250621	1.40791e-05	OR14I1, PGBD2, SH3BP5L, ZNF672, ZNF692
CN Gain	chr22	35765441	35765441	0.00766399
CN Gain	chr8	38209912	39228413	6.66157e-05	ADAM32, ADAM9, C8orf86, FGFR1, HTRA4, LETM2, PLEKHA2, TACC1, TM2D2, WHSC1L1
High Copy Gain	chr4	69612888	69790353	0.0073045	RP11-468N14.09, UGT2B10
CN Gain	chr1	152781493	152853552	0.00982117	LCE1A, LCE1B, LCE6A, SMCP
CN Gain	chr1	152853552	152853552	0.00996241	SMCP
CN Loss	chr12	865371	873583	0.000309162	WNK1
CN Loss	chr3	121520187	121544574	0.000570656	IQCB1
High Copy Gain	chr4	168236934	168260415	0.00791004
CN Gain	chr2	26726192	26858316	0.00596492	C2orf70, CIB4, OTOF
CN Gain	chr11	108065022	111332630	0.00134244	ARHGAP20, ATM, C11orf53, C11orf65, C11orf87, COLCA1, COLCA2, DDX10, EXPH5, FDX1, HNRNPA1P60, KDELC2, NPAT, POU2AF1, RDX, ZC3H12C
CN Gain	chr3	186353694	186406233	0.00663278	FETUB, HRG
CN Gain	chr2	56456592	57209888	0.00398801	CCDC85A
CN Gain	chr11	107876545	107956151	0.00767419	CUL5
CN Gain	chr11	105813696	105873544	0.0079458	GRIA4, MSANTD4
CN Gain	chr11	49231035	54794369	0.000641769	OR4A4P, OR4A5, OR4C12, OR4C13, OR4C46, RP11-61N20.3, TYRL
CN Loss	chr22	34484155	35744501	0.000990537	HMGXB4, ISX, TOM1
High Copy Gain	chr20	24953040	25028202	0.00970288	ACSS1, APMAP
High Copy Gain	chr20	25031971	25215590	0.00438022	ACSS1, ENTPD6, RP5-1025A1.2, VSX1
High Copy Gain	chr20	25215590	25215590	0.00998728
High Copy Gain	chr20	25449184	25449184	0.00999955	NINL
High Copy Gain	chr20	25503391	25593237	0.00974885	NINL
High Copy Gain	chr20	25593237	25617809	0.00457465	NANP
CN Gain	chr22	17539948	17591499	0.00865076	IL17RA
CN Gain	chr19	34371849	34958869	0.00422393	GPI, KIAA0355, LSM14A, PDCD2L, RPL29P33, RPS4XP21, UBA2
CN Gain	chr1	150994532	151358648	0.00906978	BNIPL, C1orf56, CDC42SE1, GABPB2, LYSMD1, MLLT11, PI4KB, PIP5K1A, PRUNE, PSMD4, RFX5, SCNM1, SELENBP1, SEMA6C, TMOD4, TNFAIP8L2, VPS72, ZNF687
CN Gain	chr2	16765874	16905059	0.00715812	FAM49A
CN Gain	chr2	15701348	16102791	0.00439564	DDX1, MYCN, MYCNOS, NBAS, RP11-120J4.1
CN Loss	chr1	248826885	248826885	0.00972905
CN Gain	chr2	86163263	86189126	0.00743773
CN Loss	chr12	11215432	11249534	1.79213e-05	PRR4, TAS2R14
CN Gain	chr15	93423135	93480876	0.00446592	CHD2
CN Loss	chr12	114977130	115093724	0.00064013
CN Gain	chr9	109724059	129714913	2.19408e-05	ACTL7A, ACTL7B, AKAP2, AKNA, ALAD, AMBP, ASTN2, ASTN2, ATP6V1G1, BRINP1, BSPRY, C5, C9orf152, C9orf43, C9orf84, C9orf91, CDC26, CDK5RAP2, CNTRL, COL27A1, CTNNAL1, DAB2IP, DEC1, DFNB31, DNAJC25, EPB41L4B, FAM206A, FAM225A, FAM225B, FBXW2, FKBP15, FRRS1L, GGTA1P, GNG10, GSN, GSN-AS1, HDHD3, HSDL2, IKBKAP, INIP, KIAA0368, KIAA1958, KIF12, KLF4, LPAR1, LRRC37A5P, MEGF9, MUSK, OR2K2, ORM1, ORM2, PALM2…
CN Gain	chr5	4967331	5343161	0.00619247	ADAMTS16
CN Gain	chr3	169088884	169313370	0.00689476	MECOM
High Copy Gain	chr20	10514043	10835778	0.00474779	RP5-1099D15.1, SLX4IP
Homozygous Copy Loss	chr11	49708437	49757630	0.000268748
High Copy Gain	chr8	38260781	38267505	0.00871371	LETM2
High Copy Gain	chr15	102363975	102369281	0.00601303
CN Loss	chr11	41566108	41566108	0.00742158
CN Loss	chr5	51739892	51739892	0.00992644
CN Loss	chr5	51893767	51893767	0.00985497
CN Gain	chr20	687377	1002864	0.0026129	ANGPT4, FAM110A, RPS10L, RSPO4, SLC52A3
CN Loss	chr6	64007368	64203878	0.00356582	LGSN
High Copy Gain	chr20	9575409	9644334	0.00460749	PAK7
High Copy Gain	chr20	9662858	9764280	0.0046407	PAK7
CN Loss	chr12	113805393	114022339	0.00794543	LHX5, PLBD2, SDS, SDSL
CN Loss	chr19	9391018	9571465	0.00821669	ZNF177, ZNF266, ZNF559, ZNF699
CN Gain	chr12	11219969	11241319	0.00139696	PRR4, TAS2R14
CN Gain	chr4	34828255	36299097	0.00141912	ARAP2, DTHD1
Homozygous Copy Loss	chr10	47055685	47067453	1.35021e-08	LINC00842
High Copy Gain	chr18	1295306	1650187	0.00491375	LINC00470
CN Gain	chr22	50966061	50973282	0.00892564	ODF3B, TYMP
High Copy Gain	chr17	57520364	57596843	0.00987511
CN Loss	chr4	13573301	14961651	0.00288789	BOD1L1
CN Gain	chr19	58778545	58866547	0.00786075	A1BG, A1BG-AS1, ZNF497, ZNF544, ZSCAN22
CN Gain	chr1	150865102	150986518	0.00538451	ANXA9, CERS2, CYCSP51, FAM63A, PRUNE, SETDB1
CN Gain	chr15	96688160	100892927	0.00127384	ADAMTS17, ARRDC4, FAM169B, IGF1R, LRRC28, LYSMD4, MEF2A, NR2F2, PGPEP1L, SPATA41, SPATA8, SYNM, TTC23
CN Loss	chr18	20869832	78077248	1.44312e-10	AC034110.1, ACAA2, ALPK2, ANKRD29, AQP4, ASXL3, ATP5A1, ATP8B1, B4GALT6, BCL2, BCL2, C18orf21, C18orf25, C18orf32, C18orf54, C18orf63, C18orf8, CABYR, CBLN2, CCBE1, CCDC102B, CCDC11, CCDC178, CCDC178, CCDC68, CD226, CDH19, CDH2, CDH20, CDH7, CELF4, CHST9, CNDP1, CNDP2, CPLX4, CTD-2008L17.2, CTIF, CXXC1, CYB5A, DCC, DCC, DHFRP1, DOK6, DSC1, DSC2, DSC3, DSEL, DSG1, DSG2, DSG3, DSG4, DTNA, DYM, DYNA…
CN Gain	chr1	156802505	156925871	0.00971928	ARHGEF11, INSRR, LRRC71, NTRK1, PEAR1
CN Loss	chr20	60522288	60586290	0.0018364	TAF4
CN Gain	chr3	164189791	165032990	0.00413114	SI, SLITRK3
CN Gain	chr1	150621010	150859105	0.00555513	ARNT, CTSK, CTSS, GOLPH3L, HORMAD1
High Copy Gain	chr17	44162081	44784816	4.38097e-12	ARL17A, ARL17B, KANSL1, KANSL1-AS1, LRRC37A, LRRC37A2, NSF
CN Gain	chr2	75114523	75226251	0.0064404	HK2, POLE4
CN Gain	chr1	3436558	3503660	0.0071446	MEGF6
CN Gain	chr1	40559252	40559252	0.00998518	PPT1
CN Gain	chr1	40559733	41218252	0.00981188	COL9A2, EXO5, NFYC, PPT1, RIMS3, RLF, RP1-228H13.1, SMAP2, TMCO2, ZFP69, ZFP69B, ZMPSTE24, ZNF684
CN Gain	chr1	41218252	41218252	0.0099795	NFYC
CN Gain	chr17	48622160	48731669	0.00792433	ABCC3, CACNA1G, SPATA20
CN Gain	chr4	126020789	128373904	0.00334265	FAT4
CN Loss	chr1	248645476	248794847	1.10906e-06	OR2G6, OR2T10, OR2T11, OR2T29, OR2T34, OR2T5
CN Gain	chr3	176408949	177449758	0.00595658	TBL1XR1
CN Gain	chr3	177449758	177449758	0.00999723
High Copy Gain	chr22	19077552	24172659	0.000221655	ABHD17AP4, ABHD17AP5, AC002472.13, AC006547.14, AC011718.2, AC023490.1, AIFM3, AP000345.1, ARVCF, BCR, BCRP2, BCRP8, C22orf29, C22orf39, C22orf43, CCDC116, CDC45, CES5AP1, CLDN5, CLTCL1, COMT, CRKL, DGCR14, DGCR2, DGCR6L, DGCR8, FAM230C, GGT2, GGTLC2, GGTLC3, GNAZ, GNB1L, GP1BB, GSC2, GUSBP11, HIC2, HIRA, IGLL1, KLHL22, KLHL22-IT1, LINC00896, LL22NC03-86G7.1, LZTR1, MAPK1, MED15, MRPL40, P2RX6, P…
CN Gain	chr22	40628222	40735103	0.00797663	TNRC6B
Homozygous Copy Loss	chr13	48851492	48865437	0.00421123
CN Gain	chr14	21077606	21349568	0.00505576	ANG, EDDM3A, EDDM3B, OR6S1, RNASE1, RNASE11, RNASE4, RNASE6
CN Gain	chr21	45984311	46005767	0.00990368	KRTAP10-4, KRTAP10-5, TSPEAR
CN Gain	chr21	46005767	46033614	0.00999019	KRTAP10-6, KRTAP10-8, TSPEAR
CN Gain	chr21	46033614	46035783	0.00992176	TSPEAR
CN Gain	chr21	46064006	46064006	0.00998338	TSPEAR
CN Gain	chr22	17437191	17488104	0.00856762	GAB4
Homozygous Copy Loss	chr3	60264295	60329281	0.0044481	FHIT
CN Gain	chr1	152860415	153079422	0.00598615	IVL, SPRR1A, SPRR1B, SPRR2A, SPRR2B, SPRR2D, SPRR2E, SPRR3, SPRR4
High Copy Gain	chr8	43084089	43759154	0.00813582	POTEA
CN Loss	chr5	52335628	52394331	0.00591983	ITGA2, MOCS2
CN Loss	chr3	115323544	116922561	3.09596e-08	BZW1P2, GAP43, LSAMP
CN Gain	chr19	55373864	56933015	0.00397304	BRSK1, CCDC106, COX6B2, CTD-2611O12.6, DNAAF3, EPN1, EPS8L1, FAM71E2, FCAR, FIZ1, GALP, GP6, HSPBP1, IL11, ISOC2, KIR3DL1, KIR3DL2, NAT14, NCR1, NLRP11, NLRP13, NLRP2, NLRP4, NLRP5, NLRP7, NLRP8, NLRP9, PPP1R12C, PPP6R1, PTPRH, RDH13, RFPL4A, RFPL4AL1, RPL28, SBK2, SHISA7, SSC5D, SUV420H2, SYT5, TMEM150B, TMEM190, TMEM238, TMEM86B, TNNI3, TNNT1, U2AF2, UBE2S, ZNF444, ZNF524, ZNF579, ZNF580, ZNF58…
CN Gain	chr4	168676489	169501757	0.0005695	ANXA10, DDX60, DDX60L, PALLD
CN Loss	chr11	89953869	90673239	0.00159584	CHORDC1
CN Gain	chr3	179932615	180184854	0.00634965
CN Gain	chr3	180427275	180627247	0.00638396	CCDC39, FXR1
CN Gain	chr3	182778885	182808308	0.0064391	MCCC1
CN Gain	chr2	26466479	26466479	0.00999113	HADHA, HADHB
CN Gain	chr2	26468525	26468525	0.00999723	HADHB
CN Gain	chr2	27042429	27042429	0.00988923
CN Gain	chr2	37920685	39178668	0.00538892	AC010878.3, ARHGEF33, ATL2, CDC42EP3, CYP1B1, CYP1B1-AS1, DHX57, GALM, GEMIN6, HNRNPLL, MORN2, RMDN2, RPLP0P6, SRSF7
CN Loss	chr15	76445545	76514168	0.00888019	C15orf27, ETFA
CN Loss	chr15	76593684	76670729	0.00891483	ETFA, ISL2, SCAPER
CN Loss	chr15	76765732	76879983	0.00917934	SCAPER
CN Loss	chr15	22752399	68517609	1.48998e-09	AAGAB, AC026150.5, ACTC1, ADAL, ADAM10, ALDH1A2, ANKDD1A, ANKRD63, ANXA2, AP4E1, APBA2, APH1B, AQP9, AQR, ARHGAP11A, ARHGAP11B, ARPP19, ATP10A, ATP8B4, AVEN, B2M, BAHD1, BCL2L10, BLOC1S6, BMF, BNIP2, BUB1B, C15orf41, C15orf43, C15orf48, C15orf52, C15orf53, C15orf54, C15orf56, C15orf57, C15orf62, C2CD4A, C2CD4B, CA12, CAPN3, CASC4, CASC5, CATSPER2, CCNB2, CCNDBP1, CCPG1, CDAN1, CEP152, CGNL1, CGNL…
High Copy Gain	chr19	23262211	33923968	4.55841e-10	AC007773.2, ANKRD27, C19orf12, CCNE1, DPY19L3, NUDT19, PDCD5, PLEKHF1, POP4, RGS9BP, RP11-15H20.6, RPSAP58, TDRD12, TSHZ3, UQCRFS1, URI1, VSTM2B, ZNF254, ZNF507, ZNF536, ZNF675, ZNF681, ZNF724P, ZNF726, ZNF91
CN Loss	chr4	16465187	16749627	0.00904069	LDB2
High Copy Gain	chr18	10195849	11776131	0.00219208	APCDD1, GNAL, NAPG, PIEZO2, RP11-677O4.3
CN Loss	chr18	20060961	20554561	0.00618691	RBBP8
CN Gain	chr3	158265085	158404474	0.00721606	GFM1, LXN, MLF1
High Copy Gain	chr7	39414018	44355048	0.00109954	AC004987.9, AEBP1, BLVRA, C7orf25, CAMK2B, CDK13, COA1, DBNL, GCK, GLI3, HECW1, HECW1-IT1, INHBA, MPLKIP, MRPL32, MRPS24, MYL7, PGAM2, POLD2, POLM, POLR2J4, POU6F2, PSMA2, RALA, RASA4CP, RWDD4P2, SPDYE1, STK17A, SUGCT, UBE2D4, URGCP, YAE1D1, YKT6
CN Loss	chr3	106116397	110266085	0.0016968	BBX, CCDC54, CD47, DPPA2, DPPA4, DZIP3, GUCA1C, HHLA2, IFT57, KIAA1524, MORC1, MYH15, RETNLB, RP11-702L6.4, TRAT1
CN Loss	chr19	22605907	28271107	2.42276e-05	CTC-451A6.4, RP11-15H20.6, RPSAP58, ZNF254, ZNF492, ZNF675, ZNF681, ZNF724P, ZNF726, ZNF849P, ZNF91, ZNF98, ZNF99
CN Gain	chr11	64958006	83164749	2.41891e-06	AAMDC, ACER3, ACY3, ADRBK1, AIP, ALDH3B1, ALDH3B2, ALG8, ANAPC15, ANKRD13D, ANO1, ANO1, AP000593.5, AP001372.2, AQP11, ARAP1, ARHGEF17, ARRB1, ATG16L2, B3GNT1, B3GNT6, BANF1, BBS1, BRMS1, C11orf24, C11orf30, C11orf68, C11orf72, C11orf80, C11orf86, C2CD3, CABP2, CABP4, CAPN1, CAPN5, CARNS1, CATSPER1, CCDC85B, CCDC87, CCND1, CCS, CD248, CDC42EP2, CDK2AP2, CFL1, CHKA, CHRDL2, CLCF1, CLNS1A, CLPB, CN…
CN Gain	chr22	19889622	19912034	0.00924244	TXNRD2
CN Gain	chr5	9087765	9279789	0.00670666	SEMA5A
CN Gain	chr5	8748744	9084216	0.00402304	SEMA5A
CN Gain	chr2	29535242	29535242	0.00641119	ALK
CN Gain	chr11	105359784	105389816	0.00850345
CN Gain	chr2	85981877	86160801	0.00147668	ATOH8, ST3GAL5
High Copy Gain	chr1	197928518	198303042	0.00565733	NEK7
CN Gain	chr19	37541135	37598266	0.00736736	ZNF420, ZNF585A
CN Gain	chr11	101254546	105260494	0.000740381	ANGPTL5, AP000619.5, BIRC2, BIRC3, C11orf70, CARD16, CARD17, CASP1, CASP12, CASP4, CASP5, DCUN1D5, DDI1, DYNC2H1, KIAA1377, MMP1, MMP10, MMP12, MMP13, MMP20, MMP27, MMP3, MMP7, MMP8, PDGFD, RP11-693N9.2, TMEM123, TRPC6, YAP1
CN Gain	chr17	21114396	25407114	4.2037e-05	C17orf103, C17orf51, FAM27L, KCNJ12, MAP2K3, MTRNR2L1, TMEM11
CN Gain	chr17	20182428	20779023	0.000815454	CCDC144CP, CCDC144NL, CDRT15L2, FAM106B, KRT16P3, LGALS9B, MEIS3P2, SPECC1, U6, UPF3AP2, USP32P3
CN Gain	chr1	150498835	150502604	0.00960754
CN Gain	chr2	15531536	15569372	0.00768621	NBAS
CN Loss	chr12	111504601	111630853	0.00414433	CUX2
CN Loss	chr6	65223031	65276455	0.00600687	EYS
CN Gain	chr2	77298434	84045879	0.000236332	CTNNA2, LRRTM1, LRRTM4, REG1A, REG1B, REG1P, REG3A, REG3G
Homozygous Copy Loss	chr2	200188165	200345516	0.000429794	SATB2, SATB2-AS1
High Copy Gain	chr4	69521133	69602160	0.000859526	UGT2B15
CN Gain	chr2	72545340	72545340	0.00989425	EXOC6B
CN Gain	chr2	71599377	71994929	0.00588829	DYSF, ZNF638
CN Gain	chr17	17250345	17285546	0.00465249	NT5M
CN Gain	chr5	46204889	49519999	0.0061608
CN Gain	chr22	33700322	33796128	0.00928455	LARGE
CN Gain	chr22	33994899	33998997	0.00924963	LARGE
CN Gain	chr22	35810240	35863727	0.00760689	MCM5
High Copy Gain	chr16	65785173	66150830	0.00498207
CN Gain	chr2	27516030	28026256	0.00353044	C2orf16, CCDC121, EIF2B4, FNDC4, GCKR, GPN1, GTF3C2, IFT172, KRTCAP3, MPV17, MRPL33, NRBP1, PPM1G, RBKS, SLC4A1AP, SNX17, SUPT7L, TRIM54, UCN, ZNF512, ZNF513
CN Gain	chr22	24155597	24159887	0.00875729	SMARCB1
CN Gain	chr22	17808047	17987896	0.00493976	CECR2
CN Gain	chr1	157837264	157888321	0.00599424	CD5L
CN Loss	chr3	115262859	115262859	0.0099849
CN Gain	chr19	37318891	37539323	0.004059	ZNF345, ZNF420, ZNF568, ZNF790, ZNF829
CN Loss	chr1	1050838	1917756	3.89039e-08	ACAP3, ANKRD65, ATAD3A, ATAD3B, ATAD3C, AURKAIP1, B3GALT6, C1orf159, C1orf222, CALML6, CCNL2, CDK11A, CDK11B, CPSF3L, DVL1, FAM132A, GLTPD1, GNB1, MIB2, MMP23A, MMP23B, MRPL20, MXRA8, NADK, PUSL1, RP4-758J18.2, SCNN1D, SDF4, SLC35E2, SLC35E2B, SSU72, TAS1R3, TMEM240, TMEM52, TMEM88B, TNFRSF18, TNFRSF4, TTLL10, TTLL10-AS1, UBE2J2, VWA1
High Copy Gain	chr13	112041833	112285178	0.00737578
High Copy Gain	chr15	90835031	91011157	0.00530827	IQGAP1, ZNF774
CN Loss	chr6	61000000	62240979	3.00601e-05
CN Gain	chr12	34126735	38838006	0.000923044	ALG10, ALG10B
CN Loss	chr2	61659376	61689883	0.000687523	USP34
CN Gain	chr14	47719716	69558624	2.36164e-05	ABHD12B, ACTR10, AKAP5, AP5M1, ARF6, ARID4A, ATG14, ATL1, ATP5S, BMP4, C14orf105, C14orf166, C14orf182, C14orf183, C14orf37, C14orf39, CCDC175, CDKL1, CDKN3, CGRRF1, CHURC1, CNIH1, CTD-2302E22.1, DAAM1, DACT1, DDHD1, DHRS7, DLGAP5, DNAAF2, ERO1L, ESR2, EXOC5, EXOC5, FAM71D, FBXO34, FERMT2, FNTB, FRMD6, FUT8, GCH1, GMFB, GNG2, GNPNAT1, GPHB5, GPHN, GPR135, GPR137C, GPX2, HIF1A, HMGB1P14, HSPA2, JK…
CN Loss	chr6	63687733	63993427	0.00355879	FKBP1C, LGSN
High Copy Gain	chr20	62476441	62530392	0.00889357	ABHD16B, DNAJC5, TPD52L2
High Copy Gain	chr7	33144267	39404186	0.00256406	ANLN, AOAH, BBS9, BMPER, DPY19L1, DPY19L2P1, EEPD1, ELMO1, EPDR1, GPR141, HERPUD2, KIAA0895, NME8, NPSR1, NPSR1-AS1, PP13004, RP11-89N17.1, RP9, S100A11P2, SEPT7, SEPT7P3, SFRP4, TBX20
CN Loss	chr18	19838413	20057306	0.00352846	CTAGE1
CN Loss	chr12	99776119	99814167	1.53194e-09	ANKS1B
Homozygous Copy Loss	chr13	48905939	49615629	1.8913e-07	CYSLTR2, FNDC3A, LPAR6, PSME2P2, RB1, RCBTB2
CN Loss	chr22	24383901	24405369	0.00691257	GSTT1
CN Loss	chr3	96432726	101306571	5.98829e-05	ABI3BP, ARL6, CLDND1, CMSS1, COL8A1, CPOX, CRYBG3, DCBLD2, EPHA6, FAM172BP, FILIP1L, GPR128, GPR15, IMPG2, LNP1, MINA, NIT2, OR5AC2, OR5H1, OR5H14, OR5H15, OR5H2, OR5H6, OR5K1, OR5K2, OR5K3, OR5K4, PCNP, RP11-144C15.1, RP11-234A1.1, SENP7, ST3GAL6, TBC1D23, TFG, TMEM30C, TMEM45A, TOMM70A, TRMT10C
High Copy Gain	chr2	85651975	88339299	0.000848782	AC093616.4, AC125232.1, ATOH8, C2orf68, CD8A, CD8B, CHMP3, GGCX, GNLY, IMMT, KDM3A, KRCC1, MAT2A, MRPL35, PLGLB1, PLGLB2, POLR1A, PTCD3, REEP1, RGPD1, RGPD2, RMND5A, RNF103, RNF181, SFTPB, SH2D6, ST3GAL5, TMEM150A, USP39, VAMP5, VAMP8
CN Loss	chr22	29889763	29889763	0.00800093
High Copy Gain	chr7	44376727	54672924	0.00111793	ABCA13, AC004453.8, AC006024.4, ADCY1, C7orf57, C7orf65, C7orf69, C7orf72, CCM2, COBL, DDC, DDX56, FIGNL1, GRB10, GS1-179L18.1, H2AFV, HUS1, IGFBP1, IGFBP3, IKZF1, LINC00525, MYO1G, NACAD, NPC1L1, NUDCD3, OGDH, PKD1L1, POM121L12, PPIA, PURB, RAMP3, SEPT7P2, SNHG15, SUN3, TBRG4, TMED4, TNS3, UPP1, VWC2, ZMIZ2, ZPBP
Homozygous Copy Loss	chr13	49643815	49852403	0.00427672	CDADC1, FNDC3A, MLNR
Homozygous Copy Loss	chr13	49889677	50174292	0.00427672	CAB39L, PHF11, RCBTB1, SETDB2
Homozygous Copy Loss	chr5	166590554	166986484	0.00383166	TENM2
CN Loss	chr12	127320071	128788105	0.00405922	TMEM132C
CN Gain	chr6	31282347	31322987	0.00499667	HLA-B
CN Gain	chr6	31279409	31279409	0.00863191
CN Gain	chr17	44162081	45506133	4.09754e-13	ARL17A, ARL17B, CDC27, EFCAB13, GOSR2, ITGB3, KANSL1, KANSL1-AS1, LRRC37A, LRRC37A2, MYL4, NSF, RPRML, WNT3, WNT9B
High Copy Gain	chr7	44355048	44355048	0.00999324	CAMK2B
CN Gain	chr3	147012624	147170464	0.00480642	ZIC1, ZIC4
CN Gain	chr19	48595822	49292871	0.0022532	C19orf68, CA11, CARD8, CCDC114, CYTH2, DBP, EMP3, FAM83E, FGF21, FUT1, FUT2, GRIN2D, GRWD1, IZUMO1, KCNJ14, KDELR1, LIG1, LMTK3, MAMSTR, NTN5, PLA2G4C, RASIP1, RPL18, SEC1P, SPACA4, SPHK2, SULT2B1, SYNGR4, TMEM143, ZNF114
CN Gain	chr1	156679908	156735318	0.00597794	HDGF, ISG20L2, MRPL24, PRCC, RRNAD1
High Copy Gain	chr4	153247529	167732693	6.41557e-05	ARFIP1, ASIC5, C4orf45, C4orf46, CTSO, DCHS2, ETFDH, FAM198B, FBXW7, FGA, FGB, FGG, FHDC1, FNIP2, FSTL5, GLRB, GRIA2, GRIA2, GUCY1A3, GUCY1B3, KIAA0922, LRAT, MAP9, MIR4453, MND1, NPY2R, PDGFC, PLRG1, PPID, RAPGEF2, RBM46, RNF175, RP11-206F17.2, RXFP1, SFRP2, TDO2, TIGD4, TLR2, TMEM144, TMEM154, TRIM2
Homozygous Copy Loss	chr7	78116484	78135873	0.00427672	MAGI2
High Copy Gain	chr16	64644930	65047155	0.00524454	CDH11
High Copy Gain	chr16	65314718	65343436	0.00508989
CN Gain	chr1	156995959	157447209	0.00562651	ARHGEF11, ETV3, ETV3L
CN Gain	chr3	144234620	144672736	0.00743922
CN Loss	chr2	203303328	243199373	8.01469e-12	AAMP, ABCA12, ABCB6, ABI2, AC007679.4, AC009302.2, AC010731.4, AC010980.2, AC011737.2, AC079834.1, AC105760.3, AC114812.5, ACADL, ACKR3, ACSL3, ADAM23, AGAP1, AGFG1, ALPI, ALPP, ALPPL2, ANKZF1, AP1S3, ARL4C, ARMC9, ARPC2, ASB18, ASIC4, ATG16L1, ATG9A, ATIC, B3GNT7, BANF1P3, BARD1, BCS1L, BMPR2, C2orf57, C2orf62, C2orf72, C2orf80, C2orf82, C2orf83, CAB39, CARF, CCDC108, CCDC140, CCL20, CCNYL1, CD2…
CN Gain	chr6	1232693	1234895	0.00714735
CN Loss	chr1	205912160	206310500	0.00971085	AVPR1B, C1orf186, FAM72A, SLC26A9
CN Loss	chr1	206310500	206310500	0.00997657
CN Gain	chr3	165083668	165535595	0.00424939	BCHE
CN Gain	chr3	160372229	160424201	0.00703558	ARL14
CN Loss	chr19	8799349	9270780	0.00426643	ACTL9, MBD3L1, MUC16, OR1M1, OR2Z1, OR7G1, OR7G2, OR7G3, ZNF317, ZNF558
CN Loss	chr19	29068277	29086960	0.00692083
Homozygous Copy Loss	chr3	189362262	189371001	2.03817e-05	TP63
CN Loss	chr11	54794369	55011170	0.000144046
CN Loss	chr22	18629728	18638593	0.00207934	USP18
CN Gain	chr22	30048009	30539484	0.00538434	ASCC2, CABP7, HORMAD2, MTMR3, NF2, UQCR10, ZMAT5
CN Gain	chr22	23629253	24122171	0.00820514	AP000345.1, BCR, C22orf15, C22orf43, CES5AP1, CHCHD10, GUSBP11, IGLL1, MMP11, RGL4, VPREB3, ZDHHC8P1, ZNF70
CN Loss	chr1	210969438	210969438	0.00999353	KCNH1
CN Gain	chr3	195715233	195752536	0.00665185	SDHAP1
CN Loss	chr5	52945186	52965355	0.00980071	NDUFS4
CN Loss	chr5	52965355	52965355	0.00994421	NDUFS4
CN Loss	chr5	53160262	53281392	0.00971604	ARL15
CN Loss	chr5	53281392	53281392	0.00993811	ARL15
CN Loss	chr5	53367067	53367067	0.00996754	ARL15
CN Gain	chr22	29849958	30021266	0.00538892	NEFH, NF2, NIPSNAP1, RFPL1S, THOC5
CN Gain	chr22	33237557	33237557	0.00925685	SYN3, TIMP3
High Copy Gain	chr4	144574490	144574490	0.00815883	FREM3
CN Loss	chr22	42379089	42626971	0.0019149	CYP2D6, FAM109B, NAGA, NDUFA6, SEPT3, SMDT1, TCF20, WBP2NL
CN Gain	chr5	4542498	4702287	0.00620931
CN Gain	chr4	128373904	128850532	0.00956495	HSPA4L, INTU, MFSD8, PLK4, RP11-50D9.1, SLC25A31
CN Gain	chr16	34449046	34765336	5.67398e-06
CN Gain	chr4	124639736	125750479	0.00345698	ANKRD50
CN Gain	chr5	3079584	3094688	0.00984641
CN Loss	chr3	121638597	121747779	0.00200074	ILDR1, SLC15A2
CN Gain	chr4	123483923	123899450	0.00609619	BBS12, FGF2, IL21, NUDT6, SPATA5
CN Loss	chr3	118157288	118667265	0.00993811	IGSF11
CN Loss	chr3	118667265	119102462	0.00588997	ARHGAP31, B4GALT4, C3orf30, IGSF11, UPK1B
CN Loss	chr3	119308957	119337607	0.0060638	PLA1A
CN Loss	chr3	119344578	119546676	0.0059274	COX17, GSK3B, MAATS1, NR1I2, PLA1A, POPDC2
CN Loss	chr3	119554322	119609639	0.00595011	GSK3B
CN Gain	chr3	185847360	185895114	0.00659064	DGKG
CN Loss	chr19	9273992	9284252	0.00426643	ZNF317
CN Gain	chr17	81006309	81195210	0.00654422	AC139099.3, B3GNTL1, METRNL
CN Gain	chr19	54872737	55290905	0.00669851	CDC42EP5, KIR2DL1, KIR2DL3, KIR2DL4, KIR3DL1, KIR3DL3, KIR3DX1, LAIR1, LAIR2, LENG8, LENG9, LILRA1, LILRA2, LILRB1, LILRB4, TTYH1
CN Gain	chr2	2009216	2016948	0.00799961	MYT1L
CN Gain	chr2	47661478	47688337	0.00677728	MSH2
CN Gain	chr2	47897923	48039273	0.0066169	FBXO11, MSH6
CN Gain	chr18	25810296	26051381	0.0066342
CN Loss	chr21	45500299	45502971	0.00602382	TRAPPC10
CN Gain	chr1	6308841	6401746	0.00742334	ACOT7, GPR153
CN Gain	chr3	183403557	185787065	0.0038877	ABCC5, ABCF3, ALG3, AP2M1, C3orf65, C3orf70, CAMK2N2, CHRD, CLCN2, DVL3, ECE2, EHHADH, EIF2B5, EIF4G1, EPHB3, ETV5, FAM131A, HSP90AA5P, HTR3C, HTR3D, HTR3E, IGF2BP2, LIPH, MAGEF1, MAP3K13, MAP6D1, PARL, POLR2H, PSMD2, RP11-315J22.5, SENP2, THPO, TMEM41A, TRA2B, VPS8, VWA5B2, YEATS2
CN Loss	chr3	122967200	123136653	0.00989693	ADCY5, SEC22A
CN Loss	chr3	123136653	123136653	0.0099962	ADCY5
CN Loss	chr3	123209201	123209201	0.00997333
CN Loss	chr3	123338210	123564617	0.00574182	MYLK
CN Loss	chr3	123564617	123564617	0.0099849	MYLK
CN Loss	chr3	123830913	123830913	0.0099849	KALRN
CN Loss	chr3	123954638	124061608	0.00981883	KALRN
CN Loss	chr3	124063600	124072842	0.00990877	KALRN
CN Loss	chr3	124135370	124230643	0.00986714	KALRN
CN Loss	chr3	124230643	124230643	0.00994995	KALRN
CN Loss	chr3	124272808	124272808	0.0099962	KALRN
CN Loss	chr3	124366061	124366061	0.0099962	KALRN
High Copy Gain	chr7	54678002	62662219	0.00200441	CCT6A, CHCHD2, EGFR, FKBP9L, GBAS, GUSBP12, LANCL2, MRPS17, NUPR1L, PHKG1, PSPH, RP11-548K12.1, SEC61G, SEPT14, SUMF2, SUMO2P3, VOPP1, ZNF479, ZNF713, ZNF716
CN Gain	chr1	158032176	158954568	0.00127845	CD1A, CD1B, CD1C, CD1D, CD1E, KIRREL, MNDA, OR10AA1P, OR10K1, OR10K2, OR10R2, OR10T2, OR10X1, OR10Z1, OR6K2, OR6K3, OR6K4P, OR6K6, OR6N1, OR6N2, OR6P1, OR6Y1, PYHIN1, SPTA1
CN Gain	chr2	28032370	28259622	0.00606458	BRE, MRPL33, RBKS
CN Gain	chr2	29011302	29469112	0.00601806	ALK, C2orf71, CLIP4, FAM179A, PPP1CB, SPDYA, TRMT61B, WDR43
CN Gain	chr2	30177231	30937541	0.00611442	LBH, LCLAT1, YPEL5
CN Gain	chr2	31026757	31557425	0.00601018	CAPN13, CAPN14, EHD3, GALNT14, XDH
CN Gain	chr2	31561350	31789085	0.00604368	SRD5A2, XDH
CN Gain	chr2	31791743	32509649	0.00585785	DPY30, KRT18P52, MEMO1, NLRC4, SLC30A6, SPAST, SRD5A2, YIPF4
CN Gain	chr2	32509649	32525032	0.00996814	YIPF4
CN Loss	chr15	73702998	76439562	0.00132505	ARID3B, C15orf27, C15orf39, C15orf59, C15orf60, CCDC33, CD276, CLK3, COMMD4, COX5A, CPLX3, CSK, CSPG4, CYP11A1, CYP1A1, CYP1A2, EDC3, FAM219B, FBXO22, GOLGA6A, GOLGA6C, GOLGA6D, IMP3, ISLR, ISLR2, LMAN1L, LOXL1, MAN2C1, MIR4313, MPI, NEIL1, NPTN, NRG4, ODF3L1, PML, PPCDC, PTPN9, RP11-247C2.1, RP11-24M17.5, RPP25, SCAMP2, SCAMP5, SEMA7A, SIN3A, SNUPN, SNX33, STOML1, STRA6, TBC1D21, UBE2Q2, UBL7, U…
CN Gain	chr11	100192865	100899224	0.00396648	ARHGAP42, CNTN5, TMEM133
CN Gain	chr20	47309741	61646534	0.000350983	ADNP, ANKRD60, APCDD1L, ARFGEF2, ATP9A, AURKA, B4GALT5, BCAS1, BCAS4, BMP7, C20orf85, CASS4, CBLN4, CEBPB, CSE1L, CSTF1, CTCFL, CYP24A1, DDX27, DOK5, DPM1, FAM209A, FAM209B, FAM210B, FAM65C, HMGB1P1, KCNB1, KCNG1, MC3R, MOCS3, MTRNR2L3, NFATC2, NPEPL1, PARD6B, PCK1, PFDN4, PMEPA1, PPP4R1L, PREX1, PTGIS, PTPN1, RAB22A, RAE1, RBM38, RNF114, RP13-379L11.2, RP4-800J21.3, RPL12P4, RTFDC1, SALL4, SLC9A…
CN Gain	chr2	27073627	27374462	0.0058426	ABHD1, AGBL5, C2orf53, CGREF1, DPYSL5, EMILIN1, KHK, MAPRE3, OST4, PREB, TCF23, TMEM214
CN Gain	chr3	167492721	168827026	0.00406936	EGFEM1P, GOLIM4, MECOM, SERPINI1
CN Loss	chr15	77016143	77271063	0.00555475	RCN2, SCAPER
CN Gain	chr1	42663068	43854713	0.0056598	C1orf210, C1orf50, CCDC23, CCDC30, CDC20, CLDN19, EBNA1BP2, ELOVL1, ERMAP, FAM183A, FOXJ3, LEPRE1, MED8, MPL, PPCS, PPIH, RIMKLA, SLC2A1, TIE1, TMEM125, TMSB4XP1, WDR65, YBX1, ZMYND12, ZNF691
CN Gain	chr1	3538550	6028869	0.000423505	AJAP1, C1orf174, CCDC27, CEP104, DFFB, LRRC47, NPHP4, SMIM1, TP73, TP73-AS1, TPRG1L, WRAP73
CN Loss	chr15	78676026	79909188	0.005361	ADAMTS7, ANKRD34C, CHRNA3, CHRNA5, CHRNB4, CTSH, HYKK, IREB2, KIAA1024, MORF4L1, PSMA4, RASGRF1, RP11-160C18.4, RP11-16K12.1, TMED3
CN Gain	chr4	157316033	157494065	0.00830836
CN Gain	chr1	151367069	152755462	0.000316384	C1orf68, C2CD4D, CELF3, CGN, CRCT1, CRNN, FLG, FLG2, HRNR, KPRP, LCE1F, LCE2A, LCE2B, LCE2C, LCE2D, LCE3A, LCE3B, LCE3C, LCE3D, LCE3E, LCE4A, LCE5A, LINC00302, LINGO4, MRPL9, OAZ3, POGZ, PSMB4, RIIAD1, RORC, RPTN, S100A10, S100A11, SNX27, TCHH, TCHHL1, TDRKH, THEM4, THEM5, TUFT1
CN Gain	chr19	56950263	58591783	0.000303734	AURKC, C19orf18, CTD-2368P22.1, DUXA, PEG3, TRAPPC2P1, USP29, VN1R1, ZFP28, ZIK1, ZIM2, ZIM3, ZNF134, ZNF135, ZNF154, ZNF17, ZNF211, ZNF256, ZNF264, ZNF304, ZNF416, ZNF417, ZNF418, ZNF419, ZNF460, ZNF470, ZNF471, ZNF530, ZNF543, ZNF547, ZNF548, ZNF549, ZNF550, ZNF551, ZNF552, ZNF586, ZNF587, ZNF587B, ZNF606, ZNF667, ZNF667-AS1, ZNF671, ZNF71, ZNF749, ZNF772, ZNF773, ZNF776, ZNF805, ZNF814, ZNF835…
CN Loss	chr9	0	68151440	9.68323e-14	AC129778.2, ACER2, ACO1, ADAMTSL1, AK3, ALDH1B1, ANKRD18A, ANKRD18B, ANKRD20A2, ANKRD20A3, ANXA2P2, APTX, AQP3, AQP7, AQP7P3, ARHGEF39, ARID3C, ATP8B5P, B4GALT1, BAG1, BNC2, BX005214.1, BX649563.4, C9orf131, C9orf24, C9orf53, C9orf66, C9orf72, CA9, CAAP1, CBWD1, CBWD7, CCDC107, CCDC171, CCIN, CCL19, CCL21, CCL27, CD274, CD72, CDC37L1, CDKN2A, CDKN2B, CER1, CHMP5, CLTA, CNTFR, CNTLN, CNTNAP3, CNTN…
CN Gain	chr1	119340353	145401516	3.61096e-07	ADAM30, FAM72B, FAM72D, FCGR1B, HAO2, HMGCS2, HSD3B1, HSD3B2, HSD3BP2, HSD3BP4, NBPF7, NBPF8, NOTCH2, PHGDH, PPIAL4G, REG4, RP11-417J8.6, RP6-206I17.1, SRGAP2C, TBX15, WARS2, ZNF697
CN Gain	chr1	100709224	101215575	0.0059608	CDC14A, DBT, GPR88, RP11-305E17.4, RTCA, VCAM1
CN Gain	chr1	101222653	101356064	0.00607842	EXTL2
CN Gain	chr5	7029208	8701643	0.000704341	ADCY2, C5orf49, FASTKD3, MIR4458HG, MTRR
CN Gain	chr2	9633623	15310632	0.000458209	AC018463.5, AC062028.1, ADAM17, ATP6V1C2, C2orf48, C2orf50, CYS1, E2F6, GREB1, GRHL1, HPCAL1, IAH1, KCNF1, KLF11, LPIN1, NOL10, NTSR2, ODC1, PDIA6, PQLC3, RN7SL832P, ROCK2, RRM2, TAF1B, TRIB2, YWHAQ
CN Loss	chr6	382556	386134	0.000590683
CN Gain	chr1	26756217	27042054	0.00979152	ARID1A, DHDDS, HMGN2, RPS6KA1
Homozygous Copy Loss	chr17	26827819	26848243	0	FOXN1, RP11-192H23.4
CN Gain	chr1	26508244	26508244	0.00976896	CNKSR1
Homozygous Copy Loss	chr6	102126368	102490709	0.000309166	GRIK2
CN Gain	chr1	109635347	109660979	0.00578016	C1orf194, KIAA1324, SCARNA2, TMEM167B
CN Gain	chr1	109660979	109940472	0.00963559	CELSR2, KIAA1324, MYBPHL, PSRC1, SARS, SORT1
CN Loss	chr20	0	2411610	4.79388e-07	ANGPT4, C20orf202, C20orf96, CSNK2A1, DEFB125, DEFB126, DEFB127, DEFB128, DEFB129, DEFB132, FAM110A, FKBP1A, NRSN2, NSFL1C, PDYN, PSMF1, RAD21L1, RBCK1, RPS10L, RSPO4, SCRT2, SDCBP2, SIRPA, SIRPB1, SIRPB2, SIRPD, SIRPG, SLC52A3, SNPH, SOX12, SRXN1, STK35, TBC1D20, TCF15, TGM3, TGM6, TMEM74B, TRIB3
CN Gain	chr17	20938869	20971877	0.00868744	USP22
Homozygous Copy Loss	chr10	68075533	68115997	9.68639e-06	CTNNA3
CN Loss	chr3	110499810	115048944	0.000975092	ABHD10, ATG3, ATP6V1A, BOC, BTLA, C3orf17, C3orf52, CCDC80, CD200, CD200R1, CD200R1L, CD96, DRD3, GCSAM, GRAMD1C, GTPBP8, KIAA1407, KIAA2018, NAA50, PHLDB2, PLCXD2, PVRL3, QTRTD1, RP11-553A10.1, SIDT1, SLC35A5, SLC9C1, SPICE1, TAGLN3, TIGIT, TMPRSS7, WDR52, ZBED2, ZBTB20, ZDHHC23, ZNF80
CN Gain	chr19	37772777	37772777	0.00762804
High Copy Gain	chr19	35587657	35660656	0.00710669	FXYD1, FXYD3, FXYD5, FXYD7, HPN-AS1, LGI4
CN Gain	chr1	157507532	157507532	0.00999723	FCRL5
CN Gain	chr1	157539643	157539643	0.00999723
CN Gain	chr1	157712304	157712304	0.00999723
CN Gain	chr1	105163736	105593761	0.00215652
Homozygous Copy Loss	chr3	60342981	60554537	1.72256e-05	FHIT
High Copy Gain	chr20	22379081	22502274	0.00478643
CN Loss	chr22	24137214	24233527	0.000984814	DERL3, SLC2A11, SMARCB1
CN Gain	chr20	38711511	46274028	0.000426656	ADA, C20orf62, CHD6, EMILIN3, FITM2, GDAP1L1, GTSF1L, HNF4A, IFT52, JPH2, KCNK15, L3MBTL1, LPIN3, MAFB, MYBL2, OSER1, PABPC1L, PKIG, PLCG1, PPIAP21, PTPRT, R3HDML, RIMS4, SERINC3, SGK2, SRSF6, STK4, TOMM34, TOP1, TOX2, TTPAL, WISP2, YWHAB, ZHX3
CN Gain	chr14	21360683	44574044	3.14506e-05	ABHD4, ACIN1, ADCY4, AJUBA, AKAP6, AP1G2, AP4S1, ARHGAP5, ARHGEF40, BAZ1A, BCL2L2, BNIP3P1, BRMS1L, BRMS1L, C14orf119, C14orf164, C14orf23, C14orf93, CBLN3, CDH24, CEBPE, CFL2, CHD8, CHMP4A, CIDEB, CLEC14A, CMA1, CMTM5, COCH, COCH, CPNE6, CTAGE5, CTSG, DAD1, DCAF11, DHRS1, DHRS2, DHRS4, DHRS4-AS1, DHRS4L2, DPPA3P2, DTD2, EAPP, EFS, EGLN3, EMC9, FAM177A1, FBXO33, FITM1, FOXA1, FOXG1, G2E3, GEMIN2,…
CN Gain	chr2	97100176	97193836	0.00948829	NEURL3
CN Gain	chr1	54908455	55091815	0.00606103	ACOT11, FAM151A
CN Gain	chr6	36634650	52360056	1.25446e-06	AARS2, ABCC10, ANKRD66, APOBEC2, BTBD9, BYSL, C6orf132, C6orf141, C6orf223, C6orf226, C6orf89, CAPN11, CCDC167, CCND3, CD2AP, CDC5L, CDKN1A, CENPQ, CLIC5, CMTR1, CNPY3, CPNE5, CRIP3, CRISP1, CRISP2, CRISP3, CUL7, CUL9, CYP39A1, DAAM2, DEFB110, DEFB112, DEFB113, DEFB114, DLK2, DNAH8, DNPH1, ENPP4, ENPP5, FGD2, FOXP4, FRS3, GLO1, GLP1R, GLTSCR1L, GLYATL3, GNMT, GPR110, GPR111, GPR115, GPR116, GTPBP…
High Copy Gain	chr14	88257206	88294504	0.00648066
CN Gain	chr20	11231893	11317079	0.00930068
CN Gain	chr1	115352717	116400578	0.00205703	CASQ2, NGF, NHLH2, SYCP1, TSHB, TSPAN2, VANGL1
High Copy Gain	chr15	91430334	101913552	1.27679e-07	ADAMTS17, ALDH1A3, ARRDC4, ASB7, C15orf32, CERS3, CHD2, FAM169B, FAM174B, FES, HDDC3, HMGN1P38, IGF1R, LINS, LRRC28, LYSMD4, MAN2A2, MCTP2, MEF2A, NR2F2, PGPEP1L, PRC1, RCCD1, RGMA, RP11-66B24.2, RP11-66B24.7, RP11-66B24.8, SLCO3A1, SPATA41, SPATA8, ST8SIA2, SV2B, SYNM, TTC23, UNC45A, VPS33B
CN Loss	chr22	36225724	36273413	0.00715094	RBFOX2
CN Loss	chr22	36626865	36644056	0.0073016	APOL2
CN Loss	chr22	36677230	36686654	0.00738123	MYH9
CN Loss	chr22	36956020	37289580	0.00672454	CACNG2, IFT27, NCF4, PVALB
CN Loss	chr1	207702610	207751838	0.0061653	CR1
CN Gain	chr6	57364588	57605637	0.00288619	PRIM2
CN Gain	chr6	298560	375947	0.00243191	DUSP22
CN Loss	chr1	224532178	225954241	0.0019981	CNIH3, CNIH4, DNAH14, ENAH, LBR, WDR26
CN Loss	chr20	61738173	63025520	4.07489e-07	ABHD16B, ARFGAP1, ARFRP1, BIRC7, C20orf195, C20orf201, CHRNA4, COL20A1, DNAJC5, EEF1A2, GMEB2, HELZ2, KCNQ2, LIME1, MYT1, NKAIN4, NPBWR2, OPRL1, PCMTD2, PPDPF, PRPF6, PTK6, RGS19, RTEL1, SAMD10, SLC2A4RG, SOX18, SRMS, STMN3, TCEA2, TNFRSF6B, TPD52L2, UCKL1, YTHDF1, ZBTB46, ZGPAT, ZNF512B
CN Gain	chr20	8792599	8792599	0.00999783	PLCB1
CN Gain	chr20	9378793	11180366	0.00140614	ANKEF1, C20orf187, LAMP5, MKKS, PAK7, PLCB4, RP5-1099D15.1, SLX4IP, SNAP25
CN Gain	chr2	86863077	89129064	0.000375064	AC093616.4, AC125232.1, CD8A, CD8B, CHMP3, EIF2AK3, FABP1, FOXI3, KRCC1, PLGLB1, PLGLB2, RGPD1, RGPD2, RMND5A, RPIA, SMYD1, TEX37, THNSL2
CN Gain	chr2	35066897	35066897	0.0099737
CN Gain	chr5	10003970	10103889	0.00665185
CN Gain	chr1	25358323	25432267	0.0062017
Homozygous Copy Loss	chr17	39422360	39431685	4.4814e-09
CN Loss	chr4	0	13528362	1.79716e-06	ABCA11P, ABLIM2, AC092535.3, AC097381.1, AC226119.5, ACOX3, ADD1, ADRA2C, AFAP1, ALG1L14P, ALG1L3P, ALG1L7P, ATP5I, BLOC1S4, C4orf48, C4orf50, C4orf6, CCDC96, CPLX1, CPZ, CRIPAK, CRMP1, CTBP1, CTBP1-AS2, CYTL1, DEFB131, DGKQ, DOK7, DRD5, EVC, EVC2, FAM193A, FAM53A, FAM90A26, FGFR3, FGFRL1, GAK, GPR78, GRK4, GRPEL1, HAUS3, HGFAC, HMX1, HTRA3, HTT, IDUA, JAKMIP1, KIAA0232, LETM1, LRPAP1, LYAR, MAEA…
CN Gain	chr4	42914812	43187666	0.00436629	GRXCR1
CN Loss	chr6	252933	323333	7.85703e-12	DUSP22
CN Loss	chr5	1268155	1286016	2.87065e-07	TERT
High Copy Gain	chr4	52686800	68865584	4.54888e-10	AASDH, CEP135, CHIC2, CLOCK, DCUN1D4, EPHA5, ERVMER34-1, EXOC1, FIP1L1, GSX2, HOPX, IGFBP7, KDR, KIAA1211, KIT, LNX1, LPHN3, LPHN3, LRRC66, NMU, NOA1, PAICS, PDCL2, PDGFRA, POLR2B, PPAT, RASL11B, REST, RP11-18M17.1, RP11-396M11.1, RP11-621K7.1, RP11-807H7.1, RP11-84A1.1, SCFD2, SGCB, SPATA18, SPINK2, SPINK2, SRD5A3, SRP72, TECRL, TMEM165, USP46
Homozygous Copy Loss	chr5	150203220	150221001	0.000429794
CN Gain	chr1	43854713	44609241	0.00326845	ARTN, ATP6V0B, B4GALT2, CCDC24, DPH2, HYI, IPO13, KDM4A, KLF17, MED8, PTPRF, RP11-570P14.1, SLC6A9, ST3GAL3, SZT2
CN Gain	chr3	165574836	165754173	0.00410039
CN Gain	chr4	71518683	71528013	0.00737236	ENAM, IGJ
CN Gain	chr3	188685071	189360084	0.0022181	TP63, TPRG1
CN Loss	chr3	117040933	117119004	0.00178666	LSAMP
High Copy Gain	chr14	97912860	99722084	0.00715748	BCL11B, C14orf177, RP11-76E12.1
Homozygous Copy Loss	chr4	69401700	69543141	0	UGT2B15, UGT2B17
CN Gain	chr12	31267145	31273585	0.00827585	RP11-551L14.1
CN Gain	chr1	156600979	156642384	0.00605766	BCAN, NES
CN Loss	chr17	80913318	81005528	0.00100303	B3GNTL1
CN Gain	chr2	52552181	54051694	0.00446019	CHAC2, ERLEC1, GPR75-ASB3
CN Gain	chr2	54204781	54806168	0.00416694	ACYP2, C2orf73, SPTBN1, TSPYL6
CN Loss	chr7	44405840	44465151	5.2856e-08	NUDCD3
CN Loss	chr1	235589981	248635139	0.000131102	ACTN2, ADSS, AKT3, B3GALNT2, BECN1P1, C1orf100, C1orf101, CEP170, CHML, CHRM3, COX20, DESI2, EDARADD, EFCAB2, ERO1LB, EXO1, FH, FMN2, FMN2, GNG4, GPR137B, GREM2, HEATR1, HNRNPU, HNRNPU-AS1, KIF26B, KMO, LGALS8, LGALS8-AS1, LYST, MAP1LC3C, MTR, NID1, OPN3, PLD5, RGS7, RP11-173A6.2, RPL35P1, RYR2, SDCCAG8, TBCE, WDR64, ZBTB18, ZP4
CN Gain	chr17	49199311	80913318	1.45598e-09	AANAT, AATK, AATK-AS1, ABCA10, ABCA5, ABCA6, ABCA8, ABCA9, AC111155.1, AC138744.2, ACE, ACOX1, AFMID, AKAP1, AMZ2, AMZ2P1, ANKFN1, ANKFN1, APOH, APPBP2, ARMC7, ARSG, ATP5H, AXIN2, AZI1, BAIAP2, BAIAP2-AS1, BCAS3, BCAS3, BIRC5, BPTF, BRIP1, BTBD17, BZRAP1, C17orf47, C17orf58, C17orf64, C17orf67, C17orf72, C17orf77, C17orf80, C17orf82, C17orf99, C1QTNF1, CA10, CA4, CACNG1, CACNG4, CACNG5, CANT1, CA…
CN Gain	chr1	67288052	72768081	0.000165743	ANKRD13C, C1orf141, CTH, DEPDC1, DIRAS3, GADD45A, GNG12, HHLA3, IL12RB2, IL23R, LRRC40, LRRC7, MIER1, NEGR1, PTGER3, RPE65, RPS7P4, SERBP1, SLC35D1, SRSF11, WDR78, WLS, ZRANB2
CN Loss	chr6	65541050	65794431	0.00329	EYS
CN Loss	chr22	23575192	23608944	0.00210839	BCR
CN Loss	chr22	23613650	23637041	0.00401174	BCR
CN Gain	chr6	514967	605785	0.00726638	EXOC2
High Copy Gain	chr6	3015813	5414010	0.00306306	BPHL, C6orf201, CDYL, ECI2, FAM136BP, FAM217A, FAM50B, FARS2, LYRM4, NQO2, PPP1R3G, PRPF4B, PSMG4, PXDC1, RIPK1, RP11-530A18.1, RPP40, SLC22A23, TUBB2A, TUBB2B
CN Gain	chr2	5177931	5222474	0.00743773
CN Loss	chr22	37667383	38420907	4.02887e-06	ANKRD54, C22orf23, CARD10, CDC42EP1, CYTH4, EIF3L, ELFN2, GALR3, GCAT, GGA1, H1F0, LGALS1, LGALS2, MFNG, MICALL1, NOL12, PDXP, POLR2F, SH3BP1, SOX10, TRIOBP
High Copy Gain	chr16	65055372	65311067	0.00246817	CDH11
CN Gain	chr19	14871592	14898932	0.00704469	EMR2
Homozygous Copy Loss	chr7	142476033	142486098	0	PRSS3P2
High Copy Gain	chr4	148308159	153245310	0.00185256	ARHGAP10, DCLK2, EDNRA, FAM160A1, FBXW7, LRBA, MAB21L2, NR3C2, PET112, PRMT10, PRSS48, RPS3A, SH3D19, TMEM184C
CN Gain	chr11	96993983	100096346	0.000657549	CNTN5
CN Loss	chr22	42949635	42984071	0.00355782	POLDIP3, SERHL2
High Copy Gain	chr4	138168243	139174357	0.0062391	PCDH18, SLC7A11
High Copy Gain	chr4	142720004	142876468	0.00749198
High Copy Gain	chr4	142886664	143019581	0.00756268	INPP4B
High Copy Gain	chr4	145281253	147153447	0.00749198	ABCE1, ANAPC10, C4orf51, HHIP, LSM6, MMAA, OTUD4, RTN3P1, SMAD1, ZNF827
CN Loss	chr3	117143355	117154123	0.00980071	LSAMP
CN Loss	chr3	121771032	121789873	0.00637354	CD86
CN Loss	chr3	121797240	121889397	0.0061653	CD86
CN Loss	chr3	121891636	121972816	0.00626097	CASR
CN Loss	chr3	121974767	122121898	0.00630094	CASR, CCDC58, CSTA, FAM162A
CN Loss	chr3	122268754	122343997	0.00607477	DTX3L, PARP15, PARP9
CN Loss	chr3	122345365	122662015	0.00600173	DIRC2, HSPBAP1, PARP14, PARP15, SEMA5B
CN Gain	chr17	2801904	3121267	0.00780573	OR1A1, OR1A2, OR1D2, OR1E3, OR1G1, RAP1GAP2
CN Gain	chr17	3418250	3443207	0.00846876	TRPV3
CN Gain	chr1	154934080	154934080	0.00992142	PYGO2
CN Gain	chr5	3094688	4421815	0.0012103	IRX1
CN Gain	chr2	32525032	34247458	0.00195407	BIRC6, FAM98A, LTBP1, MYADML, RASGRP3, TTC27, YIPF4
High Copy Gain	chr6	58111673	61000000	0.00029007	GUSBP4
CN Loss	chr15	77275692	77419711	0.00954702	PEAK1, PSTPIP1, TSPAN3
CN Gain	chr1	110354134	110545658	0.0097409	AHCYL1, CSF1
CN Gain	chr1	110545658	110545658	0.00999723	AHCYL1
Homozygous Copy Loss	chr7	78175921	78397089	1.97858e-07	MAGI2
CN Loss	chr17	14126410	14220334	0.00596563	CDRT15, HS3ST3B1
CN Loss	chr17	14228917	14344154	0.00596151	HS3ST3B1
CN Gain	chr3	189430447	189448815	0.00660967	TP63
CN Loss	chr15	77513201	78241409	0.00557356	CSPG4P13, HMG20A, LINGO1, PEAK1, RP11-114H24.4, RP11-741G21.1
CN Loss	chr15	78618257	78669824	0.00951677	CRABP1
Homozygous Copy Loss	chr6	29864556	29899668	0.00427672
CN Loss	chr15	79962745	80024585	0.00889183
CN Loss	chr15	80116273	80198562	0.00893218	MTHFS, ST20
CN Gain	chr18	0	13705169	6.36241e-05	ADCYAP1, AKR1B1P6, ANKRD12, ARHGAP28, C18orf42, C18orf56, CBX3P2, CETN1, CLUL1, COLEC12, DLGAP1, DLGAP1-AS1, EMILIN2, ENOSF1, EPB41L3, L3MBTL4, LAMA1, LINC00470, LINC00667, LPIN2, LRRC30, METTL4, MYL12A, MYL12B, MYOM1, NDC80, NDUFV2, PPP4R1, PTPRM, RAB12, RAB31, RALBP1, RP11-190I17.4, RP11-683L23.1, SMCHD1, SOGA2, TGIF1, THOC1, TMEM200C, TWSG1, TXNDC2, TYMS, USP14, VAPA, YES1, ZBTB14
High Copy Gain	chr1	39481214	187524529	0	ABCA4, ABCA4, ABCD3, ABHD17AP1, ABHD17AP2, ABL2, ACADM, ACBD6, ACOT11, ACP6, ADAM15, ADAM30, ADAMTS4, ADAMTSL4, ADAMTSL4-AS1, ADAR, ADCY10, ADORA3, AGBL4, AGBL4, AGL, AHCYL1, AIM2, AK4, AK5, AKNAD1, AKNAD1, AKR1A1, ALDH9A1, ALG14, ALG6, ALX3, AMIGO1, AMPD1, AMPD2, AMY1A, AMY1B, AMY1C, AMY2A, AMY2B, ANGPTL1, ANGPTL3, ANKRD13C, ANKRD34A, ANKRD35, ANKRD45, ANP32E, ANXA9, AP4B1, APCS, APH1A, APOA1BP,…
CN Gain	chr3	149185336	149281298	0.00827203	TM4SF4, WWTR1
CN Loss	chr1	211527805	211924521	0.00583221	LINC00467, LPGAT1, NEK2, RD3, SLC30A1, TRAF5
CN Gain	chr20	14928451	15087308	0.00948083	MACROD2
CN Gain	chr2	71236444	71422586	0.00357553	MCEE, MPHOSPH10, NAGK, PAIP2B
Homozygous Copy Loss	chr14	74003914	74026971	5.21644e-12	ACOT1, HEATR4
CN Loss	chr3	189371001	189371001	0.00626097	TP63
CN Gain	chr6	31596085	32156926	0.0046233	ABHD16A, AGER, AGPAT1, APOM, ATF6B, BAG6, C2, C4A, C4B, C6orf25, C6orf47, C6orf48, CFB, CLIC1, CSNK2B, CYP21A2, DDAH2, DXO, EGFL8, EHMT2, FKBPL, GPANK1, HSPA1A, HSPA1B, HSPA1L, LSM2, LY6G5B, LY6G5C, LY6G6C, LY6G6D, LY6G6E, LY6G6F, MSH5, NELFE, NEU1, PBX2, PPT2, PRRC2A, PRRT1, RNF5, SAPCD1, SKIV2L, SLC44A4, STK19, TNXB, VARS, VWA7, ZBTB12
CN Loss	chr1	224304010	224409496	0.00618509	DEGS1, FBXO28
CN Gain	chr1	106045103	106045103	0.00999723
CN Gain	chr1	106243772	106243772	0.00998518
CN Gain	chr1	106289220	106289220	0.00999723
CN Gain	chr1	106817053	106922297	0.00983954
CN Gain	chr4	190837722	191154276	0.00688632	DUX4, DUX4L2, DUX4L3, DUX4L4, DUX4L5, DUX4L6, DUX4L7, DUX4L8, FRG1, FRG2, TUBB7P
CN Gain	chr2	48393141	48399707	0.00672858
CN Gain	chr1	108077421	108097161	0.00951848
CN Gain	chr1	108099036	108182142	0.00950688	VAV3
CN Gain	chr1	46211633	46415944	0.00563889	IPP, MAST2, RP11-630I5.1
Homozygous Copy Loss	chr5	164673986	165556098	4.10208e-10
CN Loss	chr1	966993	1025995	0.00640271	AGRN, C1orf159, RNF223
CN Gain	chr18	25450575	25532693	0.00689055	CDH2
CN Gain	chr4	36302749	42561581	0.000214846	APBB2, C4orf19, CHRNA9, DTHD1, FAM114A1, KIAA1239, KLB, KLF3, KLHL5, LIAS, N4BP2, NSUN7, PDS5A, PGM2, RBM47, RELL1, RFC1, RHOH, RP11-333E13.4, RPL9, SMIM14, TBC1D1, TLR1, TLR10, TLR6, TMEM156, UBE2K, UCHL1, UGDH, WDR19, ZBTB12P1
Homozygous Copy Loss	chr11	84624398	84624398	0.00427672	DLG2
High Copy Gain	chr1	12050358	15612258	0.0030028	AADACL3, AADACL4, C1orf158, C1orf195, DHRS3, FHAD1, HNRNPCL1, HNRNPCP5, KAZN, LRRC38, MFN2, MIIP, PDPN, PRAMEF1, PRAMEF10, PRAMEF11, PRAMEF12, PRAMEF13, PRAMEF14, PRAMEF15, PRAMEF16, PRAMEF17, PRAMEF18, PRAMEF19, PRAMEF2, PRAMEF20, PRAMEF21, PRAMEF22, PRAMEF3, PRAMEF4, PRAMEF5, PRAMEF6, PRAMEF7, PRAMEF8, PRAMEF9, PRDM2, TMEM51, TNFRSF1B, TNFRSF8, VPS13D, XX-FW84067D5.1
CN Gain	chr3	177849190	179110323	0.00018783	KCNMB2, KCNMB3, MFN1, PIK3CA, ZMAT3, ZNF639
CN Gain	chr6	56080300	56151645	0.00846347	COL21A1
CN Loss	chr3	189360084	189363677	0.00199366	TP63
CN Loss	chr1	215272697	217627356	0.00107641	ESRRG, GPATCH2, KCNK2, KCTD3, USH2A
CN Gain	chr2	96874580	97090327	0.00559263	CIAO1, ITPRIPL1, NCAPH, SNRNP200, STARD7-AS1, TMEM127
CN Gain	chr1	53954952	54233421	0.00594393	GLIS1, NDC1
CN Loss	chr19	9971404	20721341	3.73104e-09	ABHD8, AC005255.3, AC005255.6, ACP5, AKAP8, AKAP8L, ANGPTL6, ANKLE1, ANO8, AP1M1, AP1M2, ARMC6, ARRDC2, ASF1B, ASNA1, ATG4D, ATP13A1, B3GNT3, BABAM1, BEST2, BRD4, BST2, C19orf38, C19orf43, C19orf44, C19orf52, C19orf53, C19orf57, C19orf60, C19orf66, C19orf80, CACNA1A, CALR, CALR3, CARM1, CASP14, CC2D1A, CCDC105, CCDC124, CCDC130, CCDC151, CCDC159, CD97, CDC37, CDKN2D, CERS1, CHERP, CIB3, CILP2, CL…
CN Gain	chr17	46729775	46784225	0.00730662
CN Loss	chr5	149026724	180915260	2.81092e-11	AACSP1, ADAM19, ADAMTS2, ADRA1B, ANXA6, ARL10, ARSI, ATOX1, ATP10B, ATP6V0E1, B4GALT7, BNIP1, BOD1, C1QTNF2, C5orf47, C5orf52, C5orf54, C5orf58, CAMK2A, CCDC69, CCNG1, CCNJL, CD74, CDHR2, CDX1, CLINT1, CLK4, CLTB, CNOT8, COL23A1, CPEB4, CPLX2, CREBRF, CSF1R, CTC-308K20.1, CTC-575D19.1, CYFIP2, DBN1, DCTN4, DDX41, DOCK2, DOK3, DRD1, DUSP1, EBF1, EFCAB9, EIF4E1B, ERGIC1, F12, FABP6, FAF2, FAM114A2,…
CN Gain	chr2	97665961	97680483	0.00984874	FAM178B
CN Gain	chr1	45204782	45365708	0.00595243	BEST4, BTBD19, EIF2B3, KIF2C, PLK3, PTCH2, RPS15AP11, RPS8, TCTEX1D4
CN Gain	chr1	45365708	45365708	0.00996814	EIF2B3
CN Gain	chr2	39178668	41054444	0.00112743	ARHGEF33, CDKL4, MAP4K3, SLC8A1, SOS1, THUMPD2, TMEM178A
High Copy Gain	chr14	101235703	107078639	0	ADSSL1, AHNAK2, AKT1, AMN, ANKRD9, APOPT1, ASPG, BAG5, BRF1, BTBD6, C14orf180, C14orf2, C14orf79, C14orf80, CDC42BPB, CDCA4, CEP170B, CINP, CKB, CRIP1, CRIP2, DIO3, DIO3OS, DYNC1H1, EIF5, EXOC3L4, GPR132, HSP90AA1, IGHE, IGHEP1, INF2, JAG2, KIF26A, KLC1, MARK3, MEG3, MEG8, MOK, MTA1, NUDT14, PACS2, PLD4, PPP1R13B, PPP2R5C, RCOR1, RD3L, RP11-73M18.2, RPS2P4, RTL1, SIVA1, TDRD9, TECPR2, TMEM121, TM…
Homozygous Copy Loss	chr10	22278261	22713026	0.00412687	BMI1, COMMD3, DNAJC1, SPAG6
CN Gain	chr6	15527665	15641999	0.00487822	DTNBP1
CN Gain	chr1	101360076	105009634	0.000661314	AMY1A, AMY1B, AMY1C, AMY2A, AMY2B, COL11A1, DPH5, EXTL2, OLFM3, RNPC3, RP11-556K13.1, S1PR1, SLC30A7
CN Gain	chr4	27890010	34783101	0.000133148	PCDH7
CN Loss	chr21	47857748	48129895	2.00698e-05	DIP2A, PCNT, PRMT2, RPL23AP4, S100B
CN Gain	chr5	10318233	45725865	7.10215e-06	AC025171.1, ADAMTS12, AGXT2, AMACR, ANKH, ANKRD33B, ANXA2R, BASP1, BRIX1, C1QTNF3, C5orf17, C5orf22, C5orf28, C5orf34, C5orf42, C5orf51, C6, C7, C9, CAPSL, CARD6, CCDC152, CCL28, CDH10, CDH12, CDH18, CDH18, CDH6, CDH9, CTD-2201E18.3, CTNND2, DAB2, DAP, DNAH5, DNAJC21, DROSHA, EEF1A1P13, EGFLAM, FAM105A, FAM105B, FAM134B, FBXL7, FBXO4, FGF10, FYB, GDNF, GHR, GOLPH3, GUSBP1, HCN1, HMGCS1, HSPD1P1, …
CN Gain	chr15	102278926	102306867	0.00752692
CN Loss	chr22	43167768	44595330	0.00185692	ARFGAP3, BIK, EFCAB6, MCAT, MPPED1, PACSIN2, PARVB, PARVG, PNPLA3, PNPLA5, SAMM50, SCUBE1, SULT4A1, TSPO, TTLL1, TTLL12
CN Gain	chr4	69950457	71150155	0.00438522	C4orf40, CSN1S1, CSN1S2AP, CSN2, CSN3, FDCSP, HTN1, HTN3, ODAM, RP13-644M16.4, STATH, SULT1B1, SULT1E1, UGT2A1, UGT2A1, UGT2A2, UGT2B11, UGT2B28, UGT2B4, UGT2B7
CN Gain	chr15	102325490	102331361	0.00739964
High Copy Gain	chr6	33379983	58070247	0	AARS2, ABCC10, ANKRD66, ANKS1A, APOBEC2, ARMC12, BAK1, BRPF3, BTBD9, BTBD9, BYSL, C6orf1, C6orf106, C6orf132, C6orf141, C6orf222, C6orf223, C6orf226, C6orf89, CAPN11, CCDC167, CCND3, CD2AP, CDC5L, CDKN1A, CENPQ, CLIC5, CLPS, CLPSL1, CLPSL2, CMTR1, CNPY3, CPNE5, CRIP3, CRISP1, CRISP2, CRISP3, CUL7, CUL9, CUTA, CYP39A1, DAAM2, DEF6, DEFB110, DEFB112, DEFB113, DEFB114, DLK2, DNAH8, DNPH1, EFHC1, ELO…
CN Gain	chr12	1281775	1342006	0.00408899	ERC1
CN Loss	chr19	22407698	22431136	0.00895906
Homozygous Copy Loss	chr12	11219673	11249534	1.90769e-08	PRR4, TAS2R14
Homozygous Copy Loss	chr10	89677668	89677668	0.00427672	PTEN
CN Loss	chr17	44041815	44050074	0.00702603	MAPT
CN Gain	chr20	6892982	8792599	0.0028109	HAO1, PLCB1, TMX4
CN Gain	chr4	85503857	90153208	0.000215822	ABCG2, AFF1, ARHGAP24, C4orf36, CDS1, DMP1, DSPP, FAM13A, HERC3, HERC5, HERC6, HSD17B11, HSD17B13, IBSP, KLHL8, MAPK10, MEPE, NAP1L5, NUDT9, PKD2, PPM1K, PTPN13, PYURF, SLC10A6, SPARCL1, SPP1, TECRP1, TIGD2, WDFY3
High Copy Gain	chr2	84343081	85610203	0.0067445	AC022210.2, DNAH6, ELMOD3, FUNDC2P2, KCMF1, RETSAT, SUCLG1, TCF7L1, TGOLN2, TMSB10, TRABD2A
High Copy Gain	chr17	58129588	58189124	0.00970154	HEATR6
High Copy Gain	chr17	58358822	58585739	0.00964565	APPBP2, C17orf64, USP32
High Copy Gain	chr17	58585739	58659641	0.0099496	APPBP2
CN Gain	chr1	156271717	156372815	0.0060473	CCT3, RHBG, TSACC
CN Gain	chr1	156372815	156372815	0.0099795
CN Gain	chr1	161955942	162133721	0.00420647	NOS1AP, OLFML2B
CN Loss	chr12	57908700	57925738	0.00249238	DCTN2, DDIT3, MARS, MBD6
CN Loss	chr15	68605346	68651954	0.0045396	ITGA11
CN Gain	chr4	84203069	84228803	0.00613532	COQ2, HPSE
CN Loss	chr19	20773438	21177338	0.00440769	ZNF626, ZNF66, ZNF85
Homozygous Copy Loss	chr10	89535341	89612471	0.00412687	ATAD1
Homozygous Copy Loss	chr10	9740716	12063638	0.000258871	CELF2, CELF2-AS1, ECHDC3, PROSER2, TCEB1P3, UPF2, USP6NL
CN Gain	chr1	72811017	88622614	1.44882e-05	ACADM, AK5, AK5, ASB17, BCL10, C1orf173, C1orf180, C1orf52, CLCA1, CLCA2, CLCA4, COL24A1, CRYZ, CTBS, CYR61, DDAH1, DNAJB4, DNASE2B, ELTD1, FAM73A, FPGT, FUBP1, GIPC2, GNG5, HS2ST1, IFI44, IFI44L, LHX8, LMO4, LPAR3, LPHN2, LRRC53, LRRIQ3, MCOLN2, MCOLN3, MSH4, NEXN, NEXN-AS1, ODF2L, PIGK, PRKACB, PTGFR, RABGGTB, RP11-181C21.4, RP4-612B15.2, RP4-682C21.2, RP4-706A16.3, RPF1, SAMD13, SH3GLB1, SLC44…
CN Gain	chr2	35605092	37920685	0.0034109	CDC42EP3, CEBPZ, CRIM1, EIF2AK2, FEZ2, GPATCH11, HEATR5B, NDUFAF7, PRKD3, QPCT, STRN, SULT6B1, VIT
CN Gain	chr22	24402451	24576803	0.00823244	CABIN1
CN Gain	chr2	97689997	97904682	0.00192304	AC018892.9, ANKRD36, FAHD2B, IGKV1OR2-3
CN Gain	chr1	155008934	155218930	0.00607842	ADAM15, DCST1, DPM3, EFNA1, EFNA3, EFNA4, FAM189B, GBA, GBAP1, HMGN2P18, KRTCAP2, MTX1, MUC1, SLC50A1, THBS3, TRIM46
CN Gain	chr12	27348440	27645649	0.00912241	ARNTL2, SMCO2, STK38L
CN Gain	chr12	27655437	27748976	0.00910269	PPFIBP1
CN Gain	chr1	55095419	66958142	3.88079e-05	ACOT11, ALG6, ANGPTL3, ATG4C, BSND, C1orf168, C1orf177, C1orf87, C8A, C8B, CACHD1, CFL1P3, CYP2J2, DAB1, DHCR24, DOCK7, EFCAB7, FGGY, FGGY, FOXD3, HOOK1, INADL, ITGB3BP, JUN, KANK4, L1TD1, LINC01135, MROH7, MYSM1, NFIA, OMA1, PARS2, PCSK9, PGM1, PPAP2B, PRKAA2, ROR1, RP11-466L17.1, RP4-592A1.2, TACSTD2, TM2D1, TMEM61, TTC22, TTC4, UBE2U, USP1, USP24
CN Gain	chr18	13823866	18540834	0.000309975	ANKRD20A5P, ANKRD30B, AP005901.1, MC2R, MC5R, NF1P5, POTEC, ROCK1, RP11-681N23.1, TERF1P2, ZNF519
High Copy Gain	chr17	57988746	58054960	0.00981541	RNFT1, RPS6KB1, TBC1D3P1-DHX40P1
Homozygous Copy Loss	chr8	15401890	15418364	0.000414141	TUSC3
CN Gain	chr1	146498342	147266779	0.000682627	ACP6, BCL9, CHD1L, FMO5, GJA5, NBPF13P, PDIA3P1, PRKAB2
CN Gain	chr19	19911180	33645663	1.2125e-07	CTC-260E6.2, CTC-451A6.4, CTD-2561J22.2, RP11-15H20.6, RPL34P34, RPSAP58, UQCRFS1, ZNF100, ZNF208, ZNF253, ZNF254, ZNF257, ZNF429, ZNF43, ZNF430, ZNF431, ZNF486, ZNF492, ZNF493, ZNF506, ZNF626, ZNF66, ZNF675, ZNF676, ZNF681, ZNF682, ZNF708, ZNF714, ZNF724P, ZNF726, ZNF729, ZNF737, ZNF738, ZNF826P, ZNF849P, ZNF85, ZNF90, ZNF91, ZNF93, ZNF98, ZNF99
CN Loss	chr22	37298469	37613208	0.00650532	C1QTNF6, CSF2RB, IL2RB, KCTD17, LL22NC01-81G9.3, MPST, SSTR3, TEX33, TMPRSS6, TST
CN Gain	chr6	32745198	33109430	0.00731969	BRD2, HLA-DMA, HLA-DMB, HLA-DOA, HLA-DOB, HLA-DPA1, HLA-DPB1, HLA-DPB2, PPP1R2P1, PSMB8, PSMB9, TAP1, TAP2
CN Gain	chr1	114026353	114189943	0.0060473	MAGI3
CN Gain	chr1	114315480	114735187	0.005701	AP4B1, BCL2L15, DCLRE1B, HIPK1, OLFML3, PTPN22, RSBN1, SYT6
CN Gain	chr1	6423686	25320237	6.25452e-05	AADACL3, AADACL4, ACOT7, ACTL8, AGMAT, AGTRAP, AKR7A2, AKR7A3, AKR7L, ALDH4A1, ANGPTL7, ANO7P1, APITD1, ARHGEF10L, ARHGEF19, ATP13A2, C1orf127, C1orf158, C1orf167, C1orf195, C1orf200, C1orf64, CA6, CAMK2N1, CAMTA1, CAPZB, CASP9, CASZ1, CDA, CELA2A, CELA2B, CHCHD2P6, CLCN6, CLCNKA, CLCNKB, CLSTN1, CORT, CROCC, CROCCP2, CROCCP3, CTNNBIP1, CTRC, DDI2, DDOST, DFFA, DHRS3, DNAJC11, DNAJC16, DRAXIN, EF…
Homozygous Copy Loss	chr2	142063582	142110578	0.00427672	LRP1B
CN Loss	chr9	131411053	132335342	0.00220451	C9orf106, C9orf114, CCBL1, CRAT, DOLK, DOLPP1, ENDOG, FAM73B, IER5L, LRRC8A, NUP188, PHYHD1, PKN3, PPP2R4, RP11-247A12.2, SET, SH3GLB2, TBC1D13, WDR34, ZDHHC12, ZER1
CN Loss	chr22	41530291	41536798	0.00353685	EP300
CN Gain	chr6	7112928	9970664	0.000839566	BLOC1S5, BMP6, CAGE1, DSP, EEF1E1, OFCC1, PIP5K1P1, RIOK1, RREB1, SLC35B3, SNRNP48, SSR1, TXNDC5
CN Gain	chr4	81320350	81460221	0.00416432	C4orf22
CN Gain	chr19	9284252	9301727	0.0079507	OR7D2
CN Gain	chr19	9304273	9319752	0.0079854
CN Gain	chr19	9322481	9391018	0.00802572	OR7D1P, OR7D4, OR7E18P, OR7E19P, OR7E24
CN Gain	chr9	71417587	109513647	5.54278e-05	AAED1, ABHD17B, AGTPBP1, ALDH1A1, ALDOB, ALG2, ANKRD19P, ANKS6, ANP32B, ANXA1, APBA1, ASPN, ATP5J2P3, AUH, BAAT, BARX1, BICD2, C9orf129, C9orf135, C9orf153, C9orf156, C9orf170, C9orf3, C9orf40, C9orf41, C9orf47, C9orf57, C9orf64, C9orf85, C9orf89, CCDC180, CDC14B, CDC20P1, CDK20, CENPP, CEP78, CHCHD2P9, CKS2, COL15A1, CORO2A, CTSL, CTSV, CYLC2, DAPK1, DIRAS2, ECM2, ERCC6L2, ERP44, FAM120A, FAM120…
CN Gain	chr12	8004397	8244425	0.00409454	C3AR1, FOXJ2, NECAP1, SLC2A14, SLC2A3
CN Gain	chr7	27219005	27247193	0.00723425	HOXA10, HOXA11, HOXA13
CN Gain	chr3	197823928	198022430	0.00696237	FAM157A
CN Gain	chr8	39260667	146364022	0	AARD, ABRA, ADAM18, ADAM2, ADAM3A, ADCY8, ADHFE1, AGO2, AGPAT6, ANGPT1, ANK1, ANKRD46, ANXA13, AP3M2, ARC, ARFGEF1, ARMC1, ASAP1, ASPH, ATAD2, ATP6V0D2, ATP6V1C1, ATP6V1H, AZIN1, BAALC, BAI1, BHLHE22, BTF3P12, C8orf17, C8orf22, C8orf31, C8orf34, C8orf34, C8orf37, C8orf4, C8orf44, C8orf46, C8orf47, C8orf59, C8orf76, CA1, CA13, CA2, CA3, CA8, CALB1, CCDC26, CCNE2, CDH17, CEBPD, CHCHD7, CHD7, CHMP4C…
Homozygous Copy Loss	chr2	141863118	141929008	4.3715e-06	LRP1B
Homozygous Copy Loss	chr1	152759358	152771308	0	LCE1D, LCE1E
CN Gain	chr1	91339437	91938679	0.00196126	HFM1, ZNF644
High Copy Gain	chr7	0	33139296	3.89932e-06	ABCB5, AC004540.5, AC004840.9, AC005017.2, AC006483.5, AC060834.2, AC073072.7, AC074389.6, AC110781.3, ACTB, ADAP1, AGMO, AGR2, AGR3, AHR, AIMP2, AMZ1, ANKMY2, AP5Z1, ARL4A, BRAT1, BZW2, C1GALT1, C7orf26, C7orf31, C7orf50, C7orf71, CARD11, CBX3, CCDC126, CCZ1, CCZ1B, CDCA7L, CHN2, CHST12, COL28A1, COX19, CPVL, CREB5, CYCS, CYP2W1, CYTH3, DAGLB, DFNA5, DGKB, DGKB, DNAH11, EEF1A1P6, EIF2AK1, EIF3B,…
High Copy Gain	chr6	2883882	3009348	0.0060025	LINC01011, NQO2, SERPINB6, SERPINB9
High Copy Gain	chr6	12950094	14142855	0.0029112	CD83, GFOD1, MCUR1, NOL7, PHACTR1, RANBP9, RNF182, SIRT5, TBC1D7
CN Gain	chr1	46647692	53897447	0.00110979	AGBL4, ATPAF1, BEND5, C1orf185, CDKN2C, CMPK1, CYP4A11, CYP4A22, CYP4B1, CYP4X1, CYP4Z1, DMBX1, DMRTA2, EFCAB14, ELAVL4, FAAH, FAF1, FOXD2, FOXE3, KNCN, LRRC41, LURAP1, MKNK1, MOB3C, NSUN4, PDZK1IP1, POMGNT1, RAD54L, RP11-183G22.1, RP11-329A14.1, SLC5A9, SPATA6, STIL, TAL1, TEX38, TSPAN1, UQCRH
CN Loss	chr1	222147760	222147760	0.00998231
CN Loss	chr1	222281019	222434083	0.00574398
CN Loss	chr1	222434083	222434083	0.00997657
CN Gain	chr1	45412987	45412987	0.0099045	EIF2B3
CN Loss	chr1	223613793	223719717	0.00626359	CAPN8
Homozygous Copy Loss	chr14	106877951	106923714	3.37392e-07
CN Gain	chr20	24793461	33367615	5.92392e-09	ABHD12, ACSS1, APMAP, CST7, ENTPD6, FAM182A, FAM182B, FRG1B, GINS1, MIR663A, NANP, NINL, PYGB, RP4-610C12.4, RP5-1025A1.2, VSX1, ZNF337
High Copy Gain	chr4	147448490	148296518	0.00386548	POU4F2, TTC29
High Copy Gain	chr15	83352558	83432730	0.00570131	AP3B2, FSD2, SCARNA15
CN Gain	chr12	33307409	33457774	0.00491715
CN Gain	chr18	18903929	19054137	0.00216115	GREB1L
CN Loss	chr19	29229248	29421731	0.00367997
High Copy Gain	chr6	6423539	12943481	0.0013193	BLOC1S5, BMP6, C6orf52, CAGE1, DSP, EEF1E1, ELOVL2, ERVFRD-1, GCM2, GCNT2, GCNT6, LINC00518, LY86, LY86-AS1, MAK, MRPL48P1, NEDD9, OFCC1, PAK1IP1, PIP5K1P1, RIOK1, RREB1, SLC35B3, SMIM13, SNRNP48, SSR1, SYCP2L, TFAP2A, TMEM14B, TMEM14C, TXNDC5
CN Gain	chr1	161127122	161225523	0.00686434	ADAMTS4, APOA2, B4GALT3, FCER1G, NDUFS2, NR1I3, PPOX, TOMM40L, UFC1, USP21
High Copy Gain	chr19	39958771	40481011	0.00305165	CLC, CTC-471F3.4, DLL3, DYRK1B, EID2, EID2B, FBL, FCGBP, LEUTX, LGALS13, LGALS14, LGALS16, LGALS17A, PSMC4, SELV, SUPT5H, TIMM50
CN Gain	chr1	105681399	106024120	0.0035398
CN Gain	chr4	73400339	76863800	0.000671588	ADAMTS3, AFM, AFP, ALB, ANKRD17, AREG, AREGB, BTC, C4orf26, CDKL2, COX18, CXCL1, CXCL2, CXCL3, CXCL5, CXCL6, EPGN, EREG, G3BP2, IL8, MTHFD2L, NAAA, PARM1, PF4, PF4V1, PPBP, PPBPP2, PPEF2, RASSF6, RCHY1, SDAD1, THAP6, USO1
CN Gain	chr1	107384365	107551929	0.00944543
CN Gain	chr1	160742670	160781416	0.00649913	LY9
CN Loss	chr19	29157700	29159029	0.00710951
CN Gain	chr4	20139872	21601142	0.00210743	KCNIP4, PACRGL, SLIT2
CN Gain	chr4	72912654	73398979	0.00671566	ADAMTS3, NPFFR2
CN Gain	chr4	69556506	69602160	0.00719756
CN Gain	chr4	69612888	69644353	0.00721142
CN Gain	chr4	69648661	69945518	0.00719313	RP11-468N14.09, RP11-813N20.1, UGT2A3, UGT2B10, UGT2B7
CN Gain	chr4	71532784	72906652	0.00224	DCK, ENAM, GC, GRSF1, IGJ, MOB1B, NPFFR2, RUFY3, SLC4A4, UTP3
CN Loss	chr20	52652418	52660496	0.0032804	BCAS1
CN Gain	chr4	22021112	23096774	0.00582008	CDC42P6, GPR125
CN Gain	chr15	92360099	92445562	0.0074338	SLCO3A1
CN Gain	chr22	24676468	29847812	9.80649e-05	ADORA2A, ADORA2A-AS1, ADRBK2, ASPHD2, BCRP3, C22orf31, CCDC117, CHEK2, CRIP1P4, CRYBA4, CRYBB1, CRYBB2, CRYBB3, EMID1, EWSR1, FAM211B, GGT1, GUCD1, HPS4, HSCB, IGLL3P, KIAA1671, KREMEN1, LRP5L, MN1, MYO18B, PITPNB, PIWIL3, POM121L10P, RHBDD3, SEZ6L, SGSM1, SNRPD3, SPECC1L, SRRD, TFIP11, TMEM211, TPST2, TTC28, TTC28-AS1, UPB1, XBP1, ZNRF3
CN Gain	chr15	88440509	88511895	0.0023656	NTRK3
CN Gain	chr1	46610892	46624009	0.0097013	PIK3R3
CN Gain	chr7	19310339	19763398	0.00631761	TMEM196, TWISTNB
Homozygous Copy Loss	chr6	101011204	101159175	0.00440386	ASCC3
Homozygous Copy Loss	chr6	102036567	102068962	0.00443167	GRIK2
Homozygous Copy Loss	chr6	102922624	103052824	0.00477032
Homozygous Copy Loss	chr6	103553418	103607878	0.00427672
Homozygous Copy Loss	chr6	103859690	104012008	0.00427672
Homozygous Copy Loss	chr6	104686222	104764592	0.00427672
Homozygous Copy Loss	chr6	104951428	105138990	0.00427672
Homozygous Copy Loss	chr6	105295222	105515642	0.00427672	HACE1, LIN28B
Homozygous Copy Loss	chr6	105837749	106147566	0.00427672	PREP
Homozygous Copy Loss	chr6	106261088	107006804	0.00427672	AIM1, ATG5, PRDM1
Homozygous Copy Loss	chr6	107033189	107068622	0.00427672	RTN4IP1
Homozygous Copy Loss	chr6	107193422	107406214	0.00427672	BEND3, C6orf203
Homozygous Copy Loss	chr6	113822943	113868637	0.00465179
Homozygous Copy Loss	chr6	114019309	116400583	0.00427672	FRK, HDAC2, HS3ST5, MARCKS, RP1-249H1.3, RP11-544L8__B.4
Homozygous Copy Loss	chr6	116425910	116547482	0.00427672	COL10A1, NT5DC1
Homozygous Copy Loss	chr6	116587923	116753046	0.00427672	DSE, TSPYL1
Homozygous Copy Loss	chr6	117181634	117351888	0.00427672	RFX6
Homozygous Copy Loss	chr6	117572555	117691223	0.00427672	GOPC, ROS1, VGLL2
Homozygous Copy Loss	chr6	118127717	118818005	0.00427672	CEP85L, SLC35F1
Homozygous Copy Loss	chr6	118908363	119032499	0.00427672	CEP85L
Homozygous Copy Loss	chr6	119590479	119647819	0.00430921	MAN1A1
Homozygous Copy Loss	chr6	119684514	120004286	0.00441725
Homozygous Copy Loss	chr6	120718157	121294592	0.00443167
Homozygous Copy Loss	chr6	121355009	121465049	0.00440386	TBC1D32
Homozygous Copy Loss	chr6	122437335	122750839	0.00434515	HSF2
Homozygous Copy Loss	chr16	78372017	78385051	0	WWOX
CN Loss	chr9	134682788	141213431	2.84617e-13	ABO, ADAMTS13, ADAMTSL2, AGPAT2, AK8, BARHL1, BRD3, C9orf116, C9orf163, C9orf171, C9orf62, C9orf69, C9orf9, C9orf96, CACFD1, CAMSAP1, CARD9, CEL, COL5A1, COL5A1-AS1, DBH, DDX31, DNLZ, EEF1A1P5, EGFL7, FAM163B, FAM69B, FCN1, FCN2, GBGT1, GFI1B, GLT6D1, GPSM1, GTF3C4, GTF3C5, INPP5E, KCNT1, LCN1, LCN10, LCN15, LCN1P1, LCN6, LCN8, LHX3, LINC00094, MED22, MED27, MRPS2, NACC2, NOTCH1, NTNG2, OBP2A, OB…
CN Gain	chr1	94448285	100693494	0.000104564	ABCA4, ABCD3, ALG14, ARHGAP29, CNN3, DPYD, F3, LPPR5, MIR137HG, NDUFS5P2, PTBP2, RPL7P9, RWDD3, SLC44A3, SNX7, TMEM56
CN Gain	chr17	46805073	47706922	0.00227138	ABI3, AC004797.1, ATP5G1, B4GALNT2, CALCOCO2, GIP, GNGT2, HOXB13, IGF2BP1, NGFR, NXPH3, PHB, PHOSPHO1, RP1-62O9.3, RP11-1079K10.1, RP5-1029K10.2, SNF8, SPOP, TTLL6, UBE2Z, ZNF652
CN Gain	chr4	19483447	19610659	0.00639259
High Copy Gain	chr4	137602670	137686398	0.00594621
CN Gain	chr2	48869113	49175222	0.00406677	GTF2A1L, LHCGR, STON1-GTF2A1L
CN Gain	chr4	18316443	18518844	0.00610752
CN Gain	chr20	20128257	20820609	0.00899125	C20orf26, INSM1, RALGAPA2
CN Gain	chr9	68342790	68359067	0.00954305
CN Gain	chr6	57674210	61000000	0.000262971	GUSBP4
CN Loss	chr19	21366815	22372830	0.00250408	CTD-2561J22.2, ZNF100, ZNF208, ZNF257, ZNF429, ZNF43, ZNF431, ZNF493, ZNF676, ZNF708, ZNF738
CN Gain	chr6	6718021	6902447	0.00797321
High Copy Gain	chr21	39097315	45637834	0.000519682	ABCG1, B3GALT5, BACE2, BRWD1, BRWD1-IT2, C21orf128, C2CD2, DSCAM, DSCR10, DSCR4, DSCR8, ERG, ETS2, FAM3B, HMGN1, IGSF5, KCNJ15, KCNJ6, LCA5L, LINC00479, MX1, MX2, PCP4, PDE9A, PLAC4, PRDM15, PSMG1, RIPK4, RPL23AP12, RSPH1, SH3BGR, SLC37A1, TFF1, TFF2, TFF3, TMPRSS2, TMPRSS3, UBASH3A, UMODL1, WRB, ZBTB21, ZNF295-AS1
CN Gain	chr6	15266717	15288834	0.00843191	JARID2
CN Gain	chr1	164452700	164628485	0.00394071	PBX1
CN Loss	chr22	38510596	38694099	0.00657942	CSNK1E, MAFF, PLA2G6, TMEM184B
CN Loss	chr4	182013268	182024880	0.00797681
High Copy Gain	chr20	25723797	62468539	6.82664e-07	AAR2, ACOT8, ACSS2, ACTL10, ACTR5, ADA, ADIG, ADNP, AHCY, ANKRD60, APCDD1L, ARFGEF2, ARHGAP40, ASIP, ASXL1, ATP5E, ATP9A, AURKA, B4GALT5, BAK1P1, BCAS1, BCAS4, BCL2L1, BLCAP, BMP7, BPI, BPIFA1, BPIFA2, BPIFA3, BPIFA4P, BPIFB1, BPIFB2, BPIFB3, BPIFB4, BPIFB6, C20orf112, C20orf144, C20orf173, C20orf197, C20orf203, C20orf24, C20orf62, C20orf85, CASS4, CBFA2T2, CBLN4, CCM2L, CD40, CDH22, CDH26, CDH4,…
High Copy Gain	chr4	69361449	69457500	0.000146127	TMPRSS11E, UGT2B17
CN Gain	chr2	42406283	42419625	0.00652971	EML4
CN Gain	chr15	88775745	88885212	0.00705254	NTRK3
CN Gain	chr7	0	148959	0.00250589
CN Loss	chr15	80623666	80643552	0.00902517
CN Gain	chr1	115212381	115303841	0.00358042	AMPD1, CSDE1, DENND2C, NRAS
CN Gain	chr4	84032395	84193859	0.00616438	COQ2, PLAC8
CN Gain	chr17	25568544	25688101	0.000107841	MIR4522, RPL34P31, WSB1
CN Gain	chr20	24574098	24624481	0.00985417	SYNDIG1
CN Gain	chr20	24624481	24784340	0.0097326	SYNDIG1
Homozygous Copy Loss	chr11	55374019	55452992	1.44669e-10	OR4C6, OR4P4, OR4S2
CN Gain	chr4	81463844	81520385	0.00688632	C4orf22
CN Gain	chr4	81534643	81828304	0.00683426	C4orf22
CN Gain	chr12	7927910	7954043	0.00717032	NANOG
CN Gain	chr1	90735055	90898853	0.00970691
CN Gain	chr12	33115342	33298244	0.00859347
CN Loss	chr1	218512002	218512002	0.009884
CN Loss	chr1	219301236	219301236	0.0099991
Homozygous Copy Loss	chr2	213183760	213191774	2.26915e-05	ERBB4
CN Loss	chr12	88493503	88517051	0.00133828	CEP290
CN Loss	chr20	2481550	3242541	0.00339583	AVP, C20orf141, C20orf194, CPXM1, DDRGK1, EBF4, FASTKD5, GNRH2, IDH3B, ITPA, LZTS3, MRPS26, NOP56, OXT, PCED1A, PTPRA, SLC4A11, SNORD56, SNORD57, TMC2, TMEM239, UBOX5, VPS16, ZNF343
CN Loss	chr20	3247446	4863638	0.00335572	ADAM33, ADRA1D, AP5S1, ATRN, C20orf194, C20orf27, CDC25B, CENPB, FTLP3, GFRA4, HSPA12B, MAVS, PANK2, PRND, PRNP, RASSF2, RNF24, SIGLEC1, SLC23A2, SMOX, SPEF1
CN Gain	chr4	8195338	8619378	0.00670249	ACOX3, CPZ, GPR78, HTRA3, SH3TC1, TRMT44
CN Gain	chr12	14798535	15009052	0.00798843	ART4, C12orf60, GUCY2C, H2AFJ, HIST4H4, SMCO3, WBP11
CN Gain	chr12	15019762	15308514	0.00796394	ARHGDIB, C12orf60, ERP27, MGP, PDE6H, RERG
CN Gain	chr12	15311517	15384325	0.00815114	RERG
CN Gain	chr5	6784146	6787643	0.00612131
CN Loss	chr11	0	34947303	0	ABCC8, AC090804.1, ADM, AKIP1, AMPD3, ANO3, ANO5, ANO9, AP2A2, APBB1, ARFIP2, ARNTL, ART1, ART5, ASCL2, ASCL3, ATHL1, B4GALNT4, BBOX1, BDNF, BET1L, BRSK2, BTBD10, C11orf16, C11orf21, C11orf35, C11orf40, C11orf42, C11orf58, CALCA, CALCB, CALCB, CARS, CCDC34, CCKBR, CD151, CD81, CDHR5, CDKN1C, CEND1, CHID1, CHRNA10, CNGA4, COPB1, CSRP3, CTD-2302A16.2, CTR9, CTSD, CYB5R2, CYP2R1, DBX1, DCHS1, DEAF1,…
CN Loss	chr17	41310184	41370110	0.0060028	NBR1, TMEM106A
CN Gain	chr4	90159910	90808227	0.00655248	GPRIN3, MMRN1, SNCA
CN Gain	chr4	90870275	90902037	0.00670249	MMRN1
CN Gain	chr4	91027997	91128457	0.00706009	CCSER1
CN Gain	chr1	162192999	162354763	0.00718421	C1orf111, C1orf226, NOS1AP
CN Gain	chr6	16979658	28763829	2.70386e-05	ABT1, ACOT13, ALDH5A1, BTN1A1, BTN2A1, BTN2A2, BTN2A3P, BTN3A1, BTN3A2, BTN3A3, C6orf62, CAP2, CDKAL1, CMAHP, DCDC2, DEK, E2F3, FAM65B, FAM8A1, GMNN, GPLD1, GUSBP2, HDGFL1, HFE, HIST1H1A, HIST1H1C, HIST1H1D, HIST1H1E, HIST1H1T, HIST1H2AA, HIST1H2AB, HIST1H2AC, HIST1H2AD, HIST1H2AE, HIST1H2APS4, HIST1H2BA, HIST1H2BB, HIST1H2BC, HIST1H2BD, HIST1H2BE, HIST1H2BF, HIST1H2BG, HIST1H2BH, HIST1H2BI, HIST…
Homozygous Copy Loss	chr13	57754682	57783983	0.00033244
CN Gain	chr6	10200685	12770986	0.00264078	ADTRP, C6orf52, EDN1, ELOVL2, ERVFRD-1, GCM2, GCNT2, GCNT6, HIVEP1, LINC00518, MAK, MRPL48P1, NEDD9, OFCC1, PAK1IP1, PHACTR1, RPL15P3, SMIM13, SYCP2L, TFAP2A, TMEM14B, TMEM14C, TMEM170B
Homozygous Copy Loss	chr1	248720905	248826885	0	OR2T10, OR2T11, OR2T27, OR2T29, OR2T34, OR2T35
CN Gain	chr12	8311032	8520596	0.00701471	FAM90A1, ZNF705A
CN Loss	chr19	29709796	29813342	0.00684078
CN Gain	chr4	83472251	84018233	0.00210083	COPS4, LIN54, LINC00575, PLAC8, SCD5, SEC31A, THAP9, TMEM150C
CN Gain	chr9	71341684	71366073	0.00993862	PIP5K1B
CN Loss	chr9	134403841	134409699	0.00751136	UCK1
CN Gain	chr15	89916959	89980043	0.00738087
CN Gain	chr17	48235247	48236020	0.00768862
CN Gain	chr12	11249534	11256570	0.00138421	PRR4, TAS2R14
CN Gain	chr6	53933608	55800841	0.000825878	BMP5, FAM83B, GFRAL, HCRTR2, HMGCLL1, MLIP, TINAG
CN Gain	chr7	16294723	16540746	0.00683039	ISPD, SOSTDC1
CN Gain	chr7	17942762	18108794	0.00634899	PRPS1L1, SNX13
CN Loss	chr1	212463540	212552883	0.00980654	PPP2R5A, TMEM206
CN Loss	chr1	212552883	213235034	0.00554966	ANGEL2, ATF3, BATF3, C1orf227, FAM71A, FLVCR1, FLVCR1-AS1, NENF, NSL1, RP11-338C15.5, RPS6KC1, TATDN3, TMEM206, VASH2
CN Loss	chr1	213331502	213538048	0.00567511	RPS6KC1
CN Loss	chr1	213538048	213538048	0.0099991
CN Loss	chr1	211956210	212463540	0.00332068	DTL, INTS7, LPGAT1, PPP2R5A, RPL21P28
CN Gain	chr4	82959136	83232548	0.00636625	RASGEF1B
CN Gain	chr12	28229470	28261573	0.00868754
CN Loss	chr1	217672259	218067533	0.00353308	GPATCH2, SPATA17
Homozygous Copy Loss	chr11	5783081	5809145	0	OR52N1, OR52N5, OR56B2P, TRIM5
CN Gain	chr4	17658538	17683734	0.00620575	FAM184B
CN Loss	chr17	25663887	41304691	0	AATF, ABHD15, AC003958.2, ACACA, ACACA, ACLY, ADAP2, ALDOC, ANKRD13B, AP2B1, ARHGAP23, ARL5C, ASIC2, ATAD5, ATP6V0A1, BLMH, C17orf102, C17orf50, C17orf66, C17orf75, C17orf75, C17orf78, C17orf96, C17orf98, CACNB1, CASC3, CCL1, CCL11, CCL13, CCL14, CCL15, CCL16, CCL18, CCL2, CCL23, CCL3, CCL3L1, CCL3L3, CCL4, CCL4L1, CCL4L2, CCL5, CCL7, CCL8, CCR7, CCT6B, CDC6, CDK12, CDK5R1, CISD3, CNP, COPRS, COR…
CN Gain	chr15	91308289	92211652	0.00254793	BLM, FES, FURIN, HDDC3, MAN2A2, PRC1, RCCD1, SV2B, UNC45A, VPS33B
CN Gain	chr7	16668374	16800830	0.00665262	ANKMY2, BZW2, TSPAN13
Homozygous Copy Loss	chr5	97046851	97096018	0.000583034
Homozygous Copy Loss	chr7	146497666	147353644	4.2855e-07	CNTNAP2
High Copy Gain	chr14	107149157	107182008	0.00670376
CN Loss	chr1	221464674	222049483	0.00325674	DUSP10
CN Loss	chr1	222806957	223490526	0.00345854	AIDA, BROX, DISP1, FAM177B, MIA3, RP11-452F19.3, SUSD4, TLR5
CN Gain	chr15	89262137	89478281	0.0072203	ACAN, HAPLN3, MFGE8
CN Gain	chr12	32379757	32990496	0.00268116	BICD1, DNM1L, FGD4, PKP2, YARS2
Homozygous Copy Loss	chr22	30038707	30038707	0.00427672	NF2
Homozygous Copy Loss	chr22	30050822	30053010	0.00427672	NF2
CN Loss	chr17	0	13235177	0	ABR, AC016292.3, AC025335.1, ACADVL, ACAP1, AIPL1, ALOX12, ALOX12B, ALOX15, ALOX15B, ALOXE3, ANKFY1, ARHGEF15, ARRB2, ASGR1, ASGR2, ASPA, ATP1B2, ATP2A3, ATP6V0CP1, AURKB, BCL6B, BHLHA9, C17orf107, C17orf49, C17orf59, C17orf74, C17orf85, C17orf97, C1QBP, CAMKK1, CAMTA2, CCDC42, CD68, CHD3, CHRNB1, CHRNE, CLDN7, CLEC10A, CLUH, CNTROB, CRK, CTC1, CTDNEP1, CTNS, CXCL16, CYB5D1, CYB5D2, DBIL5P, DERL2…
CN Gain	chr4	5533727	5547830	0.00694566	EVC2
CN Gain	chr4	68164663	69547950	5.0758e-07	CENPC, GCOM2, GNRHR, MT2P1, STAP1, SYT14L, TMPRSS11A, TMPRSS11B, TMPRSS11D, TMPRSS11E, TMPRSS11F, UBA6, UGT2B15, UGT2B17, YTHDC1
CN Gain	chr4	25320743	26046622	0.0034612	ANAPC4, SEL1L3, SLC34A2, SMIM20, ZCCHC4
CN Gain	chr4	23726995	24839877	0.00550056	CCDC149, DHX15, PPARGC1A, SOD3
Homozygous Copy Loss	chr20	1554905	1575529	6.58888e-09	SIRPB1
High Copy Gain	chr6	14144634	33228451	5.54539e-06	ABT1, ACOT13, ALDH5A1, ATXN1, BTN1A1, BTN2A1, BTN2A2, BTN2A3P, BTN3A1, BTN3A2, BTN3A3, C6orf62, CAP2, CDKAL1, CMAHP, COX11P1, DCDC2, DEK, DTNBP1, E2F3, FAM65B, FAM8A1, GMNN, GMPR, GPLD1, GPX5, GPX6, GUSBP2, HDGFL1, HFE, HIST1H1A, HIST1H1B, HIST1H1C, HIST1H1D, HIST1H1E, HIST1H1T, HIST1H2AA, HIST1H2AB, HIST1H2AC, HIST1H2AD, HIST1H2AE, HIST1H2AG, HIST1H2AH, HIST1H2AI, HIST1H2AJ, HIST1H2AK, HIST1H2AL…
CN Gain	chr4	8657531	9873896	0.00407436	ALG1L14P, ALG1L3P, DEFB131, DRD5, FAM90A26, HMX1, RP11-1396O13.14, RP11-1396O13.15, RP11-747H12.1, SLC2A9, UNC93B7, USP17L13, USP17L17, USP17L18, USP17L19, USP17L20, USP17L21, USP17L22, USP17L6P
CN Loss	chr1	232067749	235554156	0.00110232	ARID4B, COA6, DISC1, GGPS1, IRF2BP2, KCNK1, MAP10, MLK4, NTPCR, PCNXL2, RBM34, RP5-827C21.1, SIPA1L2, SLC35F3, TARBP1, TBCE, TOMM20
CN Gain	chr20	6728783	6811158	0.00536569	BMP2
CN Loss	chr18	18540834	18680981	0.000454829	ROCK1
CN Gain	chr12	42627582	42933624	0.00437996	PPHLN1, PRICKLE1, YAF2, ZCRB1
CN Gain	chr20	5826067	6651518	0.0053843	C20orf196, CHGB, CRLS1, FERMT1, LRRN4, MCM8, TRMT6
CN Gain	chr6	52539432	52586262	0.0076516	TMEM14A
CN Gain	chr1	27042054	40559252	0.000174497	A3GALT2, ADC, ADPRHL2, AGO1, AGO3, AGO4, AHDC1, AK2, ARID1A, ATPIF1, BAI2, BSDC1, C1orf172, C1orf216, C1orf94, CCDC28B, CD164L2, CLSPN, COL16A1, COL8A2, CSF3R, CSMD2, DCDC2B, DLGAP3, DNAJC8, EIF3I, EPB41, EVA1B, EYA3, FABP3, FAM167B, FAM229A, FAM46B, FAM76A, FCN3, FGR, FNDC5, GJA4, GJB3, GJB4, GJB5, GMEB1, GPATCH3, GPN2, GPR3, HCRTR1, HDAC1, HMGB4, HPCA, IFI6, IQCC, KHDRBS1, KIAA0319L, KIAA1522, …
CN Loss	chr17	13369002	14111742	0.000426929	COX10, HS3ST3A1
CN Gain	chr7	8866844	16192171	1.70527e-05	AC060834.2, ARL4A, NDUFA4, PHF14, SCIN, THSD7A, TMEM106B, VWDE
CN Gain	chr12	30201330	30358927	0.00870729
CN Gain	chr4	26196600	26933082	0.00619247	CCKAR, RBPJ, STIM2, TBC1D19
CN Loss	chr22	19794279	19839422	0.00106368	C22orf29, GNB1L
CN Gain	chr20	21122675	21301752	0.00567996	PLK1S1, XRN2
CN Gain	chr20	21468990	21478656	0.00580622
CN Gain	chr6	34381914	36436741	0.00154573	ANKS1A, ARMC12, BRPF3, C6orf106, C6orf222, CLPS, CLPSL1, CLPSL2, DEF6, ETV7, FANCE, FKBP5, KCTD20, LHFPL5, MAPK13, MAPK14, MKRNP2, PACSIN1, PNPLA1, PPARD, PXT1, RPL10A, RPS10, SCUBE3, SLC26A8, SNRPC, SPDEF, SRPK1, TAF11, TCP11, TEAD3, TULP1, UHRF1BP1, ZNF76
CN Loss	chr17	25631008	25657467	0.00654289	WSB1
CN Loss	chr17	25309337	25594794	0.000466595
CN Gain	chr12	8263695	8273394	0.00704617
High Copy Gain	chr19	36111259	36147861	0.00724177	COX6B1, ETV2, HAUS5, RBM42
CN Loss	chr4	182146507	182280378	0.00462928
CN Gain	chr20	5048403	5433693	0.00524955	CDS2, PCNA, PROKR2, TMEM230, UBE2D3P1
CN Gain	chr2	41156996	41209365	0.00633015
Homozygous Copy Loss	chr5	180375094	180430799	0	BTNL3, BTNL8, CTD-2593A12.4
CN Gain	chr2	41215578	41977320	0.00363989
CN Gain	chr12	11215432	11215750	0.00442305	PRR4, TAS2R14
Homozygous Copy Loss	chr20	52652418	52660496	0.00427672	BCAS1
CN Gain	chr20	11387504	14848623	0.00153751	BTBD3, ESF1, FLRT3, ISM1, MACROD2, NDUFAF5, SEL1L2, SPTLC3, TASP1
CN Loss	chr19	0	8312288	0	ABCA7, ABHD17A, AC005594.3, ADAMTSL5, ADAT3, AES, AMH, ANKRD24, AP3D1, APBA3, APC2, ARID3A, ARRDC5, ATCAY, ATP5D, ATP8B3, AZU1, BSG, BTBD2, C19orf10, C19orf24, C19orf25, C19orf26, C19orf35, C19orf71, C19orf77, C2CD4C, CACTIN, CACTIN-AS1, CCDC94, CDC34, CELF5, CFD, CHAF1A, CIRBP, CIRBP-AS1, CNN2, CREB3L3, CSNK1G2, CSNK1G2-AS1, DAPK3, DAZAP1, DIRAS1, DOHH, DOT1L, DPP9, EBI3, EEF2, EFNA2, ELANE, FAM…
CN Gain	chr20	2523098	2690913	0.00881212	EBF4, IDH3B, NOP56, SNORD56, SNORD57, TMC2
CN Gain	chr15	101237738	101357268	0.00746403
Homozygous Copy Loss	chr10	5149548	5251791	0.00403483	AKR1C3, AKR1C4, AKR1CL1
Homozygous Copy Loss	chr10	12141679	12606275	0.00427672	CAMK1D, CDC123, DHTKD1, NUDT5, SEC61A2
CN Gain	chr2	96767784	96862154	0.00953001	ADRA2B, ASTL, DUSP2, STARD7
CN Gain	chr6	16105551	16905321	0.000496841	ATXN1, GMPR, MYLIP
Homozygous Copy Loss	chr3	115646849	117177032	0	BZW1P2, LSAMP
CN Gain	chr21	14386013	45984311	1.2444e-12	7SK, ABCC13, ABCG1, ADAMTS1, ADAMTS5, ANKRD30BP1, ANKRD30BP2, AP000688.14, AP001597.1, APP, ATP5J, ATP5O, B3GALT5, BACE2, BACH1, BACH1-IT1, BRWD1, BRWD1-IT2, BTF3L4P1, BTG3, C21orf119, C21orf128, C21orf49, C21orf54, C21orf59, C21orf62, C21orf91, C2CD2, CBR1, CBR3, CCT8, CHAF1B, CHODL, CHODL, CLDN14, CLDN17, CLDN8, CLIC6, CRYZL1, CXADR, CYYR1, DNAJC28, DONSON, DOPEY2, DSCAM, DSCR10, DSCR3, DSCR4, …
CN Gain	chr7	2913040	8827506	4.78121e-05	AC006483.5, ACTB, AIMP2, AP5Z1, C1GALT1, C7orf26, CARD11, CCZ1, CCZ1B, COL28A1, CYTH3, DAGLB, EIF2AK1, FAM220A, FAM86LP, FBXL18, FOXK1, FSCN1, GRID2IP, KDELR2, MIOS, MMD2, OCM, PMS2, PMS2CL, RAC1, RADIL, RBAK, RNF216, RNF216P1, RP11-1275H24.1, RP11-397J20.1, RPA3, RSPH10B, RSPH10B2, SDK1, SLC29A4, TNRC18, UNC93B2, USP42, WIPI2, ZDHHC4, ZNF12, ZNF316, ZNF815P, ZNF853, ZNF890P
CN Loss	chr1	214164978	214185517	0.00600744	PROX1
CN Loss	chr1	219916753	219969101	0.00616138	SLC30A10
CN Gain	chr17	45762498	45802500	0.00715684	KPNB1, TBKBP1
Homozygous Copy Loss	chr8	72213063	72216684	2.47057e-12	EYA1
CN Gain	chr4	84509191	85500244	0.00370225	AGPAT9, NKX6-1
CN Gain	chr4	76868508	81309659	0.000744357	ANTXR2, ANXA3, ART3, BMP2K, C4orf22, CCDC158, CCNG2, CCNI, CNOT6L, CXCL10, CXCL11, CXCL13, CXCL9, FAM47E, FAM47E-STBD1, FGF5, FRAS1, GK2, MRPL1, NAA11, NUP54, PAQR3, PCAT4, PRDM8, RP11-630D6.1, SCARB2, SDAD1, SEPT11, SHROOM3, SOWAHB, TXNP6
CN Gain	chr15	90005358	90053075	0.00742883	RHCG
CN Gain	chr20	24233739	24233739	0.00987152
CN Gain	chr20	24431427	24528705	0.00981621	SYNDIG1
CN Gain	chr20	24540230	24560657	0.00988342	SYNDIG1
Homozygous Copy Loss	chr12	867422	873583	3.42662e-10	WNK1
CN Gain	chr6	52588365	53931075	0.000448448	ELOVL5, FBXO9, GCLC, GCM1, GSTA1, GSTA2, GSTA3, GSTA4, GSTA5, ICK, KLHL31, LRRC1, MLIP, RPL31P28
Homozygous Copy Loss	chr10	53271106	53293121	0.00427672	PRKG1
Homozygous Copy Loss	chr11	83900979	84621517	2.47057e-12	DLG2
CN Gain	chr12	18994966	19314358	0.00845869	PLEKHA5, RPL7P6
CN Gain	chr12	19599991	19784102	0.00881857	AEBP2
CN Gain	chr1	147334963	150496824	0.00032556	ABHD17AP1, ANP32E, APH1A, BOLA1, C1orf51, C1orf54, CA14, DRD5P2, ECM1, FCGR1A, FCGR1C, GJA8, GPR89B, HIST2H2AA3, HIST2H2AA4, HIST2H2AB, HIST2H2AC, HIST2H2BE, HIST2H2BF, HIST2H3A, HIST2H3C, HIST2H3D, HIST2H4A, HIST2H4B, LINC01138, MRPS21, MTMR11, NBPF14, NBPF15, NBPF16, NBPF20, NBPF23, NBPF24, OTUD7B, PLEKHO1, PPIAL4A, PPIAL4C, PPIAL4D, PPIAL4E, PPIAL4F, PRPF3, RP11-14N7.2, RP11-289I10.2, RPRD2, S…
CN Loss	chr1	213709993	213960126	0.00582868
CN Loss	chr1	213960126	213960126	0.0099991
CN Loss	chr1	214192792	214571742	0.00581422	PROX1, PTPN14, SMYD2
CN Loss	chr1	214578097	215222294	0.00591209	CENPF, KCNK2, PTPN14
CN Loss	chr1	213566403	213566403	0.00981248
CN Gain	chr2	49183383	52328876	0.00120757	FSHR, NRXN1
CN Gain	chr12	19470905	19576721	0.00892516	AEBP2, PLEKHA5
CN Loss	chr1	225988785	231706918	0.000296485	ABCB10, ACBD3, ACTA1, ADCK3, AGT, ARF1, BTNL10, C1orf198, C1orf35, C1orf95, CAPN9, CCSAP, CDC42BPA, CDKN2AIPNLP1, CICP26, COG2, DUSP5P1, EPHX1, FTH1P2, GALNT2, GJC2, GUK1, H3F3A, HIST3H2A, HIST3H2BA, HIST3H2BB, HIST3H3, IBA57, ITPKB, JMJD4, LEFTY1, LEFTY2, LIN9, MIXL1, MRPL55, NUP133, OBSCN, PARP1, PGBD5, PRSS38, PSEN2, PYCR2, RAB4A, RHOU, SDE2, SNAP47, SPHAR, TAF5L, TMEM63A, TMEM78, TRIM11, TRIM…
Homozygous Copy Loss	chr6	31282347	31308128	0.00427672
CN Gain	chr3	169566973	174674505	0.000416762	CLDN11, ECT2, EIF5A2, FNDC3B, GHSR, GPR160, LRRC31, NAALADL2, NCEH1, NLGN1, PHC3, PLD1, PRKCI, RP11-379K17.12, RPL22L1, SAMD7, SEC62, SKIL, SLC2A2, SLC7A14, SPATA16, TMEM212, TNFSF10, TNIK
Homozygous Copy Loss	chr19	20594803	20651924	0.0020494	ZNF826P
Homozygous Copy Loss	chr19	20708068	20718553	0.00211575
CN Gain	chr14	106072048	107349540	0	ADAM6, IGHEP1, LINC00221
