# Supplementary material for: Exome sequencing of osteosarcoma reveals mutation signatures reminiscent of BRCA deficiency
Source: Nat Commun. 2015 Dec 3;6:8940. doi: 10.1038/ncomms9940 (PMC4686819; doi:10.1038/ncomms9940)
Supplement: Supplementary Data 7 — The frequency of copy-number changes in BRCA1, BRCA2 and 67 binding partners. [file ncomms9940-s8.xlsx]

## Sheet: Sheet1
Supplementary Data 7: The frequency of copy-number changes in BRCA1, BRCA2 and 67 binding partners
Gene	Clonal.CNVs	Subclonal.CNVs
PPP1CA	0	0.111111
JUN	0.00555556	0.00555556
MSH6	0.00555556	0.0611111
RBBP4	0.00555556	0.0222222
USF2	0.0111111	0.138889
JUNB	0.0166667	0.138889
LMO4	0.0166667	0.0333333
NELFB	0.0166667	0.127778
AKT1	0.0222222	0.0611111
AURKA	0.0222222	0.0666667
CDK2	0.0222222	0.116667
CLSPN	0.0222222	0.0166667
CSNK2B	0.0222222	0.111111
DHX9	0.0222222	0.111111
MYC	0.0222222	0.0111111
RBL1	0.0222222	0.0777778
ATF1	0.0277778	0.133333
MED17	0.0277778	0.155556
MSH2	0.0277778	0.0611111
RELA	0.0277778	0.111111
RPL31	0.0277778	0.0555556
ZNF350	0.0277778	0.166667
MAP3K3	0.0333333	0.0333333
BRIP1	0.0388889	0.0388889
H2AFX	0.0388889	0.138889
JUND	0.0388889	0.138889
NBN	0.05	0.0333333
BACH1	0.0555556	0.0611111
MRE11A	0.0555556	0.138889
SMARCA4	0.0555556	0.122222
ATM	0.0611111	0.144444
FHL2	0.0611111	0.0722222
ABL1	0.0666667	0.138889
BRE	0.0666667	0.0833333
MED1	0.0666667	0.155556
RBBP8	0.0666667	0.15
VCP	0.0666667	0.216667
ATR	0.0722222	0.116667
BRCA1	0.0722222	0.116667
ELK4	0.0722222	0.2
MED24	0.0722222	0.161111
NMI	0.0722222	0.161111
CREBBP	0.0777778	0.255556
SMARCB1	0.0777778	0.183333
MED21	0.0833333	0.0833333
NCOA2	0.0833333	0.0333333
CHEK2	0.0888889	0.172222
EP300	0.0944444	0.188889
STAT1	0.111111	0.227778
PARP1	0.116667	0.2
RBL2	0.116667	0.277778
TP53BP1	0.116667	0.266667
BARD1	0.127778	0.311111
RAD51	0.127778	0.272222
FANCD2	0.133333	0.205556
AR	0.138889	0.0666667
FANCA	0.138889	0.277778
NPM1	0.138889	0.211111
RBBP7	0.138889	0.0777778
PALB2	0.144444	0.216667
CSTF2	0.15	0.0944444
ESR1	0.15	0.294444
RAD50	0.15	0.283333
MSH3	0.161111	0.233333
POLR2A	0.161111	0.216667
UBE2D1	0.161111	0.361111
PTEN	0.172222	0.372222
XIST	0.172222	0.0555556
BRCC3	0.177778	0.0666667
BRCA2	0.227778	0.316667
NUFIP1	0.25	0.3
TP53	0.25	0.294444
RB1	0.305556	0.288889
TP53m	0.51	0.3
RB1m	0.35	0.32
