# Supplementary material for: Exome sequencing of osteosarcoma reveals mutation signatures reminiscent of BRCA deficiency
Source: Nat Commun. 2015 Dec 3;6:8940. doi: 10.1038/ncomms9940 (PMC4686819; doi:10.1038/ncomms9940)
Supplement: Supplementary Data 8 — Short tandem repeat profiles of 8 osteosarcoma cell lines. [file ncomms9940-s9.xlsx]

## Sheet: Sheet1
Supplementary Data 8: Short tandem repeat profiles of 8 osteosarcoma cell lines
Sample Info	D3S1358 1	D3S1358 2	TH01 1	TH01 2	D21S11 1	D21S11 2	D18S51 1	D18S51 2	Penta E 1	Penta E 2	Penta E 3	D5S818 1	D5S818 2	D13S317 1	D13S317 2	D7S820 1	D7S820 2	D16S539 1	D16S539 2	CSF1PO 1	CSF1PO 2	Penta D 1	Penta D 2	Amelogenin 1	Amelogenin 2	vWA 1	vWA 2	D8S1179 1	D8S1179 2	TPOX 1	TPOX 2	FGA 1	FGA 2
U2OS	16	16	6	9.3	31	31	12	14	13	13		8	11	13	13	11	12	11	12	13	13	9	9	X	X	14	18	12	14	11	12	20	20
SaOS	14	18	6	9	28	30	15	15	14	19		12	12	12	13	8	10	12	13	10	10	11	12	X	X	18	18	10	12	8	8	22	25
MNNG	15	15	6	6	31.2	31.2	14	14	7	12		13	13	12	12	11	12	10	13	12	12	9	10	X	X	18	18	11	14	8	11	24	24
HOS_58	16	16	6	6	29	30.2	15	18	8	17		11	11	12	12	10	10	11	11	11	11	9	13	X	Y	17	18	13	14	8	11	24	24
SJSA-01	15	15	6	6	31.2	32.2	14	14	7	12		13	13	12	12	11	12	10	10	12	12	9	10	X	X	18	18	14	14	8	11	24	24
MG-63	15	15	9.3	9.3	30	30	16	16	11	12		11	12	11	11	10	10	11	11	10	12	9	13	X	Y	16	19	13	13	8	11	21	25
FOB 1.19	17	18	7	9.3	29	32.2	10	17	8	11		11	12	11	11	8	10	9	13	10	13	9	13	X	X	16	18	10	14	11	11	19	22
L-87	16	16	7	9	30	32.2	15	15	7	7		11	11	8	14	8	12	11	11	10	13	13	13	X	Y	16	18	14	14	11	11	27	27
